# Supplementary material for: MicroRNA858-mediated regulation of anthocyanin biosynthesis in kiwifruit (Actinidia arguta) based on small RNA sequencing
Source: PLoS One. 2019 May 23;14(5):e0217480. doi: 10.1371/journal.pone.0217480 (PMC6532936; doi:10.1371/journal.pone.0217480)
Supplement: S1 Table — (XLSX) [file pone.0217480.s004.xlsx]

## Sheet: Sheet1
S1 Table. Relevant information on miRNA families.
AC	ID	MI
MIPF0000004	MIR166	ptc-miR166a,ptc-MIR166n-p5,ptc-MIR166n-p5_1ss7TC,ptc-MIR166n-p3,ptc-miR166p_L+2R-2,mtr-miR166c_R+2_2ss17TC20TC,mtr-miR166e-5p_2ss3AG20GT,mtr-miR166e-5p,mtr-miR166e-5p_2ss10GT21GC,mtr-miR166a_L-1R+1,mtr-miR166c_1ss4GT,mtr-miR166c,mtr-miR166c_1ss4GA,mtr-miR166a_R+1,mtr-miR166a_L+1R-1_1ss11GA,mtr-miR166g-5p_1ss1GT,mtr-miR166a_R+2,mtr-miR166g-5p_L-2,mtr-miR166g-5p_1ss21GA,mtr-miR166a_L+4R-1,mtr-miR16…
MIPF0000008	MIR156	ath-miR157a-5p,ath-miR157a-3p_2ss9GT10CG,ath-miR156h_L+1,ath-miR156h_R+1,gma-miR156a_L+1_1ss4AG,gma-miR156a_L+1,ptc-miR156a_R+1_1ss20CT,ptc-MIR156f-p3_1ss20AG,ptc-miR156a_R+4,ptc-MIR156f-p3_1ss11TC,ptc-MIR156f-p3_2ss13TC22CT,ptc-MIR156g-p3,ptc-miR156g,mtr-miR156b-5p,mtr-miR156c-3p_L-1_1ss5TC,mtr-miR156g-5p,mtr-miR156i-3p_L-1_1ss14TC,ghr-miR156a,vvi-miR156f,bcy-MIR156-p3,gma-miR156a,gma-miR156a_R+…
MIPF0000010	MIR159	mtr-miR319a-5p_L-1_1ss20TC,mtr-miR319a-5p_L-1R-1_1ss20TC,gma-miR159a-5p_1ss20TA,ptc-miR159a_1ss21AT,ptc-miR159a_R+4,ptc-MIR319c-p5_1ss18TC,ptc-miR319a,mtr-miR159a_L-1,mtr-miR159a_1ss4GT,mtr-miR159a,mtr-miR159a_1ss1TC,aly-MIR319c-p5_2ss1TC21TG,gma-miR319g_R-1,gma-MIR319h-p3_2ss1TC21AG,gma-miR319a,vun-MIR319a-p5_1ss1GA,lus-MIR319a-p5,mes-MIR319h-p5_1ss19TC,mes-miR319h_L-1,ppe-MIR159-p5_1ss10GT_2,pp…
MIPF0000012	MIR169_1	ath-miR169h,ptc-miR169r_R+1_1ss10AG,vvi-MIR169x-p5_1ss10AG,aly-MIR169m-p3_2ss9TG19TG,mdm-MIR169f-p3_2ss18AT22AT,stu-miR169a-5p_R+3_1ss9GA
MIPF0000015	MIR399	ptc-miR399i_L+3,ptc-miR399i,ptc-miR399i_1ss1TC,csi-miR399b_L+3_1ss24AT,mdm-miR399d_L+3,cme-MIR399f-p5_1ss4GA,gma-miR399i_L-1R+1,gma-miR399i
MIPF0000016	MIR395	ath-MIR395d-p5_2ss18AG19TC,ath-MIR395d-p5_3ss1GT18AG19TC,ath-MIR395d-p3_3ss1GT18AG19TC,mtr-miR395a_L-1,mtr-miR395a_1ss1AC,mtr-miR395a_L-1_1ss21CT,mtr-miR395h_1ss1AC,vvi-MIR395i-p5_1ss11CA,vvi-MIR395i-p5_2ss13AG20TC,vvi-MIR395m-p5,gma-miR395a_R-1
MIPF0000023	MIR167_1	ptc-miR167f-5p,rco-miR167c_R-1,gma-miR167c_R+1,tcc-MIR167a-p3,dpr-miR167c_R+4,nta-MIR167a-p3_2ss20AG21AG_1,nta-MIR167a-p3_2ss20AG21AG_2,nta-MIR167a-p5_2ss20AG21AG,mdm-miR167a_L-1_1ss12CT,mdm-miR167b,mdm-MIR167c-p3,cme-MIR167b-p3,stu-miR167a-5p,stu-miR167d-3p,sly-miR167b-5p
MIPF0000030	MIR171_1	mtr-MIR171b-p5_1ss21TC,mtr-miR171b_1ss12CT,mtr-MIR171e-p3,vvi-MIR171b-p3,rco-MIR171a-p3,aly-miR170-3p_1ss2GT,gma-miR171j-5p,gma-miR171k-3p,ssl-miR171b,nta-MIR171a-p5_1ss5AG,nta-miR171c_1ss2GT,ppe-MIR171e-p5_1ss3GA,mdm-miR171g,cme-MIR171d-p3,mes-miR171g
MIPF0000032	MIR160	ath-miR160a-5p,ath-miR160a-3p,ptc-miR160g,ptc-MIR160g-p3_2ss4TC21GA,ptc-miR160g_L+1R-1,ptc-miR160h_1ss21AG,ptc-miR160h,lus-MIR160a-p3_1ss20TC,cme-MIR160c-p5_2ss13AG17AG,mes-miR160c,cpa-miR160a,cpa-miR160c-3p
MIPF0000035	MIR172	ath-miR172a_L+3,ptc-MIR172a-p5_1ss10TA,ptc-MIR172d-p5_1ss11CT,ptc-MIR172d-p5_1ss21AC,mtr-miR172a,mtr-miR172a_L+1R-1,mtr-miR172a_R-1,gma-miR172c,gma-miR172c_R-1,aly-miR172a-5p_R+1_2ss2TC11CT,aly-miR172c-5p,aly-miR172c-3p_L+3_1ss24GT,mtr-miR172b_L+1,mtr-miR172b_1ss2GT,mtr-miR172c-5p_1ss4GT,mtr-miR172b_R+1,mtr-miR172c-5p_2ss2TC10TA,mtr-miR172b_R-1,mtr-miR172c-5p,mtr-miR172b,mtr-miR172b_R+2,mtr-miR17…
MIPF0000037	MIR169_2	ptc-miR169z,mtr-MIR169b-p5_2ss12CG20CT,vvi-miR169v_1ss7AT,tcc-MIR169a-p3,gma-miR169j-5p_R+1_1ss20GT,gma-miR169l-3p_L-1_2ss2GC14TG,gma-miR169a_2ss9GA14CT,mes-miR169f,mtr-miR169b
MIPF0000045	MIR164	ath-miR164b-3p_2ss10AC16AC,ptc-miR164a_R+3_2,ptc-miR164a_R+3_1,mtr-miR164a_R+2,gma-miR164a,gma-MIR164a-p3,cca-miR164,gma-miR164a_L+1
MIPF0000047	MIR396	ath-MIR396b-p3_1ss18AG,ath-miR396b-3p_L-1R+1,mtr-miR396a-5p_L-1,mtr-miR396a-5p_1ss2TG,mtr-miR396a-5p_L+1R-1_1ss9GC,mtr-miR396a-3p_L-1R+1_1ss20GA,mtr-miR396a-5p_R-1,mtr-miR396a-5p_1ss21TA,mtr-miR396a-5p_R+1,mtr-miR396a-5p,mtr-miR396a-5p_2ss20TC21TA,mtr-miR396a-5p_2ss5AT21TG,mtr-miR396b-3p_1ss7TG,mtr-miR396b-3p_2ss6AC18GA,mtr-miR396b-5p,mtr-miR396b-3p_L-1_1ss7TG,mtr-miR396b-3p_L-2_1ss7TG,mtr-miR396…
MIPF0000081	MIR168	mtr-miR168a_1ss12TA,mtr-miR168b_R-1,mtr-miR168b,mtr-miR168b_1ss1TG,mtr-miR168b_L+1,mtr-miR168c-3p,mtr-miR168c-3p_R+1,mtr-miR168c-3p_R+1_1ss4GT,nta-miR168d_R+1_1ss21AC
MIPF0000083	MIR393	mtr-miR393a_R+1,ghr-miR393_1ss21CT
MIPF0000100	MIR394	gma-MIR394a-p5_2ss10CT24CT,gma-MIR394a-p3_2ss10CT24CT,gma-miR394a-5p_L+1,gma-miR394a-5p_1ss4GT,gma-miR394a-5p
MIPF0000101	MIR390	mtr-miR390_1ss21CA,mtr-miR390,mtr-miR390_R+1_1ss16AG,gma-miR390a-3p_R+1_1ss11CT,gma-miR390a-3p_R+1_1ss20CT,gma-miR390a-3p_R+1_1ss8CT,gma-MIR390e-p5_1ss14GA,gma-MIR390g-p5_1ss3TC,gma-MIR390g-p5,hex-MIR390a-p3_2ss7GT21GT,hex-MIR390b-p5_2ss7GT21GT
MIPF0000102	MIR408	vvi-MIR408-p5_2ss14TG17TA,mtr-miR408-3p_L-1R+2_2,mtr-miR408-3p_L-1R+2_1,mtr-miR408-3p_L-1R+1,stu-miR408b-5p_L+1_2ss13AG14CG
MIPF0000104	MIR171_2	ptc-miR171l-5p,ptc-miR171l-5p_1ss1TC,mtr-miR171g,mtr-miR171g_1ss1CT,mtr-miR171g_1ss1CG
MIPF0000107	MIR398	ptc-miR398c-5p_2ss5CT13AG,mtr-miR398a-3p,mtr-miR398b_1ss4GT,mtr-miR398b,gma-MIR398c-p5_1ss21TC,gma-MIR398c-p3_1ss21TC
MIPF0000120	MIR397	nta-miR397_L+2R+2_1ss22TC,mtr-miR397-5p,mtr-miR397-3p_2ss3TA15AG
MIPF0000125	MIR167_2	ath-miR167c-5p_L+1R-1
MIPF0000127	MIR162_1	ath-miR162a-5p_L-1_1ss5GC,ath-miR162a-5p_R-1_1ss5GC,mtr-miR162_R+1_2,mtr-miR162_R+1_1,stu-MIR162b-p5,stu-miR162a-3p
MIPF0000136	MIR535	vvi-MIR535a-p5_1ss20GA,vvi-MIR535a-p3_1ss20GA,mdm-miR535a,mdm-miR535a_1ss2GT,mdm-miR535a_1ss1TG,mdm-miR535b,mdm-miR535d,mdm-miR535d_1ss13AG,mdm-miR535d_1ss14GA,mes-MIR535a-p3_1ss15TC
MIPF0000216	MIR477	vvi-MIR477a-p5_1ss19TG,vvi-miR477a_L+1_2ss2AT22AC,vvi-MIR477a-p5_2ss1TA20TG,vvi-MIR477a-p5_2ss6AG19TG,mdm-miR477b_R-1_1ss20GC,mes-MIR477g-p5
MIPF0000290	MIR403	ptc-miR403a_R+1_1ss21GT,ptc-miR403a_R+2,ptc-miR403a_1ss21GC,gma-miR403a_1ss20TC,gma-miR403a_1ss21GT,gma-miR403a_R+1_2ss20TC21GT,gma-miR403a_R-3,gma-miR403a_R-1_1ss20TC,gma-miR403a_2ss20TC21GA,gma-miR403a_R+1_1ss21GT,mdm-MIR403a-p5_1ss17GC
MIPF0000403	MIR482	ptc-miR1448_L+1R+1_1ss11GA,mdm-miR482a-3p_2ss9CG21TG,mdm-miR482a-3p_L+1_2ss10CG22TG,gma-miR482b-3p,gma-miR2118a-3p_R+1,gma-miR482a-3p_L-2_1ss14GA,stu-miR482a-3p_2ss12AC22AT,ptc-miR482d-3p_2ss8CG21AT,ptc-MIR482c-p3_2ss3TC18AT,mes-miR482_2ss10CT20TG
MIPF0000521	MIR530	ptc-miR530a_R+1_1ss20TG,ptc-miR530a_R-2,ptc-MIR530a-p3_2ss8GA20TG,ptc-miR530a_R-1_1ss19TA,ptc-miR530a_R+2_1ss20TG,ptc-MIR530a-p5_2ss8GA20TG,ptc-MIR530a-p5_1ss19TG,ptc-miR530a_R+1,ptc-miR530a_R+3_1ss20TG,ptc-MIR530a-p3_2ss6TC20TG,ptc-MIR530a-p3_2ss13TC19TA,gma-MIR530a-p5_3ss2GT18TC20TG
MIPF0000544	MIR828	aly-miR828-3p_1ss13GA,gma-miR828a,ptc-MIR828a-p3_1ss15AG
MIPF0000771	MIR1509	mdm-miR7122a,mdm-MIR7122a-p3_1ss10TC
MIPF0000815	MIR2592	mtr-MIR2592ay-p5_2ss6AG17CG,mtr-MIR2592bj-p3_2ss12TC19AT
MIPF0000863	MIR827_2	gra-miR827b_2ss7TG20GT,gra-miR827b_L+1_2ss8TG21GT
MIPF0001104	MIR319	gma-miR319g_R-1,mtr-miR319a-3p_R+1
MIPF0001113	MIR827_3	ath-miR827_2ss15AG21TA
MIPF0001138	MIR858	ath-miR858a_L-1R-2,ath-miR858a_L-1R+1_1ss5GA,ath-MIR858a-p5_1ss4GT,ath-miR858a_L-1R+3,ath-miR858a_L-1R+1,ath-miR858a_L-1R-2_1ss5GA
MIPF0001142	MIR829	ath-MIR829-p3_2ss1GT22GA
MIPF0001280	MIR5645	ath-MIR5645b-p3_2ss17TG21TC,ath-MIR5645e-p5_2ss23TC24TC,ath-MIR5645e-p5_2ss17TG20CG
MIPF0001295	MIR862_2	mtr-MIR5204-p3_3ss1CG17GA19AG
MIPF0001432	MIR5303	stu-MIR5303j-p5_2ss10GT17CT
MIPF0001542	MIR3630	vvi-miR3630-3p_1ss22CT,vvi-miR3630-3p_L+1_1ss23CT,vvi-miR3630-3p_L+1_1ss4TC,vvi-miR3630-3p_L-3_1ss22CT,vvi-miR3630-3p_L+3_1ss25CT_1,vvi-miR3630-3p_L+4R-1,vvi-miR3630-3p_L+3_1ss25CT_2
MIPF0001656	MIR6267	ppe-MIR6267b-p3_2ss8GA17AC
MIPF0001677	MIR8005	stu-MIR8005a-p5_1ss6GA,stu-MIR8005a-p3_1ss5GA
MIPF0001687	MIR6476	ptc-miR6476a_L+5_1ss9GA,ptc-miR6476a_L+2_1ss6GA,ptc-miR6476a_L-2_1ss4GA,ptc-miR6476a_L+5
MIPF0001743	MIR1511	ppe-MIR1511-p3_2ss1CA19AT,ppe-miR1511-3p_L+1R-4
MIPF0001834	MIR7533	lja-MIR7533a-p3_2ss13GC18GT,lja-MIR7533a-p5_1ss13CG
MIPF0002074	MIR8757	gra-MIR8757b-p5_2ss14TC18GC,gra-MIR8757b-p5_2ss15TC19GC,gra-MIR8757b-p3_2ss14TC18GC,gra-MIR8757b-p3_2ss13TC17GC
