# Supplementary material for: MicroRNA858-mediated regulation of anthocyanin biosynthesis in kiwifruit (Actinidia arguta) based on small RNA sequencing
Source: PLoS One. 2019 May 23;14(5):e0217480. doi: 10.1371/journal.pone.0217480 (PMC6532936; doi:10.1371/journal.pone.0217480)
Supplement: S2 Table — (XLSX) [file pone.0217480.s005.xlsx]

## Sheet: Sheet1
S2 Table. Relevant information on miRNAs in other species
	MIR156	MIR157	MIR159	MIR160	MIR162	MIR164	MIR165	MIR166	MIR167	MIR168	MIR169	MIR170	MIR171	MIR172	MIR319	MIR384	MIR390	MIR391	MIR393	MIR394	MIR395	MIR396	MIR397	MIR398	MIR399	MIR403	MIR408	MIR472	MIR477	MIR479	MIR482	MIR530	MIR535	MIR827	MIR828	MIR829	MIR845	MIR858	MIR862	MIR863	MIR1448	MIR1511	MIR1515	MIR2118	MIR2218	MIR2275	MIR2586	MIR2592	MIR2603
aau	-	-	-	-	1+	-	-	-	-	-	-	-	-	1+	1+	-	-	-	-	-	-	1+	-	-	-	-	-	-	-	-	-	-	-	-	-	-	-	-	-	-	-	-	-	-	-	-	-	-	-
ahy	1+	-	1+	-	-	-	-	-	1+	-	-	-	-	-	-	-	-	-	-	1+	-	-	-	1+	-	-	1+	-	-	-	-	-	-	-	-	-	-	-	-	-	-	-	-	-	-	-	-	-	-
aly	5+	2+	3+	-	2+	3+	2+	8+	2+	2+	8+	1+	1+	6+	2+	-	2+	-	2+	2+	4+	2+	2+	2+	2+	2+	1+	-	-	-	-	-	-	1+	1+	-	-	1+	-	-	-	-	-	-	-	-	-	-	-
ama	1+	-	-	-	-	-	-	-	-	-	-	-	-	-	-	-	-	-	-	-	-	1+	-	-	-	-	-	-	-	-	-	-	-	-	-	-	-	-	-	-	-	-	-	-	-	-	-	-	-
amg	-	-	-	-	-	-	-	-	-	-	-	-	-	-	1+	-	-	-	-	-	-	1+	-	-	-	-	-	-	-	-	-	-	-	-	-	-	-	-	-	-	-	-	-	-	-	-	-	-	-
aqc	2+	-	1+	1+	-	-	-	5+	-	-	3+	-	-	2+	-	-	-	-	-	-	-	2+	-	2+	1+	-	-	-	3+	-	-	1+	1+	-	-	-	-	-	-	-	-	-	-	-	-	-	-	-	-
ath	5+	2+	3+	1+	2+	3+	2+	7+	2+	2+	9+	1+	1+	5+	1+	-	2+	-	2+	2+	3+	2+	1+	3+	2+	1+	1+	-	-	-	-	-	-	1+	1+	1+	-	2+	-	1+	-	-	-	-	-	-	-	-	-
bcy	1+	-	-	-	-	-	-	-	-	-	-	-	-	-	-	-	-	-	-	-	-	2+	-	-	-	-	-	-	-	-	-	-	-	-	-	-	-	-	-	-	-	-	-	-	-	-	-	-	-
bgy	1+	-	-	-	-	-	-	-	-	-	-	-	-	-	-	-	-	-	-	-	-	2+	-	-	-	-	-	-	-	-	-	-	-	-	-	-	-	-	-	-	-	-	-	-	-	-	-	-	-
bna	6+	-	1+	-	-	4+	-	6+	1+	2+	11+	-	2+	4+	-	-	3+	-	1+	2+	3+	1+	2+	-	-	1+	-	-	-	-	-	-	-	-	-	-	-	-	-	-	-	-	-	-	-	-	-	-	-
bol	-	1+	-	-	-	-	-	-	-	-	-	-	-	2+	-	-	-	-	-	-	-	-	-	1+	-	-	-	-	-	-	-	-	-	-	-	-	-	-	-	-	-	-	-	-	-	-	-	-	-
bra	5+	1+	1+	-	1+	5+	-	-	-	3+	-	-	1+	4+	-	-	1+	-	-	-	4+	1+	-	1+	-	1+	-	-	-	-	-	-	-	-	-	-	-	-	-	-	-	-	-	-	-	-	-	-	-
cca	1+	-	-	1+	-	1+	-	-	1+	1+	1+	-	-	1+	1+	-	-	-	-	1+	-	3+	-	1+	-	-	1+	-	-	-	-	-	-	-	-	-	-	-	-	-	-	-	-	-	-	-	-	-	-
ccl	-	-	-	-	-	-	-	-	2+	1+	-	-	-	-	-	-	-	-	-	-	-	1+	-	-	-	-	-	-	-	-	-	-	-	-	-	-	-	-	-	-	-	-	-	-	-	-	-	-	-
cme	6+	-	2+	1+	1+	3+	-	8+	4+	1+	15+	-	1+	5+	2+	-	4+	-	3+	2+	6+	5+	1+	2+	2+	-	1+	-	1+	-	-	2+	-	-	1+	-	-	1+	-	-	-	-	-	-	-	-	-	-	-
cpa	4+	-	1+	2+	1+	3+	-	4+	2+	-	-	-	1+	2+	-	-	2+	-	1+	2+	5+	1+	-	1+	-	-	1+	-	1+	-	-	-	1+	-	-	-	-	-	-	-	-	-	-	-	-	-	-	-	-
crt	-	-	-	-	-	-	-	2+	-	1+	-	-	-	-	-	-	-	-	-	-	-	-	-	-	-	-	-	-	-	-	-	-	-	-	-	-	-	-	-	-	-	-	-	-	-	-	-	-	-
csi	1+	-	1+	-	1+	1+	-	5+	3+	-	-	-	1+	2+	1+	-	1+	-	1+	1+	1+	3+	1+	1+	3+	1+	1+	-	2+	1+	-	2+	1+	1+	-	-	-	-	-	-	-	-	1+	-	-	-	-	-	-
ctr	1+	-	-	-	-	1+	-	1+	1+	-	-	-	1+	-	1+	-	-	-	-	-	-	-	-	-	-	-	-	-	-	-	-	-	-	-	-	-	-	-	-	-	-	-	-	-	-	-	-	-	-
dpr	-	-	-	-	-	-	-	2+	2+	-	-	-	-	2+	-	-	-	-	-	-	-	1+	1+	-	-	-	1+	-	-	-	-	-	-	-	-	-	-	-	-	-	-	-	-	-	-	-	-	-	-
ghb	-	-	-	-	-	-	-	-	-	-	1+	-	-	-	-	-	-	-	-	-	-	-	-	-	-	-	-	-	-	-	-	-	-	-	-	-	-	-	-	-	-	-	-	-	-	-	-	-	-
ghr	4+	-	-	-	1+	-	-	1+	1+	-	1+	-	-	1+	-	-	3+	-	1+	2+	-	2+	-	1+	1+	-	-	-	-	1+	-	-	-	3+	-	-	-	-	-	-	-	-	-	-	-	-	-	-	-
gma	11+	-	4+	-	3+	10+	-	21+	5+	2+	8+	-	7+	12+	11+	-	7+	-	10+	7+	12+	11+	2+	4+	1+	2+	4+	-	-	-	5+	5+	-	-	2+	-	-	-	2+	-	-	1+	-	2+	-	-	-	-	-
gra	-	1+	-	-	-	-	-	2+	-	-	-	-	-	2+	-	-	-	-	-	-	-	-	-	1+	-	-	-	-	-	-	-	2+	-	1+	-	-	-	-	-	-	-	-	-	-	-	-	-	-	-
gso	-	-	-	-	-	-	-	-	1+	-	-	-	-	-	-	-	-	-	-	-	-	-	-	-	-	-	-	-	-	-	2+	-	-	-	-	-	-	-	-	-	-	-	-	-	1+	-	-	-	-
han	2+	-	-	-	-	-	-	-	-	-	-	-	-	-	-	-	-	-	-	-	-	-	-	-	-	-	-	-	-	-	-	-	-	-	-	-	-	-	-	-	-	-	-	-	-	-	-	-	-
har	1+	-	-	-	-	-	-	-	-	-	-	-	-	-	-	-	-	-	-	-	-	-	-	-	-	1+	-	-	-	-	-	-	-	-	-	-	-	-	-	-	-	-	-	-	-	-	-	-	-
hbr	-	-	2+	-	-	-	-	2+	-	-	-	-	-	-	-	-	-	-	-	-	-	1+	-	1+	-	-	2+	-	-	-	-	-	-	-	-	-	-	-	-	-	-	-	-	-	-	-	-	-	-
hci	1+	-	-	-	-	1+	-	-	-	-	-	-	-	-	-	-	-	-	-	-	-	-	-	-	-	-	-	-	-	-	-	-	-	-	-	-	-	-	-	-	-	-	-	-	-	-	-	-	-
hex	-	-	-	-	-	-	-	-	-	-	-	-	-	-	-	-	2+	-	-	-	-	-	-	-	-	-	-	-	-	-	-	-	-	-	-	-	-	-	-	-	-	-	-	-	-	-	-	-	-
hpa	-	-	-	-	-	-	-	1+	-	-	-	-	-	-	-	-	-	-	-	-	-	-	-	-	-	-	-	-	-	-	-	-	-	-	-	-	-	-	-	-	-	-	-	-	-	-	-	-	-
hpe	-	-	-	-	1+	-	-	1+	-	-	-	-	-	-	-	-	-	-	-	-	-	-	-	-	-	1+	-	-	-	-	-	-	-	-	-	-	-	-	-	-	-	-	-	-	-	-	-	-	-
htu	1+	-	1+	-	1+	-	-	-	-	-	-	-	-	-	-	-	-	-	3+	-	-	-	-	-	-	5+	-	-	-	-	-	1+	-	-	-	-	-	-	-	-	-	-	-	-	-	-	-	-	-
lja	-	-	-	-	-	-	-	-	2+	-	-	-	2+	3+	-	-	2+	-	-	-	-	1+	-	-	-	-	-	-	-	-	-	-	-	-	-	-	-	-	-	-	-	-	-	-	-	-	-	-	-
lus	3+	-	2+	3+	2+	5+	-	11+	3+	2+	6+	-	1+	9+	2+	-	4+	-	4+	2+	4+	5+	1+	5+	2+	-	1+	-	-	-	-	2+	-	-	-	-	-	-	-	-	-	-	-	-	-	-	-	-	-
mdm	10+	-	-	2+	2+	5+	-	9+	5+	2+	3+	-	5+	15+	-	-	6+	1+	6+	2+	9+	7+	2+	3+	5+	2+	1+	-	1+	-	1+	-	4+	-	2+	-	-	1+	-	-	-	-	-	-	-	-	-	-	-
mes	11+	-	2+	3+	1+	3+	-	8+	5+	1+	18+	-	5+	5+	5+	-	1+	-	4+	3+	4+	6+	-	-	1+	2+	1+	-	7+	-	1+	2+	2+	1+	2+	-	-	-	-	-	-	-	-	-	-	1+	-	-	-
mtr	4+	-	2+	1+	1+	3+	-	6+	1+	3+	3+	-	5+	4+	2+	-	1+	-	2+	-	13+	3+	1+	3+	-	-	1+	-	-	-	-	1+	-	-	-	-	-	-	-	-	-	-	-	-	-	-	1+	3+	1+
nta	4+	-	1+	1+	2+	2+	-	8+	1+	5+	4+	-	3+	9+	1+	-	3+	-	-	1+	3+	3+	1+	1+	-	-	1+	-	1+	-	2+	-	-	1+	-	-	-	-	-	-	-	-	-	-	-	-	-	-	-
peu	-	-	-	-	-	-	-	-	-	-	-	-	-	-	-	-	-	-	-	-	-	-	-	-	-	-	-	-	-	-	-	-	-	-	-	-	-	-	-	-	-	-	-	-	-	-	-	-	-
pgi	-	-	-	-	-	-	-	-	-	-	-	-	-	-	-	-	-	-	-	-	-	-	-	-	-	-	-	-	-	-	-	-	-	-	-	-	-	-	-	-	-	-	-	1+	-	-	-	-	-
ppe	7+	-	1+	-	1+	2+	-	5+	2+	1+	8+	-	3+	4+	-	-	1+	-	2+	2+	12+	2+	1+	2+	8+	1+	-	-	-	-	1+	1+	2+	1+	1+	-	-	1+	-	-	-	1+	-	-	-	-	-	-	-
ptc	9+	-	3+	2+	2+	5+	-	17+	7+	2+	15+	-	6+	9+	4+	-	4+	-	3+	2+	10+	7+	2+	3+	4+	4+	1+	1+	1+	-	2+	2+	-	-	2+	-	-	-	-	-	1+	-	-	-	-	-	-	-	-
pvu	-	-	1+	-	-	-	-	1+	-	-	-	-	-	-	1+	-	-	-	-	-	-	-	-	-	-	-	-	-	-	-	1+	-	-	-	-	-	-	-	-	-	-	-	-	1+	-	-	-	-	-
rco	7+	-	1+	-	1+	3+	-	4+	2+	1+	2+	-	4+	1+	1+	-	2+	-	1+	-	5+	1+	1+	2+	-	2+	1+	-	-	-	-	-	1+	-	-	-	-	-	-	-	-	-	-	-	-	-	-	-	-
rgl	-	-	-	-	-	-	-	-	-	-	-	-	-	-	-	-	-	-	-	-	-	-	-	-	-	-	-	-	-	-	-	-	-	-	-	-	-	-	-	-	-	-	-	-	-	-	-	-	-
sly	3+	-	1+	-	1+	2+	-	3+	1+	2+	4+	-	2+	2+	1+	-	2+	-	-	1+	2+	2+	1+	-	1+	1+	-	-	-	-	1+	-	-	-	-	-	-	-	-	-	-	-	-	-	-	-	-	-	-
ssl	-	-	-	-	-	2+	-	1+	-	-	1+	-	1+	1+	-	-	-	-	-	1+	-	1+	1+	1+	-	-	-	-	-	-	-	-	-	-	1+	-	-	-	-	-	-	-	-	-	-	-	-	-	-
stu	11+	-	-	1+	2+	-	-	4+	2+	-	8+	-	2+	5+	-	1+	1+	-	1+	-	10+	1+	-	2+	1+	-	1+	-	1+	-	1+	1+	-	1+	-	-	-	-	-	-	-	-	-	-	-	-	-	-	-
tcc	3+	-	-	1+	1+	1+	-	3+	3+	1+	8+	-	1+	5+	1+	-	2+	-	2+	2+	2+	4+	1+	2+	3+	2+	-	-	-	-	-	2+	1+	1+	-	-	-	-	-	-	-	-	-	-	-	-	-	-	-
vun	-	-	-	-	1+	-	-	-	-	1+	1+	-	-	1+	2+	-	-	-	-	-	1+	-	-	-	1+	-	1+	-	-	-	1+	-	-	-	-	-	-	-	-	-	-	-	-	1+	-	-	-	-	-
vvi	5+	-	1+	1+	1+	3+	-	8+	4+	1+	10+	-	2+	2+	3+	-	1+	-	2+	3+	13+	4+	1+	3+	4+	6+	1+	-	2+	-	-	-	3+	-	1+	-	1+	-	-	-	-	-	-	-	-	-	-	-	-
[truncated: 33 more columns]
