# Supplementary material for: MicroRNA858-mediated regulation of anthocyanin biosynthesis in kiwifruit (Actinidia arguta) based on small RNA sequencing
Source: PLoS One. 2019 May 23;14(5):e0217480. doi: 10.1371/journal.pone.0217480 (PMC6532936; doi:10.1371/journal.pone.0217480)
Supplement: S3 Table — (XLSX) [file pone.0217480.s006.xlsx]

## Sheet: Sheet1
S3 Table. Identified miRNAs whose expression significantly differ
Index	Reporter Name	Target Sequence (5' to 3')
1	PC-3p-101114_44	ATCCAAATGCAACACCTCATGAGG
2	PC-3p-102078_43	ATTTGTACACTCTAGGAACACTCC
3	PC-3p-105286_41	TTTGGACAGGTGTCAACCATT
4	PC-3p-105382_41	ATAACCAAGTGAACCTGAATCATT
5	PC-3p-109946_39	AAAAGACAGAAAAAATAGTGC
6	PC-3p-116695_36	AAAACCAAGTGAATCTGAATCATT
7	PC-3p-12099_409	GTGCTTTCTCTCGGCGTCATA
8	PC-3p-124998_32	AGAGAGAATCTTGATAATAGTTTT
9	PC-3p-12721_393	AATTACAAATGGACAGGTGTC
10	PC-3p-129088_31	TTTCTTAAAAACGCTAATTGAA
11	PC-3p-132714_30	AAACCTTAATCCTAACACAGCC
12	PC-3p-13493_376	TCAACTCTTGGCATCAACAACC
13	PC-3p-14599_353	TTCCCTCACTAAATCCATGATC
14	PC-3p-148584_25	TGTTTATAGATGTTCGATGAAGCT
15	PC-3p-152647_24	GTTTTCATTTCCTTTTCTCTCACC
16	PC-3p-17116_311	ATGTGAGAGAGTTTGTACAAGTGTT
17	PC-3p-18759_287	TCTTTTTCCCCTACCAAATCC
18	PC-3p-187652_17	GTTTGGATCAAGGATTTAATGAGA
19	PC-3p-19653_275	CAAATGGACACGTGTCATCCA
20	PC-3p-20297_266	CAAATGGACACGTGTCACCCA
21	PC-3p-21061_257	ATAACCAAGTGAATCTGAACCATT
22	PC-3p-21159_256	TGTTTGGATGAAGACACTTTAAGT
23	PC-3p-2186_1274	GTTGTGTTCGAAGTTGTGTCCGGA
24	PC-3p-2259_1250	TTATATGACCATCAGCAAACA
25	PC-3p-22749_239	CGGCAAGTTATCGTTGGCTAC
26	PC-3p-24193_225	TTCAATAACGCTATTTGTAAAAGC
27	PC-3p-24357_223	TACGTACATGTTCATATATACATA
28	PC-3p-26522_206	ACAAATGGACACGTGTCATCC
29	PC-3p-29182_187	GTGTAAAGAGTTGATTAAGACAGT
30	PC-3p-31243_173	GCATTATTGCTCCTTTACTTTTC
31	PC-3p-34074_158	AATTACAAATAGACACGTGTCACC
32	PC-3p-34_49169	TTGCCAAGCCCACCCATGCCTA
33	PC-3p-3556_939	TAAGTCAACAAAAGTGGTTGCTCC
34	PC-3p-35719_150	CAATCCTTGATCCAAATACTGC
35	PC-3p-36143_149	TGTGGGACAGGGGGCTCGGAC
36	PC-3p-38733_138	TAAAGACAAAAAAGGGAGTGCAAT
37	PC-3p-38967_137	CGAGAGCTTCTCTCTCTAACCTAC
38	PC-3p-40218_132	CATTTGGACAGGTGTCGACCA
39	PC-3p-41033_130	CATTTGGAGGTGGGACAGGGGAGT
40	PC-3p-42525_125	TACGGAATGAAAACGCTATTTT
41	PC-3p-42569_124	GTAAATTACATTTGGACAGGTGTC
42	PC-3p-47622_110	GGTGTGGGACAGGGGGCTCGGACA
43	PC-3p-47995_109	CCTGATAAATTACAAATGGACA
44	PC-3p-50376_103	ACGACGTCGTTTTGGGCTCCCTGC
45	PC-3p-52463_99	CTAAAGACAAAAATAATCCAACTT
46	PC-3p-58260_87	GCATTTGGGGTACAACTTGGTTGT
47	PC-3p-59714_85	CATAATAAAGACAAAAAAGGGAGT
48	PC-3p-6320_649	ATAGAGGATTAATCCAACTCC
49	PC-3p-63546_79	TTCACAGTACCCTTTCCAACCAT
50	PC-3p-642_2857	ATGTGAGAGAGTTTGTACAAGTGT
51	PC-3p-673_2774	CCACTGAATTCTTGATCCAAA
52	PC-3p-6757_624	CTGATAAATTACAAATGGACAGGT
53	PC-3p-68721_72	CCAATGGAGTGTGGACACCTCACC
54	PC-3p-68_23922	CCGGCGTCGTCATTGCACCAC
55	PC-3p-71385_68	TTTTCGCCCACCAAATTCTTAATT
56	PC-3p-7161_599	GTTCACTAAAACTGTGGAAAG
57	PC-3p-72053_68	CTGATAAATTACAAATGGACGAGT
58	PC-3p-74443_65	AAATAGACACGTGTCACCCAA
59	PC-3p-74518_65	GAAGAGAACATGAGCTTTATAGAC
60	PC-3p-76040_63	GTGCATTTGGAGTACAACTTGGTT
61	PC-3p-76498_63	AAATTACAAAAGGACAGGTGTCGC
62	PC-3p-77244_62	ACGTCGTTTTGGGCAAAACACACC
63	PC-3p-7827_562	CATGTAAGATGTCACGTCAGATGG
64	PC-3p-782_2514	AATGAAGCCGGCTCAAACTTTTTC
65	PC-3p-80805_59	AAAACACACCCAAACGACGTCGTT
66	PC-3p-815_2454	TCCGGCTTGCATCAACTGAAT
67	PC-3p-87409_53	ACAAAATGTGTGGCTGGCAAGAGG
68	PC-3p-92337_49	CGTCGTTTTGGGGCAAAACACT
69	PC-3p-94536_48	AACGATGTCGTTTTGGGCTTCCTGC
70	PC-3p-98613_45	TTGTACACTCTAAGAACACTCCAT
71	PC-5p-101047_44	GAAAAAATCAAAACGACGTCGTTT
72	PC-5p-103438_42	GAAACGGAAATGAAAAAGTTAGAC
73	PC-5p-103757_42	TTGATTGAAGAAAAAGAAAAGAGC
74	PC-5p-105227_41	AAATTGAAAAATTCTGGAGTTACA
75	PC-5p-10710_448	AGACACAAGGTAGTGGGATTCACA
76	PC-5p-107884_40	ATAAACATAAAACGACGTCGTTCC
77	PC-5p-108519_40	CCACCCCCCAATGATCGACACC
78	PC-5p-110993_38	CCATTTGTAATTTATCAGGGGAGA
79	PC-5p-111802_38	CTCACAAAGAGGTGGGACCCG
80	PC-5p-112307_38	TGAGGTGGAGCATTTGGAGTGGCT
81	PC-5p-114610_37	ATAAATACAAAACGACGTCGTTCC
82	PC-5p-117070_36	AAAACGACGTCGTTTTACCTCCAA
83	PC-5p-119626_35	TCAATAAGTCTTAGAACTCTCCCC
84	PC-5p-125821_32	TCTGAAGTGGTATAAAACGGCGTC
85	PC-5p-126269_32	CTTATAAACATAAAACGACGTCGT
86	PC-5p-127643_31	GAAGGAAAAAGACAAGAAAAGAGA
87	PC-5p-128307_31	GTTAGGATTAAGGTTTTGGTGA
88	PC-5p-132826_30	GTTTGGATTAAGAATTTGATGAGA
89	PC-5p-135315_29	AGCAATGCTTACTCCTCTCACATG
90	PC-5p-135746_29	CAAAACGATGTCGTTCCATTTAGC
91	PC-5p-136_11235	CGGATACAACTCTGGACACAACCC
92	PC-5p-138971_28	TCTATAAACATAAGAACAAATCGC
93	PC-5p-140853_27	AGGGAAAAAGAAATGAAAATAGA
94	PC-5p-141410_27	AAATGGAGTTATGGAGGTGGGTTGG
95	PC-5p-142331_27	CGTTGAATTATTCCATCCTCACA
96	PC-5p-145170_26	GAAATGGAAATGGAAAAATTAGAC
97	PC-5p-1469_1675	AAAAAGTGGGACTCGAGATTCTA
98	PC-5p-15097_344	TAAGGAATGGAATGTAGATTGGAT
99	PC-5p-15339_339	TCTCATCTTATGCCCCATGTCTTC
100	PC-5p-167925_20	TGTACACTTCAGAATTAAAACGAC
101	PC-5p-175709_19	AGGTTCAGGATTAATACACAAAGC
102	PC-5p-175759_19	TAAATACACTGACCACCCCTGAGG
103	PC-5p-19476_277	CCTCTCCCTCGAGGGCTTCTGA
104	PC-5p-20505_264	TGGAACACCATGTGGTCGTGTACC
105	PC-5p-218965_13	GAAATGAAAATAGAAAGGTTAGAC
106	PC-5p-22239_245	AAAGTACACTATCAGAAACTTGCC
107	PC-5p-22712_240	GAAATAGAAATGGAAAAGGTAGAT
108	PC-5p-24283_224	TGGATTAAGAATTTGGTGAGTT
109	PC-5p-252_6210	AGGCTGCATAGGAAAAAGTGGGAC
110	PC-5p-27989_195	GGTTTGTGCGTGAGTTTAACC
111	PC-5p-29534_185	TAGTCATTCATCTGGAGATTGTT
112	PC-5p-29977_182	TCGGACTAATGACGTATACAATAC
113	PC-5p-30023_181	TTTACAAATAGCGTTATTGAAAGC
114	PC-5p-3020_1043	TAAAGTGTCTTGATCCAAACGAAC
115	PC-5p-306_5075	GGTGCAATGGGGGACGCCGAGT
116	PC-5p-30731_177	CAAAACGACGTCGTTCTATTTAGC
117	PC-5p-31860_170	GAAATGGAAATAGAAAAGGTAGAT
118	PC-5p-32151_168	GGAGTGACCTGAGATCACACGAGG
119	PC-5p-324_4792	AAAAAGTGAGACTCGGGATTCTAC
120	PC-5p-34799_155	TGAGGTCAAATGAGGAGCATC
121	PC-5p-35155_153	GATTGGCTAAAATAATGGGACC
122	PC-5p-35168_153	TTTCCCCTGACCGCTTCACC
123	PC-5p-35375_152	AAGTAGGGAGTATTGCTGGAGATG
124	PC-5p-36330_148	CAGTATTTGGATCAAGGATTGG
125	PC-5p-41200_129	TACCGATAGAACCAAAACGACGTC
126	PC-5p-41329_129	TCCCAGCCCCCTGTCCCAGTC
127	PC-5p-50250_103	GTTTGGATTAGGGATTTGGTGAGA
128	PC-5p-5203_734	TCCTAGCAGCAGTGGCACCGAAA
129	PC-5p-56172_91	TTTCCCCTGAACACTTCACT
130	PC-5p-60422_84	TGGTATTATAAACACAAAACGACG
131	PC-5p-63370_79	GGAAATAGAAATGGAAAAGGTAGC
132	PC-5p-64326_78	ACAATGCATACTCACAAGTGG
133	PC-5p-64681_77	AAAATGACGTCGTTTTATTTAGCC
134	PC-5p-67620_73	AAGACACACCCTCTCACAAACACA
135	PC-5p-70099_70	AAGCAACTTAAGGATGCAGAATTT
136	PC-5p-72246_67	ATTGACACCTGTCCATTTGTA
137	PC-5p-72318_67	GGTATGGGTTGGATGGGAAAGG
138	PC-5p-73121_66	ATCTCCCCTCTAAAATTTATCCCC
139	PC-5p-75309_64	GAAATGGAAATGAAAAAGTTAGAT
140	PC-5p-76419_63	TGAAGTGGTGTAAAACGGCGTCGT
141	PC-5p-80094_59	AGGAAAGTGAAAAGTTAGAGGATC
142	PC-5p-8281_540	TACACACATTTGTACAAACTCTCT
143	PC-5p-84920_55	TGTCCATTTGTAATTTATCAGG
144	PC-5p-8640_525	ACATTTGTGTGGGGCCTACCATC
145	PC-5p-86977_53	AAAACGGCGTCGTTCCATTAAACA
146	PC-5p-87470_53	TAAATTACAAAACACTCATATTGG
147	PC-5p-9307_498	GATTTGTGCGTGAGTTTAACATC
148	PC-5p-934_2228	TACGATTTCTCTCACACGCCA
149	PC-5p-96059_47	TAAATGAAAATGAAAAAGTTAGAC
150	PC-5p-96535_47	GGAAAAGGAAATGAAAAAGTTAGC
151	aly-MIR169m-p3_2ss9TG19TG	AGGCAGTCGTCTTGGCTAGC
152	aly-MIR319c-p5_2ss1TC21TG	CATGAATGATGCGGGAGATAG
153	aly-miR172a-5p_R+1_2ss2TC11CT	GCGGCATCATTAAGATTCACAT
154	ath-MIR395d-p5_2ss18AG19TC	GTTCTCCTGAACACTTCGCTG
155	ath-MIR395d-p5_3ss1GT18AG19TC	TTTCTCCTGAACACTTCGCTG
156	ath-MIR858a-p5_1ss4GT	TTCTTTGTCTGTTCGACCTTG
157	ath-MIR863-p5_2ss2TG17TG	AGACAATGTATATATAGGCAAT
158	ath-miR156h_L+1	TTGACAGAAGAAAGAGAGCAC
159	ath-miR157a-3p_2ss9GT10CG	GCTCTCTATGCTTCTGTCATC
160	ath-miR157a-5p	TTGACAGAAGATAGAGAGCAC
161	ath-miR160a-3p	GCGTATGAGGAGCCATGCATA
162	ath-miR160a-5p	TGCCTGGCTCCCTGTATGCCA
163	ath-miR396b-3p_L-1R+1	CTCAAGAAAGCTGTGGGAAAA
164	ath-miR8175_L+3	TTCGATCCCCGGCAACGGCGCCA
165	ath-miR8175_L+4	GTTCGATCCCCGGCAACGGCGCCA
166	ath-miR8175_L+4_1ss6AT	GTTCGTTCCCCGGCAACGGCGCCA
167	ath-miR827_2ss15AG21TA	TTAGATGACCATCAGCAAACA
168	ath-miR858a_L-1R+1_1ss5GA	TTCATTGTCTGTTCGACCTTA
169	ath-miR858a_L-1R-2	TTCGTTGTCTGTTCGACC
170	bcy-MIR156-p3	GCTCTCTATGCTTCTGTCATC
171	cca-miR164	TGGAGAAGCAGGGTACGTGCA
172	cme-MIR166i-p3_1ss18CT	TCGGACCAGGCTTCATTTT
173	cme-MIR399f-p5_1ss4GA	AGGACAATTCTCCTTTGGCAA
174	cme-miR156e_1ss6AG	TTGACGGAAGATAGAGGGCAC
175	cpa-miR160a	TGCCTGGCTCCCTGTATGCCA
176	cpa-miR160c-3p	GCGTATGAGGAGCCATGCATA
177	gma-MIR166c-p5_1ss12GA	TTTCGGACCAGACTTCATTCC
178	gma-MIR319h-p3_2ss1TC21AG	CGTGAATGATGCGGGAGGTAG
179	gma-MIR398c-p3_1ss21TC	TCAGGTCGCCCCTGCTGGACC
180	gma-MIR398c-p5_1ss21TC	TCAGGTCGCCCCTGCTGGACC
181	gma-MIR530a-p5_3ss2GT18TC20TG	TTCATTTGCACCTGCACCTGA
182	gma-MIR5368-p5_2ss5GA23GC	GGCCAAGGGACAGTCTCAGGTAC
183	gma-miR156a_L+1	CTGACAGAAGAGAGTGAGCAC
184	gma-miR159a-5p_1ss20TA	GAGCTCCTTGAAGTCCAATAG
185	gma-miR164a_L+1	CTGGAGAAGCAGGGCACGTGCA
186	gma-miR167c_R+1	TGAAGCTGCCAGCATGATCTGA
187	gma-miR169a_2ss9GA14CT	CAGCCAAGAATGATTTGCCGG
188	gma-miR169j-5p_R+1_1ss20GT	TAGCCAAGAATGACTTGCCTGC
189	gma-miR169l-3p_L-1_2ss2GC14TG	CGGCAAGTTGTTGTTGGCTAC
190	gma-miR171k-3p	TTGAGCCGCGCCAATATCACT
191	gma-miR172i-3p	GGAATCTTGATGATGCTGCAT
192	gma-miR390a-3p_R+1_1ss20CT	CGCTATCCATCCTGAGTTTTA
193	gma-miR394a-5p_L+1	TTTGGCATTCTGTCCACCTCC
194	gma-miR403a_R+1_1ss21GT	TTAGATTCACGCACAAACTTTT
195	gma-miR403a_R-3	TTAGATTCACGCACAAAC
196	gma-miR4995_R+3	AGGCAGTGGCTTGGTTAAGGGAAC
197	gma-miR5368_L+6R-1	GCCAAGGGACAGTCTCAGGTAGAC
198	gma-miR6300_R+4	GTCGTTGTAGTATAGTGGTAAG
199	gma-miR6300_R+4_1ss1GT	TTCGTTGTAGTATAGTGGTAAG
200	gma-miR6300_R+5	GTCGTTGTAGTATAGTGGTAAGT
201	gma-miR6300_R+5_1ss1GT	TTCGTTGTAGTATAGTGGTAAGT
202	gma-miR6300_R+6_1	GTCGTTGTAGTATAGTGGTAAGTA
203	gma-miR6300_R+6_1ss1GT	TTCGTTGTAGTATAGTGGTAAGTA
204	gma-miR6300_R+6_1ss4GT	GTCTTTGTAGTATAGTGGTAAGTA
205	gma-miR6300_R+6_2	GTCGTTGTAGTATAGTGGTAAGTT
206	gma-miR6300_R+7	GTCGTTGTAGTATAGTGGTAAGTAT
207	gma-miR6300_R+7_1ss1GT	TTCGTTGTAGTATAGTGGTAAGTAT
208	gma-miR6300_R+7_1ss4GT	GTCTTTGTAGTATAGTGGTAAGTAT
209	gma-miR828a	TCTTGCTCAAATGAGTATTCCA
210	gra-MIR8757b-p3_2ss14TC18GC	ATTTTGGGTTGGGCCGACC
211	gra-MIR8757b-p5_2ss14TC18GC	ATTTTGGGTTGGGCCGACC
212	gra-miR172a_L-1R+1_1ss8TC	CGGCATCATCAAGATTCACAC
213	gra-miR827b_2ss7TG20GT	TTTGTTGATGGTCATCTAATC
214	gra-miR827b_L+1_2ss8TG21GT	TTTTGTTGATGGTCATCTAATC
215	hex-MIR390a-p3_2ss7GT21GT	TAAGAATAATAAGCTCAGGAT
216	hex-MIR390b-p5_2ss7GT21GT	TAAGAATAATAAGCTCAGGAT
217	lus-MIR319a-p5	AGAGCTTTCTTCAGTCCACTC
218	mdm-MIR403a-p5_1ss17GC	AGTTTGTGCGTGAATCCAACC
219	mdm-MIR858-p3_1ss16GT	TTGTCTGTTCGACCTTAAACT
220	mdm-miR482a-3p_L+1_2ss10CG22TG	CTTCCCAAGGCCGCCCATTCCGA
221	mes-MIR319h-p5_1ss19TC	GAGCTTCCTTCAGCCCACCC
222	mes-MIR477g-p5	TCAAAGGCTTCCAATATTCCA
223	mes-MIR535a-p3_1ss15TC	GTGCTCCCTATCGTCGTCATA
224	mes-miR169f	TAGCCAAGGATGACTTGCCGG
225	mes-miR2275_1ss21TC	TTTGGTTTCCTCCAATATCTCA
226	mtr-MIR169b-p5_2ss12CG20CT	GGCAAGTTGTTGTTGACTATA
227	mtr-MIR171b-p5_1ss21TC	AGGTATTGGCGCGCCTCAATC
228	mtr-MIR171e-p3	TTGAGCCGCGCCAATATCACT
229	mtr-MIR2586a-p3_2ss15CA23AG	ACGGACACGGACACAGGACACGGC
230	mtr-MIR2586a-p3_2ss1GT18CG	TATACGGACACGGACACGGGACAC
231	mtr-MIR2586a-p5_2ss15CG23AG	ACGGACACGGACACGGGACACGGC
232	mtr-miR156g-5p	TTGACAGAAGATAGAGGGCAC
233	mtr-miR159a	TTTGGATTGAAGGGAGCTCTA
234	mtr-miR159a_1ss1TC	CTTGGATTGAAGGGAGCTCTA
235	mtr-miR162_R+1_1	TCGATAAACCTCTGCATCCAGA
236	mtr-miR162_R+1_2	TCGATAAACCTCTGCATCCAGC
237	mtr-miR166a_1ss21CA	TCGGACCAGGCTTCATTCCCA
238	mtr-miR166g-5p_1ss21GA	GGAATGTTGTCTGGCTCGAGA
239	mtr-miR168b_1ss1TG	GCGCTTGGTGCAGGTCGGGAA
240	mtr-miR168b_L+1	CTCGCTTGGTGCAGGTCGGGAA
241	mtr-miR168c-3p	CCCGCCTTGCATCAACTGAAT
242	mtr-miR168c-3p_R+1	CCCGCCTTGCATCAACTGAATT
243	mtr-miR168c-3p_R+1_1ss4GT	CCCTCCTTGCATCAACTGAATT
244	mtr-miR171b_1ss12CT	TGATTGAGCCGTGTCAATATC
245	mtr-miR171g	CGAGCCGAATCAATATCACTC
246	mtr-miR171g_1ss1CT	TGAGCCGAATCAATATCACTC
247	mtr-miR172b	AGAATCTTGATGATGCTGCAT
248	mtr-miR172b_1ss1AG	GGAATCTTGATGATGCTGCAT
249	mtr-miR172b_1ss2GT	ATAATCTTGATGATGCTGCAT
250	mtr-miR172b_L+1	CAGAATCTTGATGATGCTGCAT
251	mtr-miR172b_R+1	AGAATCTTGATGATGCTGCATT
252	mtr-miR172b_R+2	AGAATCTTGATGATGCTGCATCA
253	mtr-miR172c-5p	GTAGCATCATCAAGATTCACA
254	mtr-miR172c-5p_R-1	GTAGCATCATCAAGATTCAC
255	mtr-miR319a-5p_L-1R-1_1ss20TC	GAGCTTCCTTCAGTCCACC
256	mtr-miR319a-5p_L-1_1ss20TC	GAGCTTCCTTCAGTCCACCC
257	mtr-miR393a_R+1	TCCAAAGGGATCGCATTGATCC
258	mtr-miR395a_1ss1AC	CTGAAGTGTTTGGGGGAACTC
259	mtr-miR395a_L-1	TGAAGTGTTTGGGGGAACTC
260	mtr-miR395a_L-1_1ss21CT	TGAAGTGTTTGGGGGAACTT
261	mtr-miR395h_1ss1AC	CTGAAGTGTTTGGGGGAACTT
262	mtr-miR396a-3p_L-1R+1_1ss20GA	CTCAAGAAAGCTGTGGGAAAA
263	mtr-miR396a-5p	TTCCACAGCTTTCTTGAACTT
264	mtr-miR396a-5p_L-1	TCCACAGCTTTCTTGAACTT
265	mtr-miR396a-5p_R+1	TTCCACAGCTTTCTTGAACTTT
266	mtr-miR396a-5p_R-1	TTCCACAGCTTTCTTGAACT
267	mtr-miR396b-3p_1ss7TG	GTTCAAGAAAGCTGTGGGAAG
268	mtr-miR396b-3p_2ss6AC18GA	GTTCACTAAAGCTGTGGAAAG
269	mtr-miR396b-3p_L-1_1ss7TG	TTCAAGAAAGCTGTGGGAAG
270	mtr-miR398a-3p	TGTGTTCTCAGGTCACCCCTT
271	mtr-miR398b	TGTGTTCTCAGGTCGCCCCTG
272	mtr-miR408-3p_L-1R+2_1	TGCACTGCCTCTTCCCTGGCTG
273	mtr-miR408-3p_L-1R+2_2	TGCACTGCCTCTTCCCTGGCTT
274	nta-MIR167a-p3_2ss20AG21AG_2	CAAAGAAGAAAAGAAAAGAGGG
275	nta-MIR167a-p5_2ss20AG21AG	CAAAGAAGAAAAGAAAAGAGGG
276	peu-MIR2916-p3	TCAACCATAAACGATGCCGACC
277	peu-MIR2916-p5_2ss3AG18TG	GGGCTCGAAGACGATCAGATACC
278	ppe-MIR159-p5_1ss10GT_1	AGCTGCTGATCTATGGATCC
279	ppe-MIR159-p5_1ss10GT_2	AGCTGCTGATCTATGGATCCC
280	ptc-MIR156f-p3_1ss11TC	TGCTCACTTCCCTTCTGTCAGC
281	ptc-MIR156f-p3_1ss20AG	TGCTCACTTCTCTTCTGTCGGC
282	ptc-MIR156g-p3	GCTCTCTAGTCTTCTGTCATC
283	ptc-MIR172d-p5_1ss11CT	GCGGCATCATTAAGATTCAC
284	ptc-MIR172d-p5_1ss21AC	CGGCATCATCAAGATTCACAC
285	ptc-MIR319c-p5_1ss18TC	AGCTGCCGACTCATTCACTCA
286	ptc-MIR482c-p3_2ss3TC18AT	TTCCCGAGTCCTCCCATTCC
287	ptc-MIR530a-p3_2ss6TC20TG	TGCATCTGCACCTGCACCTGA
288	ptc-MIR530a-p3_2ss8GA20TG	TGCATTTACACCTGCACCTGA
289	ptc-MIR530a-p5_1ss19TG	GCATTTGCACCTGCACCTGA
290	ptc-MIR530a-p5_2ss8GA20TG	TGCATTTACACCTGCACCTGA
291	ptc-MIR6460-p3_1ss4AC	TTTCTATGAAAAGTCGGAATGA
292	ptc-miR156a_R+1_1ss20CT	TGACAGAAGAGAGTGAGCATA
293	ptc-miR156g	TTGACAGAAGATAGAGAGCAC
294	ptc-miR169z	CAGCCAAGAATGATTTGCCGG
295	ptc-miR171l-5p	TGTGATATTGGTCCGGCTCATC
296	ptc-miR399i	TGCCAAAGGAGAGTTGCCCTA
297	ptc-miR530a_R+1_1ss20TG	TGCATTTGCACCTGCACCTGA
298	ptc-miR530a_R-2	TGCATTTGCACCTGCACC
299	ptc-miR6476a_L+5_1ss9GA	GCGGATCAATGGAGATGAAACATGA
300	ptc-miR6478_1ss21GA	CCGACCTTAGCTCAGTTGGTA
301	ptc-miR6478_R+2_1ss21GA	CCGACCTTAGCTCAGTTGGTAGA
302	ptc-miR6478_R+4_2ss20TC21GA	CCGACCTTAGCTCAGTTGGCAGAGC
303	rgl-miR5139_L+3	TCGAAACCTGGCTCTGATACCA
304	ssl-miR171b	TTGAGCCGCGCCAATATCACT
305	stu-MIR8005a-p3_1ss5GA	GTTTAGGGTTTAGGGTTTAGGGTT
306	stu-miR167d-3p	GATCATGTGGTTGCTTCACC
307	tcc-MIR169a-p3	GGCAGGTTGTCCTTGGCTACA
308	vvi-MIR171b-p3	TTGAGCCGCGTCAATATCTCC
309	vvi-MIR395i-p5_1ss11CA	GTTCCCCTGAACACTTCACT
310	vvi-MIR395i-p5_2ss13AG20TC	GTTCCCCTGACCGCTTCACC
311	vvi-MIR395m-p5	GTTCCCTTGAACACTTCACT
312	vvi-MIR477a-p5_1ss19TG	CCCTCAAAGGCTTCCAATGTT
313	vvi-MIR477a-p5_2ss1TA20TG	ACCCTCAAAGGCTTCCAATGTT
314	vvi-MIR477a-p5_2ss6AG19TG	CCCTCGAAGGCTTCCAATGTTC
315	vvi-miR156f	TTGACAGAAGATAGAGAGCAC
316	vvi-miR169v_1ss7AT	AAGCCATGGATGAATTGCCGG
317	vvi-miR3630-3p_1ss22CT	TTTGGGAATCTCTCTGATGCAT
318	vvi-miR3630-3p_L+1_1ss23CT	CTTTGGGAATCTCTCTGATGCAT
319	vvi-miR3630-3p_L+3_1ss25CT_1	GTCTTTGGGAATCTCTCTGATGCAT
320	vvi-miR3630-3p_L+3_1ss25CT_2	TTCTTTGGGAATCTCTCTGATGCAT
321	vvi-miR477a_L+1_2ss2AT22AC	ATTCTCCCTCAAAGGCTTCCAC
