# Supplementary material for: MicroRNA858-mediated regulation of anthocyanin biosynthesis in kiwifruit (Actinidia arguta) based on small RNA sequencing
Source: PLoS One. 2019 May 23;14(5):e0217480. doi: 10.1371/journal.pone.0217480 (PMC6532936; doi:10.1371/journal.pone.0217480)
Supplement: S4 Table — (XLSX) [file pone.0217480.s007.xlsx]

## Sheet: Sheet1
S4 Table. Information on predicted target genes
miRNA ID	Transcript ID	Gene ID	Gene Annoation	Score	Range	Strand	GO	KEGG
PC-3p-101114_44	c93762_g1	c93762_g1	-	0	118-141	1
PC-3p-101114_44	c123202_g1	c123202_g1	Probable inactive patatin-like protein 9 OS=Arabidopsis thaliana GN=PLP9 PE=2 SV=1	1.5	1637-1660	1	GO:0006629(lipid metabolic process)
PC-3p-101114_44	c123202_g2	c123202_g2	-	3	6-29	1
PC-3p-101114_44	c116694_g1	c116694_g1	Phospholipase D alpha 1 OS=Carica papaya GN=PLD1 PE=1 SV=1	3	500-523	1	GO:0003824(catalytic activity);GO:0031224(intrinsic component of membrane)	ko04144( phospholipase D1/2);ko00564( phospholipase D1/2);ko00565( phospholipase D1/2)
PC-3p-101114_44	c82535_g1	c82535_g1	-	3.5	134-157	1
PC-3p-129088_31	c110061_g2	c110061_g2	-	1	368-389	1
PC-3p-129088_31	c84825_g1	c84825_g1	-	3	543-564	1
PC-3p-129088_31	c118094_g1	c118094_g1	-	3	1178-1200	1
PC-3p-129088_31	c117779_g1	c117779_g1	Phytosulfokine receptor 1 OS=Daucus carota GN=PSKR PE=1 SV=1	3	3673-3694	1	GO:0006468(protein phosphorylation);GO:0005515(protein binding);GO:0005524(ATP binding);GO:0004672(protein kinase activity)
PC-3p-129088_31	c170997_g1	c170997_g1	-	3.5	10-32	1
PC-3p-129088_31	c105979_g3	c105979_g3	-	4	424-445	1
PC-3p-129088_31	c102340_g1	c102340_g1	-	4	428-449	1
PC-3p-129088_31	c121173_g2	c121173_g2	-	4	78-99	1
PC-3p-129088_31	c130506_g2	c130506_g2	-	4	3774-3796	1	GO:0007186(G-protein coupled receptor signaling pathway);GO:0008152(metabolic process);GO:0055114(oxidation-reduction process);GO:0004930(G-protein coupled receptor activity);GO:0016791(phosphatase activity);GO:0046872(metal ion binding);GO:0016491(oxidoreductase activity);GO:0019867(outer membrane)
PC-5p-167925_20	c21812_g1	c21812_g1	-	3.5	27-50	1
PC-5p-167925_20	c66346_g1	c66346_g1	-	4	62-85	1
PC-5p-167925_20	c130608_g3	c130608_g3	Protein UXT homolog OS=Dictyostelium discoideum GN=DDB_G0285389 PE=3 SV=1	4	1322-1346	1	GO:0006457(protein folding);GO:0007049(cell cycle);GO:0051082(unfolded protein binding);GO:0005634(nucleus);GO:0016272(prefoldin complex)
PC-5p-175709_19	c108132_g2	c108132_g2	-	1.5	39-62	1
PC-5p-175709_19	c123049_g1	c123049_g1	-	2.5	188-211	1	GO:0031224(intrinsic component of membrane);GO:0005639(integral component of nuclear inner membrane)
PC-5p-175709_19	c97129_g2	c97129_g2	-	3	265-288	1
PC-5p-175709_19	c108132_g5	c108132_g5	-	3	38-61	1	GO:0055114(oxidation-reduction process);GO:0042407(cristae formation);GO:0004499(N,N-dimethylaniline monooxygenase activity);GO:0050661(NADP binding);GO:0050660(flavin adenine dinucleotide binding);GO:0044284(mitochondrial crista junction);GO:0061617(MICOS complex)
PC-5p-175709_19	c108132_g4	c108132_g4	-	3	49-72	1
PC-5p-175709_19	c130627_g1	c130627_g1	Transposon TX1 uncharacterized 149 kDa protein OS=Xenopus laevis PE=3 SV=1	3	22-45	1	GO:0006367(transcription initiation from RNA polymerase II promoter);GO:0006814(sodium ion transport);GO:0005248(voltage-gated sodium channel activity);GO:0005672(transcription factor TFIIA complex);GO:0016021(integral component of membrane);GO:0001518(voltage-gated sodium channel complex)
PC-5p-175709_19	c134788_g1	c134788_g1	-	3.5	30-53	1
PC-5p-175709_19	c112659_g2	c112659_g2	-	3.5	183-206	1
PC-5p-175709_19	c110379_g2	c110379_g2	-	3.5	290-313	1
PC-5p-175709_19	c30059_g1	c30059_g1	-	4	163-186	1
PC-5p-175709_19	c77657_g1	c77657_g1	-	4	47-70	1
PC-5p-175709_19	c113566_g4	c113566_g4	-	4	54-77	1	GO:0003677(DNA binding)
PC-5p-175709_19	c108132_g3	c108132_g3	Kinase-interacting family protein OS=Arabidopsis thaliana GN=At1g48405 PE=2 SV=1	4	49-72	1
PC-5p-175709_19	c196219_g1	c196219_g1	-	4	84-107	1
PC-5p-175709_19	c128845_g1	c128845_g1	Uncharacterized membrane protein At1g75140 OS=Arabidopsis thaliana GN=At1g75140 PE=1 SV=3	4	108-131	1
PC-5p-175759_19	c84838_g1	c84838_g1	-	0	2-25	1
PC-5p-175759_19	c126661_g2	c126661_g2	-	1	215-238	1
PC-5p-175759_19	c126661_g3	c126661_g3	-	1	112-135	1
PC-5p-175759_19	c22497_g1	c22497_g1	-	1.5	99-122	1
PC-5p-175759_19	c111688_g2	c111688_g2	Protein GLUTAMINE DUMPER 3 OS=Arabidopsis thaliana GN=GDU3 PE=2 SV=1	1.5	240-263	1
PC-5p-175759_19	c109365_g4	c109365_g4	-	2	69-92	1
PC-5p-175759_19	c123232_g1	c123232_g1	-	2.5	135-158	1
PC-5p-175759_19	c5100_g1	c5100_g1	-	2.5	73-96	1
PC-5p-175759_19	c108132_g2	c108132_g2	-	2.5	60-82	1
PC-5p-175759_19	c167672_g1	c167672_g1	-	2.5	22-45	1
PC-5p-175759_19	c108567_g1	c108567_g1	-	2.5	32-55	1
PC-5p-175759_19	c100230_g3	c100230_g3	-	2.5	219-241	1
PC-5p-175759_19	c146260_g1	c146260_g1	-	3	201-224	1
PC-5p-175759_19	c137348_g1	c137348_g1	-	3	117-140	1
PC-5p-175759_19	c127577_g4	c127577_g4	-	3	139-162	1
PC-5p-175759_19	c121396_g4	c121396_g4	-	3	54-77	1	GO:0006952(defense response);GO:0005576(extracellular region)
PC-5p-175759_19	c108132_g5	c108132_g5	-	3	59-82	1	GO:0055114(oxidation-reduction process);GO:0042407(cristae formation);GO:0004499(N,N-dimethylaniline monooxygenase activity);GO:0050661(NADP binding);GO:0050660(flavin adenine dinucleotide binding);GO:0044284(mitochondrial crista junction);GO:0061617(MICOS complex)
PC-5p-175759_19	c112851_g2	c112851_g2	-	3	1-24	1
PC-5p-175759_19	c127577_g3	c127577_g3	-	3	107-130	1
PC-5p-175759_19	c130384_g3	c130384_g3	-	3	206-229	1	GO:0030246(carbohydrate binding);GO:0005576(extracellular region)
PC-5p-175759_19	c130384_g3	c130384_g3	-	3	257-279	1	GO:0030246(carbohydrate binding);GO:0005576(extracellular region)
PC-5p-175759_19	c100230_g1	c100230_g1	-	3.5	150-173	1
PC-5p-175759_19	c134788_g1	c134788_g1	-	3.5	51-74	1
PC-5p-175759_19	c127577_g2	c127577_g2	-	3.5	129-152	1
PC-5p-175759_19	c97129_g2	c97129_g2	-	3.5	395-418	1
PC-5p-175759_19	c45278_g2	c45278_g2	-	3.5	187-210	1
PC-5p-175759_19	c110336_g1	c110336_g1	-	3.5	2-25	1
PC-5p-175759_19	c121396_g1	c121396_g1	-	3.5	196-218	1
PC-5p-175759_19	c30550_g1	c30550_g1	-	4	146-169	1
PC-5p-175759_19	c108836_g2	c108836_g2	-	4	189-212	1
PC-5p-175759_19	c120743_g5	c120743_g5	-	4	93-117	1
PC-5p-175759_19	c78269_g1	c78269_g1	-	4	10-33	1
PC-5p-175759_19	c29117_g1	c29117_g1	-	4	180-204	1
PC-5p-175759_19	c77657_g1	c77657_g1	-	4	126-149	1
PC-5p-175759_19	c113917_g3	c113917_g3	-	4	16-40	1
PC-5p-175759_19	c113917_g1	c113917_g1	Dihydrolipoyl dehydrogenase 1, mitochondrial OS=Arabidopsis thaliana GN=LPD1 PE=1 SV=2	4	16-40	1	GO:0055114(oxidation-reduction process);GO:0016491(oxidoreductase activity)
PC-5p-175759_19	c180298_g1	c180298_g1	-	4	429-452	1
PC-5p-175759_19	c113488_g1	c113488_g1	-	4	662-685	1
PC-5p-175759_19	c86384_g1	c86384_g1	-	4	288-310	1
PC-5p-175759_19	c118835_g1	c118835_g1	Probable linoleate 9S-lipoxygenase 5 OS=Solanum tuberosum GN=LOX1.5 PE=2 SV=1	4	60-83	1	GO:0006952(defense response);GO:0055114(oxidation-reduction process);GO:0046872(metal ion binding);GO:0016702(oxidoreductase activity, acting on single donors with incorporation of molecular oxygen, incorporation of two atoms of oxygen);GO:0005515(protein binding)	ko00591( linoleate 9S-lipoxygenase)
PC-5p-175759_19	c129873_g1	c129873_g1	4-hydroxyphenylpyruvate dioxygenase OS=Arabidopsis thaliana GN=HPD PE=1 SV=2	4	2349-2373	1	GO:0016021(integral component of membrane)	ko00350( 4-hydroxyphenylpyruvate dioxygenase);ko00360( 4-hydroxyphenylpyruvate dioxygenase);ko00130( 4-hydroxyphenylpyruvate dioxygenase)
PC-5p-175759_19	c129812_g1	c129812_g1	-	4	2131-2154	1
PC-5p-175759_19	c130777_g2	c130777_g2	Serine/threonine-protein kinase CDL1 OS=Arabidopsis thaliana GN=CDL1 PE=1 SV=1	4	148-172	1	GO:0006468(protein phosphorylation);GO:0044237(cellular metabolic process);GO:0005524(ATP binding);GO:0004672(protein kinase activity);GO:0003824(catalytic activity)
PC-5p-175759_19	c130637_g1	c130637_g1	-	4	2-25	1	GO:0006355(regulation of transcription, DNA-templated);GO:0006351(transcription, DNA-templated);GO:0003677(DNA binding)
PC-5p-175759_19	c129873_g1	c129873_g1	4-hydroxyphenylpyruvate dioxygenase OS=Arabidopsis thaliana GN=HPD PE=1 SV=2	4	2409-2433	1	GO:0016021(integral component of membrane)	ko00350( 4-hydroxyphenylpyruvate dioxygenase);ko00360( 4-hydroxyphenylpyruvate dioxygenase);ko00130( 4-hydroxyphenylpyruvate dioxygenase)
PC-5p-19476_277	c102245_g1	c102245_g1	-	3.5	7-29	1
PC-5p-218965_13	c121640_g2	c121640_g2	-	2	260-283	1
PC-5p-218965_13	c116445_g1	c116445_g1	Diacylglycerol kinase 6 OS=Arabidopsis thaliana GN=DGK6 PE=3 SV=1	2	248-271	1	GO:0046497(nicotinate nucleotide metabolic process);GO:0008152(metabolic process);GO:0006741(NADP biosynthetic process);GO:0000266(mitochondrial fission);GO:0006769(nicotinamide metabolic process);GO:0016301(kinase activity);GO:0003951(NAD+ kinase activity);GO:0005739(mitochondrion)	ko04070( diacylglycerol kinase );ko00561( diacylglycerol kinase );ko00564( diacylglycerol kinase )
PC-5p-218965_13	c123363_g2	c123363_g2	O-methyltransferase 3 OS=Dictyostelium discoideum GN=omt3 PE=2 SV=1	2.5	7-30	1	GO:0008152(metabolic process);GO:0008168(methyltransferase activity)
PC-5p-218965_13	c119443_g1	c119443_g1	Probable inactive leucine-rich repeat receptor-like protein kinase At3g03770 OS=Arabidopsis thaliana GN=At3g03770 PE=2 SV=1	2.5	118-141	1
PC-5p-218965_13	c129314_g1	c129314_g1	BRCA1-associated protein OS=Homo sapiens GN=BRAP PE=1 SV=2	2.5	1696-1718	1	GO:0015814(p-aminobenzoyl-glutamate transport);GO:0016567(protein ubiquitination);GO:1902604(p-aminobenzoyl-glutamate transmembrane transport);GO:0015846(polyamine transport);GO:0006811(ion transport);GO:0046872(metal ion binding);GO:0015558(p-aminobenzoyl-glutamate uptake transmembrane transporter activity);GO:0004842(ubiquitin-protein transferase activity);GO:0005515(protein binding);GO:0008270…
PC-5p-218965_13	c119801_g2	c119801_g2	-	3	631-654	1
PC-5p-218965_13	c5788_g1	c5788_g1	-	3	65-88	1
PC-5p-218965_13	c121257_g3	c121257_g3	-	3	25-48	1
PC-5p-218965_13	c154756_g1	c154756_g1	-	3	217-240	1
PC-5p-218965_13	c3552_g1	c3552_g1	-	3.5	100-123	1
PC-5p-218965_13	c141683_g1	c141683_g1	-	3.5	1-24	1
PC-5p-218965_13	c95985_g1	c95985_g1	-	3.5	8-30	1
PC-5p-218965_13	c106812_g1	c106812_g1	-	3.5	1220-1242	1
PC-5p-218965_13	c24060_g1	c24060_g1	-	4	540-563	1
PC-5p-218965_13	c130540_g2	c130540_g2	Outer envelope pore protein 16, chloroplastic OS=Pisum sativum GN=OEP16 PE=1 SV=1	4	80-103	1	GO:0046999(regulation of conjugation);GO:0019867(outer membrane)
PC-5p-218965_13	c128743_g1	c128743_g1	Transcription factor DIVARICATA OS=Antirrhinum majus GN=DIVARICATA PE=2 SV=1	4	1451-1474	1	GO:0051016(barbed-end actin filament capping);GO:0030479(actin cortical patch)
PC-5p-218965_13	c11571_g1	c11571_g1	-	4	496-518	1
PC-5p-218965_13	c100515_g2	c100515_g2	-	4	78-101	1
PC-5p-218965_13	c120439_g2	c120439_g2	-	4	21-44	1
PC-5p-22712_240	c127190_g1	c127190_g1	Pentatricopeptide repeat-containing protein At1g61870, mitochondrial OS=Arabidopsis thaliana GN=PPR336 PE=2 SV=2	1.5	40-63	1	GO:0009069(serine family amino acid metabolic process);GO:0016310(phosphorylation);GO:0006468(protein phosphorylation);GO:0005516(calmodulin binding);GO:0004683(calmodulin-dependent protein kinase activity);GO:0005198(structural molecule activity)
PC-5p-22712_240	c96998_g2	c96998_g2	-	2	255-278	1
PC-5p-22712_240	c39434_g1	c39434_g1	-	2.5	48-71	1
PC-5p-22712_240	c3552_g1	c3552_g1	-	2.5	100-123	1
PC-5p-22712_240	c74284_g1	c74284_g1	-	2.5	110-133	1
PC-5p-22712_240	c130802_g1	c130802_g1	Plasma membrane ATPase 4 OS=Nicotiana plumbaginifolia GN=PMA4 PE=2 SV=1	2.5	3406-3429	1	GO:0015992(proton transport);GO:0010119(regulation of stomatal movement);GO:0006812(cation transport);GO:0006200(obsolete ATP catabolic process);GO:0009737(response to abscisic acid);GO:0006754(ATP biosynthetic process);GO:0006119(oxidative phosphorylation);GO:0009414(response to water deprivation);GO:0000166(nucleotide binding);GO:0005524(ATP binding);GO:0019900(kinase binding);GO:0008553(hydrog…	ko00190( H+-transporting ATPase)
PC-5p-22712_240	c113634_g7	c113634_g7	-	3	43-66	1
PC-5p-22712_240	c113191_g2	c113191_g2	Pathogenesis-related protein PR-1 OS=Medicago truncatula GN=PR-1 PE=2 SV=1	3	64-87	1
PC-5p-22712_240	c10299_g1	c10299_g1	-	3	617-641	1
PC-5p-22712_240	c90731_g1	c90731_g1	-	3	71-94	1
PC-5p-22712_240	c124469_g1	c124469_g1	-	3	22-46	1
PC-5p-22712_240	c29653_g1	c29653_g1	-	3.5	53-76	1
PC-5p-22712_240	c110806_g7	c110806_g7	-	3.5	88-111	1
PC-5p-22712_240	c160311_g1	c160311_g1	-	3.5	137-160	1
PC-5p-22712_240	c119016_g2	c119016_g2	-	3.5	587-610	1
PC-5p-22712_240	c81140_g1	c81140_g1	-	3.5	512-536	1
PC-5p-22712_240	c105377_g2	c105377_g2	-	3.5	66-89	1	GO:0006355(regulation of transcription, DNA-templated);GO:0043565(sequence-specific DNA binding)
PC-5p-22712_240	c126635_g2	c126635_g2	-	3.5	42-65	1	GO:0005515(protein binding);GO:0005737(cytoplasm)
PC-5p-22712_240	c119016_g1	c119016_g1	-	3.5	843-866	1
PC-5p-22712_240	c101266_g1	c101266_g1	-	3.5	1369-1391	1	GO:0004222(metalloendopeptidase activity)
PC-5p-22712_240	c102849_g1	c102849_g1	-	3.5	203-226	1
PC-5p-22712_240	c43641_g1	c43641_g1	-	4	80-103	1
PC-5p-22712_240	c180653_g1	c180653_g1	-	4	53-76	1
PC-5p-22712_240	c103089_g2	c103089_g2	Ubiquitin-conjugating enzyme E2 10 OS=Arabidopsis thaliana GN=UBC10 PE=1 SV=1	4	428-451	1	GO:0006464(cellular protein modification process);GO:0015031(protein transport);GO:0005515(protein binding)	ko04120( ubiquitin-conjugating enzyme E2 D/E);ko04141( ubiquitin-conjugating enzyme E2 D/E)
PC-5p-22712_240	c130697_g1	c130697_g1	Protein PHR1-LIKE 1 OS=Arabidopsis thaliana GN=PHL1 PE=1 SV=1	4	920-943	1
PC-5p-22712_240	c103447_g1	c103447_g1	-	4	876-899	1
PC-5p-22712_240	c64811_g1	c64811_g1	-	4	7-29	1
PC-5p-22712_240	c123388_g1	c123388_g1	Protein bicaudal C homolog 1-A OS=Xenopus laevis GN=bicc1-a PE=2 SV=1	4	56-79	1	GO:0005515(protein binding)
PC-5p-22712_240	c128849_g1	c128849_g1	Probable inactive leucine-rich repeat receptor-like protein kinase At3g03770 OS=Arabidopsis thaliana GN=At3g03770 PE=2 SV=1	4	2190-2213	1	GO:0006468(protein phosphorylation);GO:0005515(protein binding);GO:0005524(ATP binding);GO:0004672(protein kinase activity)
PC-5p-22712_240	c127755_g1	c127755_g1	Probable E3 ubiquitin-protein ligase HERC1 OS=Homo sapiens GN=HERC1 PE=1 SV=2	4	59-82	1	GO:0006606(protein import into nucleus);GO:0006206(pyrimidine nucleobase metabolic process);GO:0007049(cell cycle);GO:0006457(protein folding);GO:0006144(purine nucleobase metabolic process);GO:0006771(riboflavin metabolic process);GO:0032065(cortical protein anchoring);GO:0051252(regulation of RNA metabolic process);GO:0008033(tRNA processing);GO:0006351(transcription, DNA-templated);GO:0006355(…
PC-5p-22712_240	c134129_g1	c134129_g1	-	4	221-243	1
PC-5p-24283_224	c46482_g1	c46482_g1	-	2	287-308	1
PC-5p-24283_224	c198237_g1	c198237_g1	-	2.5	207-228	1
PC-5p-24283_224	c3602_g1	c3602_g1	-	2.5	100-121	1
PC-5p-24283_224	c100810_g3	c100810_g3	-	2.5	32-53	1
PC-5p-24283_224	c98103_g2	c98103_g2	-	2.5	183-203	1
PC-5p-24283_224	c169088_g1	c169088_g1	-	2.5	268-288	1
PC-5p-24283_224	c83306_g1	c83306_g1	-	3	30-51	1
PC-5p-24283_224	c117492_g3	c117492_g3	-	3	190-211	1
PC-5p-24283_224	c105427_g1	c105427_g1	-	3	2-23	1
PC-5p-24283_224	c129416_g2	c129416_g2	-	3	1135-1156	1
PC-5p-24283_224	c164469_g1	c164469_g1	-	3	78-99	1
PC-5p-24283_224	c78071_g1	c78071_g1	-	3	41-62	1
PC-5p-24283_224	c124300_g2	c124300_g2	-	3	257-279	1
PC-5p-24283_224	c108232_g3	c108232_g3	-	3	801-822	1
PC-5p-24283_224	c107340_g1	c107340_g1	-	3.5	743-764	1
PC-5p-24283_224	c30971_g1	c30971_g1	-	3.5	64-85	1
PC-5p-24283_224	c117926_g5	c117926_g5	-	3.5	138-159	1
PC-5p-24283_224	c123147_g2	c123147_g2	-	3.5	314-335	1
PC-5p-24283_224	c125010_g2	c125010_g2	Protein SULFUR DEFICIENCY-INDUCED 1 OS=Arabidopsis thaliana GN=SDI1 PE=2 SV=1	3.5	9-30	1	GO:0005515(protein binding)
PC-5p-24283_224	c126951_g1	c126951_g1	-	3.5	57-78	1
PC-5p-24283_224	c100515_g1	c100515_g1	-	3.5	107-128	1
PC-5p-24283_224	c118867_g2	c118867_g2	-	3.5	511-532	1
PC-5p-24283_224	c126951_g2	c126951_g2	Putative oxygen-evolving enhancer protein 2-2 OS=Arabidopsis thaliana GN=PSBP2 PE=5 SV=3	3.5	853-874	1	GO:0015979(photosynthesis);GO:0005509(calcium ion binding);GO:0009523(photosystem II);GO:0009654(photosystem II oxygen evolving complex);GO:0019898(extrinsic component of membrane)	ko00195( photosystem II oxygen-evolving enhancer protein 2 )
PC-5p-24283_224	c127190_g1	c127190_g1	Pentatricopeptide repeat-containing protein At1g61870, mitochondrial OS=Arabidopsis thaliana GN=PPR336 PE=2 SV=2	3.5	69-90	1	GO:0009069(serine family amino acid metabolic process);GO:0016310(phosphorylation);GO:0006468(protein phosphorylation);GO:0005516(calmodulin binding);GO:0004683(calmodulin-dependent protein kinase activity);GO:0005198(structural molecule activity)
PC-5p-24283_224	c88915_g1	c88915_g1	-	3.5	428-449	1
PC-5p-24283_224	c101961_g2	c101961_g2	-	3.5	43-64	1
PC-5p-24283_224	c16222_g1	c16222_g1	-	3.5	151-172	1
PC-5p-24283_224	c137059_g1	c137059_g1	-	3.5	2-24	1
PC-5p-24283_224	c86226_g1	c86226_g1	-	3.5	161-182	1
PC-5p-24283_224	c104919_g1	c104919_g1	-	3.5	556-577	1
PC-5p-24283_224	c182422_g1	c182422_g1	-	3.5	263-285	1
PC-5p-24283_224	c164724_g1	c164724_g1	-	3.5	489-509	1
PC-5p-24283_224	c108384_g1	c108384_g1	-	3.5	601-621	1
PC-5p-24283_224	c112592_g1	c112592_g1	-	3.5	1073-1093	1
PC-5p-24283_224	c172741_g1	c172741_g1	-	4	99-120	1
PC-5p-24283_224	c94119_g1	c94119_g1	-	4	112-133	1
PC-5p-24283_224	c116917_g3	c116917_g3	-	4	683-704	1
PC-5p-24283_224	c125597_g1	c125597_g1	-	4	312-333	1
PC-5p-24283_224	c181778_g1	c181778_g1	-	4	149-170	1
PC-5p-24283_224	c115661_g2	c115661_g2	-	4	501-522	1	GO:0005515(protein binding)	ko04120( RING finger and CHY zinc finger domain-containing protein 1)
PC-5p-24283_224	c134953_g1	c134953_g1	-	4	12-33	1
PC-5p-24283_224	c128121_g1	c128121_g1	-	4	236-257	1	GO:0005509(calcium ion binding);GO:0016020(membrane)
PC-5p-24283_224	c109486_g1	c109486_g1	-	4	535-556	1
PC-5p-24283_224	c190349_g1	c190349_g1	-	4	28-49	1
PC-5p-24283_224	c107246_g1	c107246_g1	-	4	68-89	1
PC-5p-24283_224	c177706_g1	c177706_g1	-	4	34-55	1
PC-5p-24283_224	c105233_g1	c105233_g1	-	4	646-667	1
PC-5p-24283_224	c124316_g2	c124316_g2	-	4	256-277	1
PC-5p-24283_224	c110920_g2	c110920_g2	-	4	91-112	1
PC-5p-24283_224	c117530_g4	c117530_g4	-	4	555-576	1
PC-5p-24283_224	c129851_g2	c129851_g2	-	4	275-296	1
PC-5p-24283_224	c124654_g3	c124654_g3	Mitogen-activated protein kinase kinase 3 OS=Arabidopsis thaliana GN=MKK3 PE=1 SV=1	4	2754-2775	1	GO:0006468(protein phosphorylation);GO:0005524(ATP binding);GO:0004672(protein kinase activity)
PC-5p-24283_224	c10665_g1	c10665_g1	-	4	3-25	1
PC-5p-24283_224	c22884_g1	c22884_g1	-	4	111-132	1
PC-5p-24283_224	c110248_g1	c110248_g1	-	4	865-886	1	GO:0034599(cellular response to oxidative stress);GO:0005789(endoplasmic reticulum membrane)
PC-5p-24283_224	c112247_g1	c112247_g1	1-aminocyclopropane-1-carboxylate oxidase homolog OS=Solanum lycopersicum GN=ACO3 PE=2 SV=1	4	133-154	1
PC-5p-24283_224	c3602_g1	c3602_g1	-	4	78-99	1
PC-5p-252_6210	c125565_g1	c125565_g1	-	3	1423-1446	1	GO:0019031(viral envelope)
PC-3p-132714_30	c102299_g2	c102299_g2	-	2.5	85-106	1
PC-3p-132714_30	c113978_g2	c113978_g2	-	3	826-847	1	GO:0003676(nucleic acid binding)
PC-3p-132714_30	c113387_g4	c113387_g4	-	3	764-786	1
PC-3p-132714_30	c124325_g2	c124325_g2	Zinc finger BED domain-containing protein RICESLEEPER 1 OS=Oryza sativa subsp. japonica GN=Os05g0239150 PE=3 SV=1	3	2154-2175	1	GO:0006777(Mo-molybdopterin cofactor biosynthetic process);GO:0005525(GTP binding);GO:0003677(DNA binding);GO:0046983(protein dimerization activity)
PC-3p-132714_30	c102299_g2	c102299_g2	-	3	484-506	1
PC-3p-132714_30	c49730_g1	c49730_g1	-	3.5	436-458	1
PC-3p-132714_30	c109310_g1	c109310_g1	ABC transporter G family member 32 OS=Arabidopsis thaliana GN=ABCG32 PE=1 SV=1	3.5	2-24	1	GO:0010038(response to metal ion);GO:0046938(phytochelatin biosynthetic process);GO:0046872(metal ion binding);GO:0016756(glutathione gamma-glutamylcysteinyltransferase activity)
PC-3p-132714_30	c119877_g1	c119877_g1	-	3.5	8-30	1
PC-3p-132714_30	c95616_g1	c95616_g1	-	3.5	387-408	1	GO:0008284(positive regulation of cell proliferation);GO:0001819(positive regulation of cytokine production);GO:0010884(positive regulation of lipid storage)
PC-3p-132714_30	c104352_g1	c104352_g1	-	3.5	207-227	1
PC-3p-132714_30	c119341_g2	c119341_g2	-	3.5	1334-1355	1
PC-3p-132714_30	c48728_g1	c48728_g1	-	4	2-23	1
PC-3p-132714_30	c185013_g1	c185013_g1	-	4	133-155	1
PC-3p-132714_30	c86611_g1	c86611_g1	-	4	173-194	1
PC-3p-132714_30	c195909_g1	c195909_g1	-	4	195-216	1
PC-3p-132714_30	c184306_g1	c184306_g1	-	4	260-281	1
PC-3p-132714_30	c192301_g1	c192301_g1	-	4	263-284	1
PC-3p-132714_30	c50872_g1	c50872_g1	-	4	1-22	1
PC-3p-132714_30	c67662_g1	c67662_g1	-	4	331-352	1
PC-3p-132714_30	c61030_g1	c61030_g1	-	4	3-24	1
PC-3p-132714_30	c85835_g1	c85835_g1	-	4	161-182	1
PC-3p-132714_30	c109111_g1	c109111_g1	-	4	281-302	1
PC-3p-132714_30	c72677_g1	c72677_g1	-	4	1-22	1
PC-3p-132714_30	c95333_g1	c95333_g1	STS14 protein OS=Solanum tuberosum GN=STS14 PE=2 SV=1	4	797-818	1
PC-3p-132714_30	c119463_g2	c119463_g2	-	4	4-25	1
PC-3p-132714_30	c121366_g1	c121366_g1	Uncharacterized protein At2g40430 OS=Arabidopsis thaliana GN=At2g40430 PE=1 SV=2	4	396-417	1
PC-3p-132714_30	c116682_g1	c116682_g1	Early nodulin-like protein 1 OS=Arabidopsis thaliana GN=At2g25060 PE=1 SV=2	4	677-699	1	GO:0006118(obsolete electron transport);GO:0009055(electron carrier activity)
PC-3p-132714_30	c127613_g1	c127613_g1	3-oxoacyl-[acyl-carrier-protein] reductase FabG OS=Bacillus subtilis (strain 168) GN=fabG PE=3 SV=3	4	1479-1500	1	GO:0046487(glyoxylate metabolic process);GO:0009396(folic acid-containing compound biosynthetic process);GO:0008152(metabolic process);GO:0055114(oxidation-reduction process);GO:0004488(methylenetetrahydrofolate dehydrogenase );GO:0016491(oxidoreductase activity);GO:0050662(coenzyme binding);GO:0003824(catalytic activity)
PC-3p-132714_30	c130697_g1	c130697_g1	Protein PHR1-LIKE 1 OS=Arabidopsis thaliana GN=PHL1 PE=1 SV=1	4	834-855	1
PC-3p-132714_30	c121097_g1	c121097_g1	-	4	1703-1724	1		ko04626(myb proto-oncogene protein,ko plant )
PC-3p-132714_30	c116201_g1	c116201_g1	Pyruvate dehydrogenase E1 component subunit beta-1, mitochondrial OS=Arabidopsis thaliana GN=PDH2 PE=1 SV=2	4	1596-1617	1	GO:0019064(fusion of virus membrane with host plasma membrane);GO:0019867(outer membrane)	ko00010( pyruvate dehydrogenase E1 component beta subunit);ko00020( pyruvate dehydrogenase E1 component beta subunit);ko00620( pyruvate dehydrogenase E1 component beta subunit);ko01200( pyruvate dehydrogenase E1 component beta subunit)
PC-3p-132714_30	c125878_g1	c125878_g1	BTB/POZ domain-containing protein At5g41330 OS=Arabidopsis thaliana GN=At5g41330 PE=2 SV=1	4	1067-1089	1	GO:0051260(protein homooligomerization);GO:0006355(regulation of transcription, DNA-templated);GO:0003677(DNA binding)
PC-3p-132714_30	c125360_g1	c125360_g1	Putative F-box/LRR-repeat protein At3g18150 OS=Arabidopsis thaliana GN=At3g18150 PE=3 SV=2	4	259-280	1	GO:0005515(protein binding)
PC-5p-27989_195	c124731_g1	c124731_g1	Probable ubiquitin-conjugating enzyme E2 23 OS=Arabidopsis thaliana GN=UBC23 PE=1 SV=1	2	1805-1825	1	GO:0015031(protein transport);GO:0006464(cellular protein modification process);GO:0000266(mitochondrial fission);GO:0005515(protein binding);GO:0005739(mitochondrion)	ko04120( ubiquitin-conjugating enzyme E2 O)
PC-5p-27989_195	c123508_g1	c123508_g1	TMV resistance protein N OS=Nicotiana glutinosa GN=N PE=1 SV=1	3	2822-2842	1	GO:0006508(proteolysis);GO:0043531(ADP binding);GO:0004197(cysteine-type endopeptidase activity);GO:0005515(protein binding)
PC-5p-27989_195	c70603_g1	c70603_g1	-	4	157-176	1
PC-5p-30023_181	c112191_g2	c112191_g2	-	3	327-349	1
PC-5p-3020_1043	c95332_g1	c95332_g1	-	2.5	473-496	1
PC-5p-30731_177	c111039_g1	c111039_g1	-	1	52-75	1
PC-5p-30731_177	c130085_g2	c130085_g2	-	1	60-83	1
PC-5p-30731_177	c35882_g1	c35882_g1	-	1.5	2-25	1	GO:0006260(DNA replication);GO:0003688(DNA replication origin binding);GO:0046809(replication compartment)
PC-5p-30731_177	c40220_g1	c40220_g1	-	2.5	45-68	1
PC-5p-30731_177	c117675_g1	c117675_g1	Very-long-chain 3-oxoacyl-CoA reductase-like protein At1g24470 OS=Arabidopsis thaliana GN=KCR2 PE=2 SV=1	2.5	143-166	1	GO:0008152(metabolic process);GO:0016491(oxidoreductase activity)	ko00062( 17beta-estradiol 17-dehydrogenase / very-long-chain 3-oxoacyl-CoA reductase);ko01040( 17beta-estradiol 17-dehydrogenase / very-long-chain 3-oxoacyl-CoA reductase);ko01212( 17beta-estradiol 17-dehydrogenase / very-long-chain 3-oxoacyl-CoA reductase)
PC-5p-30731_177	c130117_g3	c130117_g3	-	2.5	1171-1194	1
PC-5p-30731_177	c100141_g2	c100141_g2	-	2.5	830-853	1
PC-5p-30731_177	c114751_g1	c114751_g1	-	2.5	662-685	1
PC-5p-30731_177	c59736_g1	c59736_g1	-	3	22-45	1
PC-5p-30731_177	c164055_g1	c164055_g1	-	3	115-139	1
PC-5p-30731_177	c66468_g1	c66468_g1	-	3.5	116-139	1
PC-5p-30731_177	c111751_g3	c111751_g3	NAC domain-containing protein 89 OS=Arabidopsis thaliana GN=NAC089 PE=1 SV=1	3.5	782-805	1	GO:0006355(regulation of transcription, DNA-templated);GO:0003677(DNA binding)
PC-5p-30731_177	c79797_g1	c79797_g1	-	3.5	179-203	1
PC-5p-30731_177	c100149_g2	c100149_g2	-	3.5	63-87	1
PC-5p-30731_177	c121612_g1	c121612_g1	-	3.5	949-973	1	GO:0005515(protein binding)
PC-5p-30731_177	c154607_g1	c154607_g1	-	4	122-145	1
PC-5p-30731_177	c124937_g1	c124937_g1	Probable purple acid phosphatase 20 OS=Arabidopsis thaliana GN=PAP20 PE=2 SV=1	4	338-361	1	GO:0006771(riboflavin metabolic process);GO:0019497(hexachlorocyclohexane metabolic process);GO:0003993(acid phosphatase activity);GO:0046872(metal ion binding);GO:0016787(hydrolase activity)
PC-5p-30731_177	c15918_g1	c15918_g1	-	4	2-25	1
PC-5p-30731_177	c123862_g2	c123862_g2	Phosphoglycerate mutase-like protein 1 OS=Arabidopsis thaliana GN=At5g64460 PE=2 SV=1	4	1325-1348	1	GO:0005576(extracellular region)
PC-5p-30731_177	c121806_g1	c121806_g1	Probable protein phosphatase 2C 11 OS=Arabidopsis thaliana GN=At1g43900 PE=2 SV=1	4	87-111	1	GO:0003824(catalytic activity);GO:0005096(GTPase activator activity)
PC-5p-31860_170	c126635_g2	c126635_g2	-	0.5	42-65	1	GO:0005515(protein binding);GO:0005737(cytoplasm)
PC-5p-31860_170	c123363_g2	c123363_g2	O-methyltransferase 3 OS=Dictyostelium discoideum GN=omt3 PE=2 SV=1	1.5	7-30	1	GO:0008152(metabolic process);GO:0008168(methyltransferase activity)
PC-5p-31860_170	c113634_g7	c113634_g7	-	3	43-66	1
PC-5p-31860_170	c108232_g3	c108232_g3	-	3	772-795	1
PC-5p-31860_170	c124469_g1	c124469_g1	-	3	22-46	1
PC-5p-31860_170	c152057_g1	c152057_g1	-	3	165-187	1
PC-5p-31860_170	c29653_g1	c29653_g1	-	3.5	53-76	1
PC-5p-31860_170	c110806_g7	c110806_g7	-	3.5	88-111	1
PC-5p-31860_170	c121640_g2	c121640_g2	-	3.5	260-283	1
PC-5p-31860_170	c152026_g1	c152026_g1	-	3.5	54-77	1
PC-5p-31860_170	c112176_g3	c112176_g3	-	3.5	540-562	1
PC-5p-31860_170	c129314_g1	c129314_g1	BRCA1-associated protein OS=Homo sapiens GN=BRAP PE=1 SV=2	3.5	1696-1718	1	GO:0015814(p-aminobenzoyl-glutamate transport);GO:0016567(protein ubiquitination);GO:1902604(p-aminobenzoyl-glutamate transmembrane transport);GO:0015846(polyamine transport);GO:0006811(ion transport);GO:0046872(metal ion binding);GO:0015558(p-aminobenzoyl-glutamate uptake transmembrane transporter activity);GO:0004842(ubiquitin-protein transferase activity);GO:0005515(protein binding);GO:0008270…
PC-5p-31860_170	c130802_g1	c130802_g1	Plasma membrane ATPase 4 OS=Nicotiana plumbaginifolia GN=PMA4 PE=2 SV=1	3.5	3412-3435	1	GO:0015992(proton transport);GO:0010119(regulation of stomatal movement);GO:0006812(cation transport);GO:0006200(obsolete ATP catabolic process);GO:0009737(response to abscisic acid);GO:0006754(ATP biosynthetic process);GO:0006119(oxidative phosphorylation);GO:0009414(response to water deprivation);GO:0000166(nucleotide binding);GO:0005524(ATP binding);GO:0019900(kinase binding);GO:0008553(hydrog…	ko00190( H+-transporting ATPase)
PC-5p-31860_170	c43641_g1	c43641_g1	-	4	80-103	1
PC-5p-31860_170	c141683_g1	c141683_g1	-	4	1-24	1
PC-5p-31860_170	c2594_g1	c2594_g1	-	4	130-152	1
PC-5p-31860_170	c48436_g1	c48436_g1	-	4	7-30	1
PC-5p-31860_170	c103447_g1	c103447_g1	-	4	876-899	1
PC-5p-31860_170	c101709_g1	c101709_g1	-	4	519-542	1
PC-5p-31860_170	c128849_g1	c128849_g1	Probable inactive leucine-rich repeat receptor-like protein kinase At3g03770 OS=Arabidopsis thaliana GN=At3g03770 PE=2 SV=1	4	2190-2213	1	GO:0006468(protein phosphorylation);GO:0005515(protein binding);GO:0005524(ATP binding);GO:0004672(protein kinase activity)
PC-5p-31860_170	c127755_g1	c127755_g1	Probable E3 ubiquitin-protein ligase HERC1 OS=Homo sapiens GN=HERC1 PE=1 SV=2	4	59-82	1	GO:0006606(protein import into nucleus);GO:0006206(pyrimidine nucleobase metabolic process);GO:0007049(cell cycle);GO:0006457(protein folding);GO:0006144(purine nucleobase metabolic process);GO:0006771(riboflavin metabolic process);GO:0032065(cortical protein anchoring);GO:0051252(regulation of RNA metabolic process);GO:0008033(tRNA processing);GO:0006351(transcription, DNA-templated);GO:0006355(…
PC-5p-32151_168	c115174_g2	c115174_g2	Tetraspanin-6 OS=Arabidopsis thaliana GN=TET6 PE=2 SV=1	0	1577-1600	1	GO:0016021(integral component of membrane)
PC-5p-324_4792	c125565_g1	c125565_g1	-	3.5	1411-1434	1	GO:0019031(viral envelope)
PC-5p-324_4792	c9884_g1	c9884_g1	-	4	48-70	1
PC-3p-13493_376	c14926_g1	c14926_g1	-	3	63-83	1
PC-3p-13493_376	c127662_g1	c127662_g1	Vacuolar-sorting receptor 1 OS=Arabidopsis thaliana GN=VSR1 PE=1 SV=2	3.5	1399-1420	1	GO:0005509(calcium ion binding)
PC-3p-13493_376	c130549_g1	c130549_g1	-	4	2686-2707	1
PC-3p-13493_376	c125896_g1	c125896_g1	Protein translocase subunit SECA1, chloroplastic OS=Arabidopsis thaliana GN=SECA1 PE=2 SV=2	4	2229-2250	1	GO:0017038(protein import);GO:0006355(regulation of transcription, DNA-templated);GO:0003700(transcription factor activity, sequence-specific DNA binding);GO:0005524(ATP binding);GO:0003676(nucleic acid binding);GO:0003677(DNA binding);GO:0016020(membrane);GO:0005667(transcription factor complex)	ko03060( preprotein translocase subunit SecA )
PC-5p-34799_155	c96836_g1	c96836_g1	-	1.5	159-179	1
PC-5p-34799_155	c118188_g2	c118188_g2	-	3	167-187	1
PC-5p-34799_155	c128811_g1	c128811_g1	Protein FAR1-RELATED SEQUENCE 11 OS=Arabidopsis thaliana GN=FRS11 PE=2 SV=1	3	2527-2547	1	GO:0008270(zinc ion binding)
PC-5p-34799_155	c95196_g1	c95196_g1	-	3	620-639	1
PC-5p-34799_155	c33107_g1	c33107_g1	-	3.5	104-123	1
PC-5p-34799_155	c171019_g1	c171019_g1	-	4	406-427	1	GO:0009963(positive regulation of flavonoid biosynthetic process);GO:0010363(regulation of plant-type hypersensitive response);GO:0006612(protein targeting to membrane);GO:0006814(sodium ion transport);GO:0046656(folic acid biosynthetic process);GO:0030269(tetrahydromethanopterin S-methyltransferase activity);GO:0012506(vesicle membrane);GO:0009507(chloroplast);GO:0005737(cytoplasm);GO:0016021(in…
PC-5p-34799_155	c142666_g1	c142666_g1	-	4	175-194	1
PC-5p-34799_155	c128989_g1	c128989_g1	U-box domain-containing protein 4 OS=Arabidopsis thaliana GN=PUB4 PE=1 SV=3	4	2082-2102	1	GO:0016567(protein ubiquitination);GO:0015991(ATP hydrolysis coupled proton transport);GO:0016820(hydrolase activity, acting on acid anhydrides, catalyzing transmembrane movement of substances);GO:0004842(ubiquitin-protein transferase activity);GO:0008270(zinc ion binding);GO:0005515(protein binding);GO:0000221(vacuolar proton-transporting V-type ATPase, V1 domain)
PC-5p-34799_155	c116559_g1	c116559_g1	Polyadenylate-binding protein-interacting protein 11 OS=Arabidopsis thaliana GN=CID11 PE=2 SV=1	4	523-543	1	GO:0003676(nucleic acid binding)
PC-5p-35155_153	c113956_g1	c113956_g1	MLO-like protein 6 OS=Arabidopsis thaliana GN=MLO6 PE=2 SV=2	2.5	274-295	1	GO:0008219(cell death);GO:0006952(defense response);GO:0042246(tissue regeneration);GO:0007155(cell adhesion);GO:0009607(response to biotic stimulus);GO:0005516(calmodulin binding);GO:0016021(integral component of membrane)
PC-5p-35155_153	c173139_g1	c173139_g1	-	3	90-111	1
PC-5p-35155_153	c121_g1	c121_g1	-	3	71-92	1
PC-5p-35155_153	c20389_g1	c20389_g1	Aluminum-activated malate transporter 10 OS=Arabidopsis thaliana GN=ALMT10 PE=3 SV=2	3	51-72	1	GO:0015743(malate transport)
PC-5p-35155_153	c107586_g2	c107586_g2	-	3	623-644	1
PC-5p-35155_153	c54592_g1	c54592_g1	-	3.5	208-228	1
PC-5p-35155_153	c127925_g2	c127925_g2	Thiol:disulfide interchange protein TxlA homolog OS=Synechocystis sp. (strain PCC 6803 / Kazusa) GN=txlA PE=3 SV=1	3.5	151-172	1	GO:0045454(cell redox homeostasis)
PC-5p-35155_153	c100884_g1	c100884_g1	-	3.5	200-221	1
PC-5p-35155_153	c186149_g1	c186149_g1	-	4	103-124	1
PC-5p-35155_153	c131186_g1	c131186_g1	-	4	121-142	1
PC-5p-35155_153	c118839_g2	c118839_g2	Squalene epoxidase 1 OS=Arabidopsis thaliana GN=SQE1 PE=1 SV=1	4	924-945	1	GO:0006552(leucine catabolic process);GO:0018874(benzoate metabolic process);GO:0006694(steroid biosynthetic process);GO:0006550(isoleucine catabolic process);GO:0006631(fatty acid metabolic process);GO:0016114(terpenoid biosynthetic process);GO:0006633(fatty acid biosynthetic process);GO:0006574(valine catabolic process);GO:0015940(pantothenate biosynthetic process);GO:0006554(lysine catabolic p…	ko00100( squalene monooxygenase);ko00909( squalene monooxygenase)
PC-5p-35155_153	c41893_g1	c41893_g1	-	4	139-160	1
PC-5p-35168_153	c179691_g1	c179691_g1	-	4	164-183	1
PC-5p-35168_153	c125377_g1	c125377_g1	Exocyst complex component EXO70B1 OS=Arabidopsis thaliana GN=EXO70B1 PE=1 SV=1	4	1312-1331	1	GO:0006887(exocytosis);GO:0000145(exocyst)
PC-5p-35168_153	c125476_g1	c125476_g1	mRNA-decapping enzyme-like protein OS=Arabidopsis thaliana GN=At1g08370 PE=1 SV=2	4	1181-1200	1	GO:0019955(cytokine binding);GO:0016020(membrane)	ko03018( mRNA-decapping enzyme 1B)
PC-5p-35375_152	c91885_g1	c91885_g1	-	0	421-444	1
PC-5p-35375_152	c116510_g2	c116510_g2	-	1	55-78	1
PC-5p-35375_152	c15049_g1	c15049_g1	-	3	8-31	1
PC-5p-35375_152	c113557_g8	c113557_g8	-	4	537-560	1
PC-5p-35375_152	c19710_g1	c19710_g1	-	4	6-29	1
PC-5p-35375_152	c130742_g1	c130742_g1	Glyoxysomal fatty acid beta-oxidation multifunctional protein MFP-a OS=Cucumis sativus PE=1 SV=1	4	4093-4116	1	GO:0006568(tryptophan metabolic process);GO:0006633(fatty acid biosynthetic process);GO:0055114(oxidation-reduction process);GO:0006631(fatty acid metabolic process);GO:0006554(lysine catabolic process);GO:0006550(isoleucine catabolic process);GO:0018874(benzoate metabolic process);GO:0006574(valine catabolic process);GO:0008152(metabolic process);GO:0006552(leucine catabolic process);GO:0016491(…	ko00071( enoyl-CoA hydratase/3-hydroxyacyl-CoA dehydrogenase);ko00592( enoyl-CoA hydratase/3-hydroxyacyl-CoA dehydrogenase);ko01212( enoyl-CoA hydratase/3-hydroxyacyl-CoA dehydrogenase)
PC-5p-36330_148	c104429_g1	c104429_g1	Exocyst complex component EXO70A1 OS=Arabidopsis thaliana GN=EXO70A1 PE=1 SV=1	1.5	1552-1573	1	GO:0030683(evasion or tolerance by virus of host immune response);GO:0006887(exocytosis);GO:0019012(virion);GO:0000145(exocyst)
PC-5p-36330_148	c122347_g3	c122347_g3	-	2	308-329	1
PC-5p-36330_148	c124322_g1	c124322_g1	-	2	365-386	1
PC-5p-36330_148	c126611_g1	c126611_g1	Serine/threonine protein phosphatase 2A 59 kDa regulatory subunit B' gamma isoform OS=Arabidopsis thaliana GN=B'GAMMA PE=1 SV=2	2	817-839	1	GO:0009405(pathogenesis);GO:0007165(signal transduction);GO:0030254(protein secretion by the type III secretion system);GO:0008601(protein phosphatase type 2A regulator activity);GO:0000159(protein phosphatase type 2A complex);GO:0030257(type III protein secretion system complex)	ko03015( serine/threonine-protein phosphatase 2A regulatory subunit B' )
PC-5p-36330_148	c33243_g1	c33243_g1	-	3	68-89	1
PC-5p-36330_148	c107802_g2	c107802_g2	-	3	202-223	1
PC-5p-36330_148	c28701_g1	c28701_g1	-	3	7-28	1
PC-5p-36330_148	c121257_g3	c121257_g3	-	3	60-81	1
PC-5p-36330_148	c72721_g1	c72721_g1	-	3	117-139	1
PC-5p-36330_148	c122149_g3	c122149_g3	-	3	84-105	1
PC-5p-36330_148	c129962_g2	c129962_g2	-	3	101-122	1
PC-5p-36330_148	c87788_g1	c87788_g1	-	3	54-76	1
PC-5p-36330_148	c120939_g3	c120939_g3	-	3	1625-1646	1
PC-5p-36330_148	c112953_g4	c112953_g4	-	3	4-26	1
PC-5p-36330_148	c128652_g1	c128652_g1	Glucosidase 2 subunit beta OS=Arabidopsis thaliana GN=PSL4 PE=2 SV=1	3	496-517	1	GO:0015992(proton transport);GO:0015991(ATP hydrolysis coupled proton transport);GO:0015078(hydrogen ion transmembrane transporter activity);GO:0033179(proton-transporting V-type ATPase, V0 domain);GO:0019028(viral capsid)	ko04141( protein kinase C substrate 80K-H )
PC-5p-36330_148	c96172_g1	c96172_g1	-	3.5	27-48	1
PC-5p-36330_148	c97810_g2	c97810_g2	-	3.5	79-100	1
PC-5p-36330_148	c106419_g1	c106419_g1	-	3.5	303-324	1		ko00600( dihydroceramidase)
PC-5p-36330_148	c96907_g1	c96907_g1	-	3.5	134-155	1
PC-5p-36330_148	c122882_g2	c122882_g2	-	3.5	8-29	1
PC-5p-36330_148	c111535_g2	c111535_g2	-	3.5	335-356	1
PC-5p-36330_148	c93767_g1	c93767_g1	-	3.5	2-23	1
PC-5p-36330_148	c79154_g1	c79154_g1	-	3.5	378-399	1
PC-5p-36330_148	c100515_g1	c100515_g1	-	3.5	114-135	1
PC-5p-36330_148	c120068_g2	c120068_g2	-	3.5	88-109	1
PC-5p-36330_148	c99331_g1	c99331_g1	-	3.5	64-86	1
PC-5p-36330_148	c130575_g1	c130575_g1	4-alpha-glucanotransferase DPE2 OS=Arabidopsis thaliana GN=DPE2 PE=1 SV=1	3.5	4259-4280	1	GO:0005975(carbohydrate metabolic process);GO:0005985(sucrose metabolic process);GO:0005982(starch metabolic process);GO:0006355(regulation of transcription, DNA-templated);GO:0007156(homophilic cell adhesion via plasma membrane adhesion molecules);GO:0003700(transcription factor activity, sequence-specific DNA binding);GO:0004134(4-alpha-glucanotransferase activity);GO:0043565(sequence-specific …	ko00500( 4-alpha-glucanotransferase)
PC-5p-36330_148	c97018_g1	c97018_g1	-	3.5	63-84	1	GO:0016020(membrane)
PC-5p-36330_148	c108803_g2	c108803_g2	-	3.5	1218-1239	1	GO:0006950(response to stress);GO:0009415(response to water)
PC-5p-36330_148	c125321_g2	c125321_g2	Copia protein OS=Drosophila melanogaster GN=GIP PE=1 SV=3	3.5	3618-3639	1	GO:0015074(DNA integration);GO:0008168(methyltransferase activity);GO:0005509(calcium ion binding)
PC-5p-36330_148	c124769_g1	c124769_g1	Catalase isozyme 1 OS=Gossypium hirsutum GN=CAT1 PE=2 SV=2	3.5	462-483	1	GO:0006568(tryptophan metabolic process);GO:0006804(obsolete peroxidase reaction);GO:0006979(response to oxidative stress);GO:0015947(methane metabolic process);GO:0055114(oxidation-reduction process);GO:0020037(heme binding);GO:0004096(catalase activity)	ko04146( catalase);ko00380( catalase);ko00630( catalase);ko01200( catalase)
PC-5p-36330_148	c36298_g1	c36298_g1	-	4	48-69	1
PC-5p-36330_148	c129088_g1	c129088_g1	-	4	159-181	1
PC-5p-36330_148	c126648_g4	c126648_g4	-	4	113-134	1
PC-5p-36330_148	c128846_g1	c128846_g1	-	4	2-24	1
PC-5p-36330_148	c101601_g3	c101601_g3	-	4	41-62	1
PC-5p-36330_148	c103909_g1	c103909_g1	-	4	29-50	1
PC-5p-36330_148	c115846_g2	c115846_g2	-	4	193-214	1
PC-5p-36330_148	c116146_g2	c116146_g2	Protein-ribulosamine 3-kinase, chloroplastic OS=Oryza sativa subsp. japonica GN=Os03g0117800 PE=2 SV=1	4	91-112	1
PC-5p-36330_148	c124978_g1	c124978_g1	-	4	121-142	1
PC-5p-36330_148	c104159_g3	c104159_g3	-	4	1203-1224	1
PC-5p-36330_148	c83306_g1	c83306_g1	-	4	37-58	1
PC-5p-36330_148	c116584_g3	c116584_g3	-	4	3-24	1
PC-5p-36330_148	c101541_g2	c101541_g2	-	4	26-47	1
PC-5p-36330_148	c119025_g2	c119025_g2	-	4	63-84	1
PC-5p-36330_148	c124482_g1	c124482_g1	-	4	625-646	1
PC-5p-36330_148	c124787_g2	c124787_g2	Beta-(1,2)-xylosyltransferase OS=Arabidopsis thaliana GN=XYLT PE=1 SV=1	4	13-34	1	GO:0019031(viral envelope)
PC-5p-36330_148	c119466_g2	c119466_g2	-	4	325-346	1
PC-5p-36330_148	c111459_g1	c111459_g1	-	4	103-124	1
PC-5p-36330_148	c114756_g1	c114756_g1	-	4	88-109	1	GO:0009424(bacterial-type flagellum hook)
PC-5p-36330_148	c124482_g2	c124482_g2	-	4	992-1013	1
PC-5p-36330_148	c79710_g1	c79710_g1	-	4	220-241	1
PC-5p-36330_148	c43409_g1	c43409_g1	-	4	92-114	1
PC-5p-36330_148	c93893_g1	c93893_g1	T-complex protein 1 subunit zeta 2 OS=Arabidopsis thaliana GN=CCT6B PE=1 SV=1	4	165-187	1	GO:0005524(ATP binding)
PC-5p-36330_148	c104497_g1	c104497_g1	-	4	639-660	1
PC-5p-36330_148	c111459_g2	c111459_g2	Phosphoinositide phospholipase C 6 OS=Arabidopsis thaliana GN=PLC6 PE=2 SV=2	4	103-124	1	GO:0046339(diacylglycerol metabolic process);GO:0007165(signal transduction);GO:0035556(intracellular signal transduction);GO:0006629(lipid metabolic process);GO:0009395(phospholipid catabolic process);GO:0004435(phosphatidylinositol phospholipase C activity);GO:0005515(protein binding)	ko04070(phosphatidylinositol phospholipase C,ko delta);ko00562(phosphatidylinositol phospholipase C,ko delta)
PC-5p-36330_148	c125621_g1	c125621_g1	ABC transporter C family member 3 OS=Arabidopsis thaliana GN=ABCC3 PE=1 SV=1	4	640-661	1	GO:0006576(cellular biogenic amine metabolic process);GO:0006355(regulation of transcription, DNA-templated);GO:0055085(transmembrane transport);GO:0006810(transport);GO:0000166(nucleotide binding);GO:0003677(DNA binding);GO:0043531(ADP binding);GO:0003924(GTPase activity);GO:0005524(ATP binding);GO:0008134(transcription factor binding);GO:0016301(kinase activity);GO:0005525(GTP binding);GO:00426…	ko02010(ATP-binding cassette,ko subfamily C )
PC-5p-36330_148	c103016_g1	c103016_g1	Chlorophyll a-b binding protein 8, chloroplastic OS=Solanum lycopersicum GN=CAB8 PE=3 SV=1	4	453-475	1		ko00196( light-harvesting complex I chlorophyll a/b binding protein 3 )
PC-5p-36330_148	c73295_g1	c73295_g1	-	4	28-49	1
PC-5p-36330_148	c47721_g1	c47721_g1	-	4	32-53	1
PC-5p-36330_148	c129027_g1	c129027_g1	-	4	276-297	1
PC-5p-36330_148	c119274_g9	c119274_g9	-	4	144-165	1
PC-5p-36330_148	c99795_g1	c99795_g1	-	4	334-355	1
PC-5p-36330_148	c98821_g1	c98821_g1	-	4	92-113	1
PC-5p-36330_148	c126383_g3	c126383_g3	30S ribosomal protein S12, chloroplastic OS=Eucalyptus globulus subsp. globulus GN=rps12-A PE=3 SV=2	4	65-86	1	GO:0016021(integral component of membrane)
PC-5p-36330_148	c108783_g2	c108783_g2	UDP-galactose/UDP-glucose transporter 5 OS=Arabidopsis thaliana GN=UTR5 PE=2 SV=1	4	119-140	1	GO:0055085(transmembrane transport);GO:0016021(integral component of membrane);GO:0016020(membrane)
PC-5p-36330_148	c104843_g1	c104843_g1	-	4	315-336	1
PC-5p-36330_148	c113880_g2	c113880_g2	-	4	650-671	1
PC-5p-36330_148	c120806_g2	c120806_g2	Probable inactive leucine-rich repeat receptor-like protein kinase At3g03770 OS=Arabidopsis thaliana GN=At3g03770 PE=2 SV=1	4	95-117	1	GO:0006468(protein phosphorylation);GO:0005524(ATP binding);GO:0004672(protein kinase activity);GO:0005515(protein binding);GO:0004190(aspartic-type endopeptidase activity);GO:0016021(integral component of membrane);GO:0005634(nucleus)
PC-5p-36330_148	c103909_g1	c103909_g1	-	4	160-182	1
PC-5p-41200_129	c122965_g6	c122965_g6	-	2	49-72	1
PC-5p-41200_129	c102071_g3	c102071_g3	-	2	413-436	1
PC-5p-41200_129	c154607_g1	c154607_g1	-	4	134-157	1
PC-5p-41329_129	c57261_g1	c57261_g1	RAC-beta serine/threonine-protein kinase OS=Homo sapiens GN=AKT2 PE=1 SV=2	2	135-155	1	GO:0006468(protein phosphorylation);GO:0004672(protein kinase activity);GO:0005524(ATP binding)
PC-5p-41329_129	c36654_g1	c36654_g1	-	2	8-28	1
PC-5p-41329_129	c129986_g2	c129986_g2	-	2	23-43	1
PC-5p-41329_129	c126047_g3	c126047_g3	-	2.5	4-25	1
PC-5p-41329_129	c126047_g2	c126047_g2	-	2.5	4-25	1
PC-5p-41329_129	c144798_g1	c144798_g1	-	2.5	69-88	1
PC-5p-41329_129	c169033_g1	c169033_g1	-	3.5	65-86	1
PC-5p-41329_129	c129119_g3	c129119_g3	-	3.5	52-73	1
PC-5p-41329_129	c183366_g1	c183366_g1	-	4	70-89	1
PC-5p-41329_129	c156333_g1	c156333_g1	G1/S-specific cyclin-D2 OS=Homo sapiens GN=CCND2 PE=1 SV=1	4	368-389	1
PC-5p-50250_103	c114714_g1	c114714_g1	-	1	187-210	1
PC-5p-50250_103	c84784_g1	c84784_g1	-	2	323-346	1	GO:0019229(regulation of vasoconstriction);GO:0005576(extracellular region)
PC-5p-50250_103	c101753_g1	c101753_g1	-	2	171-194	1
PC-5p-50250_103	c129851_g2	c129851_g2	-	2	276-299	1
PC-5p-50250_103	c129486_g1	c129486_g1	Proton pump-interactor 1 OS=Arabidopsis thaliana GN=PPI1 PE=1 SV=2	2	4006-4029	1	GO:0006914(autophagy);GO:0006260(DNA replication);GO:0005198(structural molecule activity);GO:0019028(viral capsid);GO:0019031(viral envelope)
PC-5p-50250_103	c112988_g4	c112988_g4	-	2	12-35	1
PC-5p-50250_103	c3342_g1	c3342_g1	-	2	81-104	1
PC-5p-50250_103	c46482_g1	c46482_g1	-	2.5	288-311	1
PC-5p-50250_103	c100810_g3	c100810_g3	-	2.5	33-56	1
PC-5p-50250_103	c123315_g1	c123315_g1	Metacaspase-1 OS=Arabidopsis thaliana GN=AMC1 PE=1 SV=1	2.5	1-24	1	GO:0034080(CENP-A containing nucleosome assembly);GO:0006508(proteolysis);GO:0035556(intracellular signal transduction);GO:0006412(translation);GO:0042254(ribosome biogenesis);GO:0003735(structural constituent of ribosome);GO:0004197(cysteine-type endopeptidase activity);GO:0005622(intracellular);GO:0005840(ribosome);GO:0000775(chromosome, centromeric region)
PC-5p-50250_103	c125753_g1	c125753_g1	Isoprenylcysteine alpha-carbonyl methylesterase ICME OS=Arabidopsis thaliana GN=ICME PE=2 SV=1	2.5	7-30	1	GO:0006508(proteolysis);GO:0016787(hydrolase activity);GO:0008236(serine-type peptidase activity)	ko00900( prenylcysteine alpha-carboxyl methylesterase)
PC-5p-50250_103	c112938_g4	c112938_g4	-	2.5	874-897	1	GO:0055085(transmembrane transport);GO:0016021(integral component of membrane)
PC-5p-50250_103	c111754_g4	c111754_g4	-	2.5	6-29	1
PC-5p-50250_103	c123681_g2	c123681_g2	-	2.5	162-185	1	GO:0006511(ubiquitin-dependent protein catabolic process);GO:0006508(proteolysis);GO:0016579(protein deubiquitination);GO:0004843(ubiquitin-specific protease activity);GO:0005622(intracellular)
PC-5p-50250_103	c124290_g2	c124290_g2	-	2.5	16-39	1
PC-5p-50250_103	c120427_g1	c120427_g1	WUSCHEL-related homeobox 8 OS=Oryza sativa subsp. japonica GN=WOX8 PE=2 SV=1	2.5	101-124	1
PC-5p-50250_103	c119486_g4	c119486_g4	-	3	631-654	1
PC-5p-50250_103	c128743_g1	c128743_g1	Transcription factor DIVARICATA OS=Antirrhinum majus GN=DIVARICATA PE=2 SV=1	3	1481-1504	1	GO:0051016(barbed-end actin filament capping);GO:0030479(actin cortical patch)
PC-5p-50250_103	c101961_g2	c101961_g2	-	3	44-67	1
PC-5p-50250_103	c124654_g3	c124654_g3	Mitogen-activated protein kinase kinase 3 OS=Arabidopsis thaliana GN=MKK3 PE=1 SV=1	3	2755-2778	1	GO:0006468(protein phosphorylation);GO:0005524(ATP binding);GO:0004672(protein kinase activity)
PC-5p-50250_103	c119977_g5	c119977_g5	-	3	678-701	1
PC-5p-50250_103	c93054_g2	c93054_g2	-	3	260-283	1	GO:0046872(metal ion binding);GO:0045202(synapse)
PC-5p-50250_103	c115266_g2	c115266_g2	-	3	87-110	1
PC-5p-50250_103	c112696_g1	c112696_g1	-	3	182-205	1
PC-5p-50250_103	c106642_g1	c106642_g1	-	3	31-53	1
PC-5p-50250_103	c112965_g2	c112965_g2	-	3	172-194	1
PC-5p-50250_103	c36984_g1	c36984_g1	-	3.5	265-288	1
PC-5p-50250_103	c24683_g1	c24683_g1	-	3.5	107-130	1
PC-5p-50250_103	c77009_g1	c77009_g1	-	3.5	80-103	1
PC-5p-50250_103	c97998_g1	c97998_g1	-	3.5	1-24	1
PC-5p-50250_103	c16222_g1	c16222_g1	-	3.5	152-175	1
PC-5p-50250_103	c128089_g1	c128089_g1	Beta-glucosidase 47 OS=Arabidopsis thaliana GN=BGLU47 PE=3 SV=2	3.5	29-52	1	GO:0005975(carbohydrate metabolic process);GO:0004553(hydrolase activity, hydrolyzing O-glycosyl compounds)	ko00940( beta-glucosidase);ko00500( beta-glucosidase);ko00460( beta-glucosidase)
PC-5p-50250_103	c123103_g3	c123103_g3	-	3.5	1107-1130	1
PC-5p-50250_103	c43447_g2	c43447_g2	-	3.5	24-47	1
PC-5p-50250_103	c54674_g1	c54674_g1	-	3.5	459-482	1
PC-5p-50250_103	c125623_g1	c125623_g1	-	3.5	11-34	1	GO:0016791(phosphatase activity)
PC-5p-50250_103	c108429_g1	c108429_g1	Ras-related protein RABD2a OS=Arabidopsis thaliana GN=RABD2A PE=1 SV=3	3.5	844-867	1	GO:0007264(small GTPase mediated signal transduction);GO:0005525(GTP binding)
PC-5p-50250_103	c86233_g2	c86233_g2	-	3.5	148-171	1
PC-5p-50250_103	c59078_g1	c59078_g1	-	3.5	139-162	1
PC-5p-50250_103	c38830_g1	c38830_g1	-	3.5	111-134	1
PC-5p-50250_103	c189783_g1	c189783_g1	-	3.5	136-158	1
PC-5p-50250_103	c111921_g1	c111921_g1	Protein SHOOT GRAVITROPISM 5 OS=Arabidopsis thaliana GN=SGR5 PE=1 SV=1	3.5	583-607	1
PC-5p-50250_103	c77768_g1	c77768_g1	-	3.5	305-328	1
PC-5p-50250_103	c116821_g3	c116821_g3	-	3.5	388-411	1
PC-5p-50250_103	c108384_g1	c108384_g1	-	3.5	602-624	1
PC-5p-50250_103	c129851_g1	c129851_g1	-	3.5	1345-1368	1
PC-5p-50250_103	c105562_g3	c105562_g3	-	3.5	200-223	1
PC-5p-50250_103	c98902_g1	c98902_g1	-	3.5	639-662	1	GO:0051082(unfolded protein binding);GO:0031072(heat shock protein binding)
PC-5p-50250_103	c96556_g2	c96556_g2	-	3.5	925-948	1
PC-5p-50250_103	c110676_g3	c110676_g3	-	3.5	241-263	1
PC-5p-50250_103	c128454_g3	c128454_g3	Coatomer subunit beta-1 OS=Arabidopsis thaliana GN=At4g31480 PE=2 SV=2	3.5	361-385	1	GO:0016192(vesicle-mediated transport);GO:0006886(intracellular protein transport);GO:0005198(structural molecule activity);GO:0005515(protein binding);GO:0030131(clathrin adaptor complex);GO:0030126(COPI vesicle coat);GO:0030117(membrane coat)
PC-5p-50250_103	c119061_g2	c119061_g2	Delta-aminolevulinic acid dehydratase, chloroplastic OS=Spinacia oleracea GN=HEMB PE=1 SV=2	3.5	3720-3742	1	GO:0033014(tetrapyrrole biosynthetic process);GO:0015994(chlorophyll metabolic process);GO:0046872(metal ion binding);GO:0004655(porphobilinogen synthase activity)
PC-5p-50250_103	c105427_g1	c105427_g1	-	4	3-26	1
PC-5p-50250_103	c129088_g1	c129088_g1	-	4	154-177	1
PC-5p-50250_103	c28701_g1	c28701_g1	-	4	1-24	1
PC-5p-50250_103	c99945_g1	c99945_g1	-	4	64-87	1
PC-5p-50250_103	c117492_g3	c117492_g3	-	4	191-214	1
PC-5p-50250_103	c152264_g1	c152264_g1	-	4	49-72	1
PC-5p-50250_103	c123112_g6	c123112_g6	-	4	111-134	1
PC-5p-50250_103	c190349_g1	c190349_g1	-	4	29-52	1
PC-5p-50250_103	c75030_g1	c75030_g1	-	4	77-100	1
PC-5p-50250_103	c164394_g1	c164394_g1	-	4	160-184	1
PC-5p-50250_103	c129563_g2	c129563_g2	Mediator of RNA polymerase II transcription subunit 9 OS=Arabidopsis thaliana GN=MED9 PE=1 SV=1	4	49-72	1	GO:0048193(Golgi vesicle transport);GO:0019882(antigen processing and presentation);GO:0006457(protein folding);GO:0006357(regulation of transcription from RNA polymerase II promoter);GO:0006955(immune response);GO:0006367(transcription initiation from RNA polymerase II promoter);GO:0042803(protein homodimerization activity);GO:0001104(RNA polymerase II transcription cofactor activity);GO:0000774…
PC-5p-50250_103	c79760_g1	c79760_g1	-	4	83-106	1
PC-5p-50250_103	c113770_g1	c113770_g1	Calcium uniporter protein 1, mitochondrial OS=Arabidopsis thaliana GN=At4g36820 PE=2 SV=1	4	15-38	1	GO:0043631(RNA polyadenylation);GO:0004652(polynucleotide adenylyltransferase activity)
PC-5p-50250_103	c122325_g2	c122325_g2	Ethylene-responsive transcription factor ERF114 OS=Arabidopsis thaliana GN=ERF114 PE=1 SV=1	4	618-641	1	GO:0006355(regulation of transcription, DNA-templated);GO:0003700(transcription factor activity, sequence-specific DNA binding);GO:0005667(transcription factor complex)
PC-5p-50250_103	c182422_g1	c182422_g1	-	4	265-288	1
PC-5p-50250_103	c129563_g6	c129563_g6	-	4	144-167	1	GO:0015992(proton transport);GO:0015986(ATP synthesis coupled proton transport);GO:0015078(hydrogen ion transmembrane transporter activity)
PC-5p-50250_103	c128134_g2	c128134_g2	-	4	2224-2247	1
PC-5p-50250_103	c85884_g1	c85884_g1	-	4	131-154	1
PC-5p-50250_103	c119255_g2	c119255_g2	-	4	156-179	1
PC-5p-50250_103	c118445_g1	c118445_g1	BES1/BZR1 homolog protein 4 OS=Arabidopsis thaliana GN=BEH4 PE=1 SV=1	4	69-92	1
PC-5p-50250_103	c82731_g1	c82731_g1	-	4	119-142	1
PC-5p-50250_103	c86029_g1	c86029_g1	-	4	12-35	1
PC-5p-50250_103	c3859_g1	c3859_g1	-	4	347-371	1
PC-5p-50250_103	c3296_g1	c3296_g1	-	4	23-45	1
PC-5p-50250_103	c104177_g2	c104177_g2	Cullin-4 OS=Arabidopsis thaliana GN=CUL4 PE=1 SV=1	4	827-850	1		ko04120( cullin 4 );ko03420( cullin 4 )
PC-5p-50250_103	c112396_g2	c112396_g2	-	4	77-100	1
PC-5p-50250_103	c129364_g1	c129364_g1	SPX domain-containing membrane protein At4g22990 OS=Arabidopsis thaliana GN=At4g22990 PE=2 SV=2	4	1556-1579	1	GO:0055085(transmembrane transport);GO:0022857(transmembrane transporter activity);GO:0016021(integral component of membrane)
PC-5p-50250_103	c34061_g1	c34061_g1	-	4	173-197	1
PC-5p-50250_103	c103909_g1	c103909_g1	-	4	155-178	1
PC-5p-50250_103	c116302_g2	c116302_g2	-	4	701-723	1
PC-5p-50250_103	c102062_g1	c102062_g1	-	4	36-59	1	GO:0022900(electron transport chain);GO:0005747(mitochondrial respiratory chain complex I);GO:0005739(mitochondrion)
PC-5p-50250_103	c118285_g1	c118285_g1	Monoacylglycerol lipase ABHD6 OS=Bos taurus GN=ABHD6 PE=2 SV=1	4	409-431	1	GO:0006508(proteolysis);GO:0008236(serine-type peptidase activity);GO:0016787(hydrolase activity)
PC-5p-50250_103	c112422_g1	c112422_g1	-	4	231-254	1
PC-5p-50250_103	c186992_g1	c186992_g1	-	4	141-163	1
PC-5p-50250_103	c152386_g1	c152386_g1	-	4	181-203	1
PC-5p-50250_103	c114053_g7	c114053_g7	UBP1-associated proteins 1C OS=Arabidopsis thaliana GN=UBA1C PE=3 SV=2	4	1255-1278	1	GO:0003677(DNA binding);GO:0005634(nucleus)
PC-5p-50250_103	c115931_g3	c115931_g3	-	4	624-648	1
PC-5p-50250_103	c165998_g1	c165998_g1	-	4	249-271	1
PC-5p-56172_91	c92367_g1	c92367_g1	-	3	368-387	1
PC-5p-56172_91	c32192_g1	c32192_g1	-	3.5	61-80	1
PC-5p-56172_91	c127755_g1	c127755_g1	Probable E3 ubiquitin-protein ligase HERC1 OS=Homo sapiens GN=HERC1 PE=1 SV=2	3.5	3705-3724	1	GO:0006606(protein import into nucleus);GO:0006206(pyrimidine nucleobase metabolic process);GO:0007049(cell cycle);GO:0006457(protein folding);GO:0006144(purine nucleobase metabolic process);GO:0006771(riboflavin metabolic process);GO:0032065(cortical protein anchoring);GO:0051252(regulation of RNA metabolic process);GO:0008033(tRNA processing);GO:0006351(transcription, DNA-templated);GO:0006355(…
PC-5p-56172_91	c129874_g1	c129874_g1	-	3.5	902-921	1	GO:0006810(transport);GO:0031072(heat shock protein binding);GO:0051082(unfolded protein binding);GO:0046983(protein dimerization activity);GO:0005524(ATP binding);GO:0042626(ATPase activity, coupled to transmembrane movement of substances);GO:0016021(integral component of membrane)
PC-5p-56172_91	c111688_g4	c111688_g4	-	4	161-179	1	GO:0008152(metabolic process);GO:0055114(oxidation-reduction process);GO:0016491(oxidoreductase activity)
PC-5p-56172_91	c107017_g1	c107017_g1	-	4	74-92	1
PC-5p-56172_91	c127586_g1	c127586_g1	-	4	858-878	1
PC-5p-56172_91	c122377_g2	c122377_g2	-	4	613-633	1
PC-5p-56172_91	c92367_g1	c92367_g1	-	4	1458-1477	1
PC-3p-14599_353	c137889_g1	c137889_g1	-	2	2-23	1
PC-3p-14599_353	c194952_g1	c194952_g1	-	2	198-219	1
PC-3p-14599_353	c12474_g1	c12474_g1	-	2	313-334	1
PC-3p-14599_353	c12831_g1	c12831_g1	-	2	350-371	1	GO:0016310(phosphorylation);GO:0009069(serine family amino acid metabolic process);GO:0004674(protein serine/threonine kinase activity)
PC-3p-14599_353	c75913_g1	c75913_g1	-	2	387-408	1
PC-3p-14599_353	c104957_g2	c104957_g2	-	2	1017-1038	1
PC-3p-14599_353	c129017_g1	c129017_g1	Receptor like protein kinase S.2 OS=Arabidopsis thaliana GN=LECRKS2 PE=2 SV=2	2	3047-3068	1	GO:0006468(protein phosphorylation);GO:0004672(protein kinase activity);GO:0005524(ATP binding)
PC-3p-14599_353	c8477_g1	c8477_g1	-	2.5	289-310	1
PC-3p-14599_353	c145119_g1	c145119_g1	-	2.5	333-354	1
PC-3p-14599_353	c77879_g1	c77879_g1	-	2.5	2-23	1
PC-3p-14599_353	c118203_g6	c118203_g6	-	2.5	627-648	1
PC-3p-14599_353	c119316_g1	c119316_g1	Salicylic acid-binding protein 2 OS=Nicotiana tabacum GN=SABP2 PE=1 SV=1	2.5	95-117	1	GO:0042967(acyl-carrier-protein biosynthetic process);GO:0055114(oxidation-reduction process);GO:0006629(lipid metabolic process);GO:0006886(intracellular protein transport);GO:0006508(proteolysis);GO:0006505(GPI anchor metabolic process);GO:0008236(serine-type peptidase activity);GO:0016788(hydrolase activity, acting on ester bonds);GO:0016491(oxidoreductase activity);GO:0008374(O-acyltransferas…
PC-3p-14599_353	c121142_g1	c121142_g1	-	2.5	1701-1722	1	GO:0016021(integral component of membrane)
PC-3p-14599_353	c127465_g1	c127465_g1	GPN-loop GTPase 2 OS=Mus musculus GN=Gpn2 PE=2 SV=2	2.5	1285-1306	1	GO:0006260(DNA replication);GO:0006810(transport);GO:0006614(SRP-dependent cotranslational protein targeting to membrane);GO:0006547(histidine metabolic process);GO:0000105(histidine biosynthetic process);GO:0004003(ATP-dependent DNA helicase activity);GO:0016887(ATPase activity);GO:0000287(magnesium ion binding);GO:0005525(GTP binding);GO:0003724(RNA helicase activity);GO:0003723(RNA binding);GO…
PC-3p-14599_353	c121839_g2	c121839_g2	-	3	115-136	1
PC-3p-14599_353	c12459_g1	c12459_g1	-	3	196-217	1
PC-3p-14599_353	c108232_g2	c108232_g2	-	3	298-319	1
PC-3p-14599_353	c121905_g2	c121905_g2	Deoxyhypusine synthase OS=Musa acuminata GN=DHS PE=2 SV=1	3	349-370	1	GO:0008612(peptidyl-lysine modification to peptidyl-hypusine);GO:0016020(membrane)
PC-3p-14599_353	c66078_g1	c66078_g1	-	3	1-22	1
PC-3p-14599_353	c129027_g1	c129027_g1	-	3	314-335	1
PC-3p-14599_353	c118791_g3	c118791_g3	-	3	4-25	1
PC-3p-14599_353	c94603_g1	c94603_g1	-	3	672-693	1	GO:0005975(carbohydrate metabolic process);GO:0004553(hydrolase activity, hydrolyzing O-glycosyl compounds)
PC-3p-14599_353	c106762_g2	c106762_g2	-	3	390-411	1
PC-3p-14599_353	c113707_g1	c113707_g1	-	3	546-567	1
PC-3p-14599_353	c125832_g2	c125832_g2	-	3	758-779	1
PC-3p-14599_353	c108232_g6	c108232_g6	-	3	708-729	1
PC-3p-14599_353	c104177_g2	c104177_g2	Cullin-4 OS=Arabidopsis thaliana GN=CUL4 PE=1 SV=1	3	721-742	1		ko04120( cullin 4 );ko03420( cullin 4 )
PC-3p-14599_353	c129351_g1	c129351_g1	-	3	1800-1821	1	GO:0005982(starch metabolic process);GO:0006011(UDP-glucose metabolic process);GO:0005985(sucrose metabolic process);GO:0030244(cellulose biosynthetic process);GO:0016760(cellulose synthase );GO:0016020(membrane)
PC-3p-14599_353	c85755_g2	c85755_g2	-	3.5	2-23	1
PC-3p-14599_353	c115148_g8	c115148_g8	-	3.5	412-433	1	GO:0046008(regulation of female receptivity, post-mating);GO:0007165(signal transduction);GO:0005179(hormone activity);GO:0005576(extracellular region)
PC-3p-14599_353	c43294_g1	c43294_g1	-	3.5	274-295	1	GO:0005515(protein binding)
PC-3p-14599_353	c116837_g1	c116837_g1	-	3.5	7-28	1
PC-3p-14599_353	c106988_g1	c106988_g1	-	3.5	2-23	1
PC-3p-14599_353	c113146_g1	c113146_g1	-	3.5	605-626	1
PC-3p-14599_353	c55734_g1	c55734_g1	-	3.5	762-783	1
PC-3p-14599_353	c110647_g1	c110647_g1	-	3.5	302-323	1
PC-3p-14599_353	c121905_g1	c121905_g1	Queuine tRNA-ribosyltransferase subunit QTRTD1 OS=Mus musculus GN=Qtrtd1 PE=1 SV=2	3.5	1488-1509	1	GO:0008616(queuosine biosynthetic process);GO:0006400(tRNA modification);GO:0008479(queuine tRNA-ribosyltransferase activity)
PC-3p-14599_353	c126771_g2	c126771_g2	DnaJ homolog subfamily B member 4 OS=Mus musculus GN=Dnajb4 PE=2 SV=1	3.5	769-790	1	GO:0015979(photosynthesis)
PC-3p-14599_353	c118075_g3	c118075_g3	-	3.5	537-559	1	GO:0016021(integral component of membrane)
PC-3p-14599_353	c121905_g2	c121905_g2	Deoxyhypusine synthase OS=Musa acuminata GN=DHS PE=2 SV=1	3.5	465-486	1	GO:0008612(peptidyl-lysine modification to peptidyl-hypusine);GO:0016020(membrane)
PC-3p-14599_353	c123112_g6	c123112_g6	-	4	4-25	1
PC-3p-14599_353	c10518_g1	c10518_g1	-	4	169-190	1
PC-3p-14599_353	c51939_g1	c51939_g1	-	4	4-25	1
PC-3p-14599_353	c41914_g1	c41914_g1	-	4	4-25	1	GO:0005634(nucleus)
PC-3p-14599_353	c28327_g1	c28327_g1	-	4	5-26	1
PC-3p-14599_353	c67662_g1	c67662_g1	-	4	342-363	1
PC-3p-14599_353	c125916_g1	c125916_g1	-	4	396-417	1
PC-3p-14599_353	c108803_g6	c108803_g6	-	4	366-387	1
PC-3p-14599_353	c56985_g1	c56985_g1	-	4	1-22	1
PC-3p-14599_353	c85757_g1	c85757_g1	-	4	1-22	1
PC-3p-14599_353	c12429_g1	c12429_g1	-	4	267-288	1
PC-3p-14599_353	c922_g1	c922_g1	-	4	197-218	1
PC-3p-14599_353	c162635_g1	c162635_g1	-	4	142-164	1	GO:0007268(synaptic transmission);GO:0007165(signal transduction);GO:0006811(ion transport);GO:0004970(ionotropic glutamate receptor activity);GO:0016020(membrane)
PC-3p-14599_353	c124482_g3	c124482_g3	-	4	6-27	1
PC-3p-14599_353	c123385_g2	c123385_g2	-	4	7-28	1
PC-3p-14599_353	c112938_g4	c112938_g4	-	4	1034-1055	1	GO:0055085(transmembrane transport);GO:0016021(integral component of membrane)
PC-3p-14599_353	c101071_g1	c101071_g1	-	4	293-314	1
PC-3p-14599_353	c130635_g3	c130635_g3	-	4	336-357	1
PC-3p-14599_353	c121259_g1	c121259_g1	-	4	576-597	1
PC-3p-14599_353	c118857_g1	c118857_g1	-	4	523-544	1
PC-3p-14599_353	c116600_g1	c116600_g1	-	4	2-23	1
PC-3p-14599_353	c105127_g2	c105127_g2	-	4	430-451	1
PC-3p-14599_353	c105912_g1	c105912_g1	-	4	81-102	1	GO:0046740(transport of virus in host, cell to cell);GO:0016021(integral component of membrane)
PC-3p-14599_353	c99681_g1	c99681_g1	-	4	796-817	1
PC-3p-14599_353	c142101_g1	c142101_g1	-	4	599-620	1
PC-3p-14599_353	c32849_g1	c32849_g1	-	4	930-951	1
PC-3p-14599_353	c89623_g1	c89623_g1	-	4	66-87	1
PC-3p-14599_353	c112313_g1	c112313_g1	-	4	2190-2211	1	GO:0050532(2-phosphosulfolactate phosphatase activity);GO:0000287(magnesium ion binding)
PC-3p-14599_353	c105141_g1	c105141_g1	Probable LRR receptor-like serine/threonine-protein kinase At4g08850 OS=Arabidopsis thaliana GN=At4g08850 PE=2 SV=3	4	1125-1146	1	GO:0005515(protein binding)
PC-3p-14599_353	c120832_g4	c120832_g4	-	4	1129-1150	1
PC-3p-14599_353	c115661_g1	c115661_g1	-	4	848-869	1
PC-3p-14599_353	c124445_g1	c124445_g1	Protein TIFY 8 OS=Arabidopsis thaliana GN=TIFY8 PE=1 SV=1	4	1936-1957	1
PC-3p-14599_353	c130591_g1	c130591_g1	-	4	4259-4280	1	GO:0007165(signal transduction);GO:0000160(phosphorelay signal transduction system);GO:0004871(signal transducer activity)
PC-3p-14599_353	c130310_g2	c130310_g2	-	4	3245-3266	1
PC-3p-14599_353	c129628_g1	c129628_g1	Aluminum-activated malate transporter 13 OS=Arabidopsis thaliana GN=ALMT13 PE=2 SV=1	4	4435-4456	1	GO:0006810(transport);GO:0015743(malate transport);GO:0005886(plasma membrane)
PC-3p-14599_353	c129027_g1	c129027_g1	-	4	163-184	1
PC-5p-60422_84	c111039_g1	c111039_g1	-	0	66-89	1
PC-5p-60422_84	c15377_g1	c15377_g1	-	2.5	69-92	1
PC-5p-60422_84	c59446_g1	c59446_g1	-	4	31-53	1
PC-5p-63370_79	c113191_g2	c113191_g2	Pathogenesis-related protein PR-1 OS=Medicago truncatula GN=PR-1 PE=2 SV=1	2.5	65-88	1
PC-5p-63370_79	c127190_g1	c127190_g1	Pentatricopeptide repeat-containing protein At1g61870, mitochondrial OS=Arabidopsis thaliana GN=PPR336 PE=2 SV=2	2.5	41-64	1	GO:0009069(serine family amino acid metabolic process);GO:0016310(phosphorylation);GO:0006468(protein phosphorylation);GO:0005516(calmodulin binding);GO:0004683(calmodulin-dependent protein kinase activity);GO:0005198(structural molecule activity)
PC-5p-63370_79	c130802_g1	c130802_g1	Plasma membrane ATPase 4 OS=Nicotiana plumbaginifolia GN=PMA4 PE=2 SV=1	2.5	3407-3430	1	GO:0015992(proton transport);GO:0010119(regulation of stomatal movement);GO:0006812(cation transport);GO:0006200(obsolete ATP catabolic process);GO:0009737(response to abscisic acid);GO:0006754(ATP biosynthetic process);GO:0006119(oxidative phosphorylation);GO:0009414(response to water deprivation);GO:0000166(nucleotide binding);GO:0005524(ATP binding);GO:0019900(kinase binding);GO:0008553(hydrog…	ko00190( H+-transporting ATPase)
PC-5p-63370_79	c74284_g1	c74284_g1	-	3	111-134	1
PC-5p-63370_79	c3552_g1	c3552_g1	-	3	101-124	1
PC-5p-63370_79	c113634_g7	c113634_g7	-	3.5	44-67	1
PC-5p-63370_79	c105377_g2	c105377_g2	-	3.5	67-90	1	GO:0006355(regulation of transcription, DNA-templated);GO:0043565(sequence-specific DNA binding)
PC-5p-63370_79	c105319_g1	c105319_g1	-	3.5	360-382	1
PC-5p-63370_79	c96998_g2	c96998_g2	-	4	256-279	1
PC-5p-63370_79	c180653_g1	c180653_g1	-	4	54-77	1
PC-5p-63370_79	c115468_g1	c115468_g1	-	4	559-582	1
PC-5p-63370_79	c119016_g1	c119016_g1	-	4	844-867	1
PC-5p-63370_79	c127515_g2	c127515_g2	-	4	78-101	1	GO:0007165(signal transduction);GO:0006118(obsolete electron transport);GO:0019953(sexual reproduction);GO:0017004(cytochrome complex assembly);GO:0045158(electron transporter, transferring electrons within cytochrome b6/f complex of photosystem II activity);GO:0005515(protein binding);GO:0000772(mating pheromone activity);GO:0005576(extracellular region);GO:0009512(cytochrome b6f complex)
PC-5p-63370_79	c126947_g6	c126947_g6	-	4	805-827	1	GO:0006355(regulation of transcription, DNA-templated)
PC-5p-63370_79	c102849_g1	c102849_g1	-	4	204-227	1
PC-5p-63370_79	c130204_g1	c130204_g1	F-box/kelch-repeat protein At3g23880 OS=Arabidopsis thaliana GN=At3g23880 PE=2 SV=1	4	2453-2477	1	GO:0005515(protein binding)
PC-5p-64326_78	c123859_g4	c123859_g4	-	0	453-473	1
PC-5p-64326_78	c121732_g1	c121732_g1	-	1	5-25	1
PC-5p-64326_78	c123859_g1	c123859_g1	-	1	1345-1366	1
PC-5p-64326_78	c121074_g4	c121074_g4	-	2	52-72	1
PC-5p-64326_78	c111019_g1	c111019_g1	-	2	162-182	1
PC-5p-64326_78	c125569_g3	c125569_g3	-	2.5	45-65	1
PC-5p-64326_78	c33489_g1	c33489_g1	-	2.5	378-398	1	GO:0019031(viral envelope)
PC-5p-64326_78	c111019_g4	c111019_g4	-	2.5	161-181	1
PC-5p-64326_78	c187702_g1	c187702_g1	-	3	318-338	1
PC-5p-64326_78	c52489_g1	c52489_g1	-	3	289-309	1	GO:0007423(sensory organ development);GO:0005212(structural constituent of eye lens)
PC-5p-64326_78	c117298_g1	c117298_g1	-	3	508-528	1
PC-5p-64326_78	c111595_g2	c111595_g2	-	3.5	245-265	1
PC-5p-64326_78	c170465_g1	c170465_g1	-	3.5	59-78	1
PC-5p-64326_78	c116682_g2	c116682_g2	-	3.5	470-490	1
PC-5p-64326_78	c65965_g1	c65965_g1	-	3.5	98-118	1
PC-5p-64326_78	c114133_g2	c114133_g2	AP-2 complex subunit sigma OS=Arabidopsis thaliana GN=AP17 PE=2 SV=1	3.5	1372-1392	1		ko04144( AP-2 complex subunit sigma-1 )
PC-5p-64326_78	c113989_g1	c113989_g1	-	3.5	498-518	1
PC-5p-64326_78	c116682_g1	c116682_g1	Early nodulin-like protein 1 OS=Arabidopsis thaliana GN=At2g25060 PE=1 SV=2	3.5	837-857	1	GO:0006118(obsolete electron transport);GO:0009055(electron carrier activity)
PC-5p-64326_78	c121568_g4	c121568_g4	-	3.5	245-265	1	GO:0003677(DNA binding);GO:0016021(integral component of membrane)
PC-5p-64326_78	c144501_g1	c144501_g1	-	4	182-201	1
PC-5p-64326_78	c47684_g1	c47684_g1	-	4	171-190	1
PC-5p-64326_78	c123423_g7	c123423_g7	-	4	348-368	1
PC-5p-64326_78	c132588_g1	c132588_g1	-	4	92-112	1
PC-5p-64326_78	c123423_g4	c123423_g4	Uncharacterized mitochondrial protein AtMg00810 OS=Arabidopsis thaliana GN=AtMg00810 PE=4 SV=1	4	535-555	1
PC-5p-64326_78	c123423_g8	c123423_g8	Uncharacterized mitochondrial protein AtMg00810 OS=Arabidopsis thaliana GN=AtMg00810 PE=4 SV=1	4	877-897	1
PC-5p-64326_78	c83613_g1	c83613_g1	-	4	42-62	1
PC-5p-64326_78	c104454_g3	c104454_g3	-	4	743-763	1
PC-5p-64326_78	c88572_g1	c88572_g1	-	4	621-641	1
PC-5p-64326_78	c92958_g1	c92958_g1	-	4	266-285	1
PC-5p-64326_78	c126914_g1	c126914_g1	Protein TRANSPARENT TESTA GLABRA 1 OS=Arabidopsis thaliana GN=TTG1 PE=1 SV=1	4	1581-1601	1	GO:0005515(protein binding)
PC-5p-64681_77	c117675_g1	c117675_g1	Very-long-chain 3-oxoacyl-CoA reductase-like protein At1g24470 OS=Arabidopsis thaliana GN=KCR2 PE=2 SV=1	1	142-165	1	GO:0008152(metabolic process);GO:0016491(oxidoreductase activity)	ko00062( 17beta-estradiol 17-dehydrogenase / very-long-chain 3-oxoacyl-CoA reductase);ko01040( 17beta-estradiol 17-dehydrogenase / very-long-chain 3-oxoacyl-CoA reductase);ko01212( 17beta-estradiol 17-dehydrogenase / very-long-chain 3-oxoacyl-CoA reductase)
PC-5p-64681_77	c35882_g1	c35882_g1	-	2	1-24	1	GO:0006260(DNA replication);GO:0003688(DNA replication origin binding);GO:0046809(replication compartment)
PC-5p-64681_77	c114751_g1	c114751_g1	-	2.5	661-684	1
PC-5p-64681_77	c15377_g1	c15377_g1	-	3	54-77	1
PC-5p-64681_77	c79797_g1	c79797_g1	-	3	149-172	1
PC-5p-64681_77	c130085_g2	c130085_g2	-	3.5	59-82	1
PC-5p-64681_77	c160212_g1	c160212_g1	-	3.5	248-271	1
PC-5p-64681_77	c113363_g3	c113363_g3	-	3.5	129-152	1
PC-5p-64681_77	c126735_g1	c126735_g1	Remorin OS=Solanum tuberosum PE=1 SV=1	3.5	94-117	1	GO:0006323(DNA packaging)
PC-5p-64681_77	c144471_g1	c144471_g1	-	4	266-289	1
PC-5p-64681_77	c164055_g1	c164055_g1	-	4	114-138	1
PC-5p-67620_73	c111749_g3	c111749_g3	-	2	1076-1099	1
PC-5p-67620_73	c15311_g1	c15311_g1	-	3	181-204	1
PC-5p-67620_73	c110253_g1	c110253_g1	-	3	73-96	1
PC-5p-67620_73	c126564_g1	c126564_g1	-	3	656-679	1
PC-5p-67620_73	c11242_g1	c11242_g1	-	4	319-342	1
PC-5p-67620_73	c106972_g1	c106972_g1	-	4	261-284	1
PC-5p-70099_70	c130732_g1	c130732_g1	Retrovirus-related Pol polyprotein from transposon TNT 1-94 OS=Nicotiana tabacum PE=2 SV=1	0	6283-6306	1	GO:0015074(DNA integration);GO:0006260(DNA replication);GO:0003676(nucleic acid binding);GO:0003677(DNA binding);GO:0003887(DNA-directed DNA polymerase activity);GO:0008270(zinc ion binding);GO:0042575(DNA polymerase complex);GO:0009360(DNA polymerase III complex)
PC-5p-70099_70	c112621_g1	c112621_g1	-	4	5-28	1
PC-5p-72246_67	c123768_g1	c123768_g1	Ras-related protein RABD2a OS=Arabidopsis thaliana GN=RABD2A PE=1 SV=3	2	492-512	1	GO:0007264(small GTPase mediated signal transduction);GO:0006260(DNA replication);GO:0003924(GTPase activity);GO:0016887(ATPase activity);GO:0003677(DNA binding);GO:0005524(ATP binding);GO:0005525(GTP binding)
PC-5p-72246_67	c129119_g3	c129119_g3	-	2	25-45	1
PC-5p-72246_67	c189611_g1	c189611_g1	-	3	159-179	1
PC-5p-72246_67	c123030_g3	c123030_g3	RNA-binding protein with multiple splicing OS=Xenopus laevis GN=rbpms PE=2 SV=1	3	2-22	1	GO:0006412(translation);GO:0042254(ribosome biogenesis);GO:0016787(hydrolase activity);GO:0003735(structural constituent of ribosome);GO:0003676(nucleic acid binding);GO:0005622(intracellular);GO:0005840(ribosome)
PC-5p-72246_67	c96932_g1	c96932_g1	Serine decarboxylase OS=Arabidopsis thaliana GN=SDC PE=1 SV=1	3.5	99-119	1		ko00340( histidine decarboxylase)
PC-5p-72246_67	c83788_g1	c83788_g1	-	4	46-65	1
PC-5p-72246_67	c108026_g1	c108026_g1	Putative PAP-specific phosphatase, mitochondrial OS=Arabidopsis thaliana GN=At4g05090 PE=2 SV=1	4	1549-1569	1	GO:0046854(phosphatidylinositol phosphorylation)	ko00920(3')
PC-5p-72246_67	c112627_g1	c112627_g1	-	4	765-785	1
PC-5p-72246_67	c128633_g2	c128633_g2	Glutamate--glyoxylate aminotransferase 1 OS=Arabidopsis thaliana GN=GGAT1 PE=1 SV=1	4	860-880	1	GO:0003676(nucleic acid binding)	ko00220( glutamate--glyoxylate aminotransferase);ko00250( glutamate--glyoxylate aminotransferase);ko00260( glutamate--glyoxylate aminotransferase);ko00630( glutamate--glyoxylate aminotransferase);ko00710( glutamate--glyoxylate aminotransferase);ko01200( glutamate--glyoxylate aminotransferase);ko01210( glutamate--glyoxylate aminotransferase);ko01230( glutamate--glyoxylate aminotransferase)
PC-5p-72318_67	c128343_g1	c128343_g1	Helicase SEN1 OS=Saccharomyces cerevisiae (strain ATCC 204508 / S288c) GN=SEN1 PE=1 SV=2	2	4434-4454	1	GO:0016787(hydrolase activity);GO:0003677(DNA binding);GO:0005524(ATP binding)
PC-5p-72318_67	c177027_g1	c177027_g1	60S ribosomal protein L17-2 OS=Arabidopsis thaliana GN=RPL17B PE=2 SV=2	4	28-49	1	GO:0006412(translation);GO:0042254(ribosome biogenesis);GO:0003735(structural constituent of ribosome);GO:0005840(ribosome)
PC-5p-73121_66	c172849_g1	c172849_g1	-	2.5	241-264	1
PC-5p-73121_66	c127121_g1	c127121_g1	Calmodulin-binding protein 60 A OS=Arabidopsis thaliana GN=CBP60A PE=2 SV=1	2.5	1902-1924	1	GO:0019236(response to pheromone);GO:0006950(response to stress);GO:0007186(G-protein coupled receptor signaling pathway);GO:0005516(calmodulin binding)
PC-5p-75309_64	c128134_g2	c128134_g2	-	0.5	2194-2217	1
PC-5p-75309_64	c113634_g7	c113634_g7	-	1	43-66	1
PC-5p-75309_64	c113212_g1	c113212_g1	-	1.5	58-82	1
PC-5p-75309_64	c130540_g2	c130540_g2	Outer envelope pore protein 16, chloroplastic OS=Pisum sativum GN=OEP16 PE=1 SV=1	2	80-103	1	GO:0046999(regulation of conjugation);GO:0019867(outer membrane)
PC-5p-75309_64	c150012_g1	c150012_g1	-	2	167-190	1
PC-5p-75309_64	c130575_g1	c130575_g1	4-alpha-glucanotransferase DPE2 OS=Arabidopsis thaliana GN=DPE2 PE=1 SV=1	2	4225-4248	1	GO:0005975(carbohydrate metabolic process);GO:0005985(sucrose metabolic process);GO:0005982(starch metabolic process);GO:0006355(regulation of transcription, DNA-templated);GO:0007156(homophilic cell adhesion via plasma membrane adhesion molecules);GO:0003700(transcription factor activity, sequence-specific DNA binding);GO:0004134(4-alpha-glucanotransferase activity);GO:0043565(sequence-specific …	ko00500( 4-alpha-glucanotransferase)
PC-5p-75309_64	c128788_g1	c128788_g1	-	2	1500-1523	1
PC-5p-75309_64	c119016_g1	c119016_g1	-	2.5	843-866	1
PC-5p-75309_64	c110676_g4	c110676_g4	-	2.5	119-142	1
PC-5p-75309_64	c107802_g2	c107802_g2	-	2.5	161-183	1
PC-5p-75309_64	c127190_g1	c127190_g1	Pentatricopeptide repeat-containing protein At1g61870, mitochondrial OS=Arabidopsis thaliana GN=PPR336 PE=2 SV=2	2.5	40-63	1	GO:0009069(serine family amino acid metabolic process);GO:0016310(phosphorylation);GO:0006468(protein phosphorylation);GO:0005516(calmodulin binding);GO:0004683(calmodulin-dependent protein kinase activity);GO:0005198(structural molecule activity)
PC-5p-75309_64	c180653_g1	c180653_g1	-	3	53-76	1
PC-5p-75309_64	c141683_g1	c141683_g1	-	3	1-24	1
PC-5p-75309_64	c13234_g1	c13234_g1	-	3	347-370	1
PC-5p-75309_64	c81140_g1	c81140_g1	-	3	512-536	1
PC-5p-75309_64	c105648_g3	c105648_g3	-	3	425-448	1	GO:0007165(signal transduction);GO:0046008(regulation of female receptivity, post-mating);GO:0005179(hormone activity);GO:0005576(extracellular region)
PC-5p-75309_64	c148435_g1	c148435_g1	-	3	87-110	1
PC-5p-75309_64	c105648_g2	c105648_g2	Pentatricopeptide repeat-containing protein At2g17525, mitochondrial OS=Arabidopsis thaliana GN=At2g17525 PE=2 SV=2	3	993-1016	1
PC-5p-75309_64	c129962_g2	c129962_g2	-	3	59-82	1
PC-5p-75309_64	c95759_g1	c95759_g1	-	3	390-413	1
PC-5p-75309_64	c85757_g1	c85757_g1	-	3	78-100	1
PC-5p-75309_64	c24060_g1	c24060_g1	-	3.5	540-563	1
PC-5p-75309_64	c45546_g1	c45546_g1	-	3.5	148-171	1
PC-5p-75309_64	c149020_g1	c149020_g1	-	3.5	22-45	1	GO:0042381(hemolymph coagulation);GO:0005576(extracellular region)
PC-5p-75309_64	c59341_g1	c59341_g1	-	3.5	11-34	1
PC-5p-75309_64	c5788_g1	c5788_g1	-	3.5	65-88	1
PC-5p-75309_64	c37672_g1	c37672_g1	-	3.5	122-145	1
PC-5p-75309_64	c123363_g2	c123363_g2	O-methyltransferase 3 OS=Dictyostelium discoideum GN=omt3 PE=2 SV=1	3.5	7-30	1	GO:0008152(metabolic process);GO:0008168(methyltransferase activity)
PC-5p-75309_64	c108232_g3	c108232_g3	-	3.5	926-949	1
PC-5p-75309_64	c119443_g1	c119443_g1	Probable inactive leucine-rich repeat receptor-like protein kinase At3g03770 OS=Arabidopsis thaliana GN=At3g03770 PE=2 SV=1	3.5	118-141	1
PC-5p-75309_64	c72423_g1	c72423_g1	-	3.5	86-108	1
PC-5p-75309_64	c73033_g1	c73033_g1	-	3.5	505-527	1
PC-5p-75309_64	c127515_g2	c127515_g2	-	3.5	77-100	1	GO:0007165(signal transduction);GO:0006118(obsolete electron transport);GO:0019953(sexual reproduction);GO:0017004(cytochrome complex assembly);GO:0045158(electron transporter, transferring electrons within cytochrome b6/f complex of photosystem II activity);GO:0005515(protein binding);GO:0000772(mating pheromone activity);GO:0005576(extracellular region);GO:0009512(cytochrome b6f complex)
PC-5p-75309_64	c129314_g1	c129314_g1	BRCA1-associated protein OS=Homo sapiens GN=BRAP PE=1 SV=2	3.5	1696-1718	1	GO:0015814(p-aminobenzoyl-glutamate transport);GO:0016567(protein ubiquitination);GO:1902604(p-aminobenzoyl-glutamate transmembrane transport);GO:0015846(polyamine transport);GO:0006811(ion transport);GO:0046872(metal ion binding);GO:0015558(p-aminobenzoyl-glutamate uptake transmembrane transporter activity);GO:0004842(ubiquitin-protein transferase activity);GO:0005515(protein binding);GO:0008270…
PC-5p-75309_64	c129660_g3	c129660_g3	SNF1-related protein kinase regulatory subunit gamma-1 OS=Arabidopsis thaliana GN=KING1 PE=1 SV=2	3.5	75-97	1
PC-5p-75309_64	c118377_g1	c118377_g1	Ecotropic viral integration site 5 ortholog OS=Drosophila melanogaster GN=Evi5 PE=1 SV=3	3.5	2964-2987	1	GO:0005622(intracellular)
PC-5p-75309_64	c115739_g4	c115739_g4	-	3.5	502-524	1
PC-5p-75309_64	c139371_g1	c139371_g1	-	4	90-113	1
PC-5p-75309_64	c118075_g3	c118075_g3	-	4	1638-1661	1	GO:0016021(integral component of membrane)
PC-5p-75309_64	c128428_g4	c128428_g4	-	4	63-87	1	GO:0055114(oxidation-reduction process);GO:0050660(flavin adenine dinucleotide binding);GO:0016491(oxidoreductase activity)
PC-5p-75309_64	c121259_g5	c121259_g5	-	4	44-67	1
PC-5p-75309_64	c126835_g1	c126835_g1	-	4	88-111	1
PC-5p-75309_64	c114656_g1	c114656_g1	-	4	256-278	1
PC-5p-75309_64	c148840_g1	c148840_g1	-	4	31-53	1
PC-5p-75309_64	c104995_g1	c104995_g1	-	4	484-507	1
PC-5p-75309_64	c124469_g1	c124469_g1	-	4	22-46	1
PC-3p-148584_25	c106163_g2	c106163_g2	-	1	374-397	1
PC-3p-148584_25	c62520_g1	c62520_g1	-	2	49-72	1
PC-3p-148584_25	c97237_g1	c97237_g1	Putative uncharacterized mitochondrial protein AtMg00280 OS=Arabidopsis thaliana GN=AtMg00280 PE=5 SV=1	2	1374-1397	1	GO:0000287(magnesium ion binding);GO:0016021(integral component of membrane)
PC-3p-148584_25	c116939_g1	c116939_g1	-	2.5	431-454	1	GO:0007165(signal transduction);GO:0005179(hormone activity);GO:0005576(extracellular region)
PC-3p-148584_25	c124882_g1	c124882_g1	Mediator of RNA polymerase II transcription subunit 16 OS=Arabidopsis thaliana GN=MED16 PE=1 SV=1	2.5	32-56	1
PC-3p-148584_25	c185032_g1	c185032_g1	-	3.5	70-93	1
PC-3p-148584_25	c82958_g1	c82958_g1	-	3.5	85-108	1
PC-3p-148584_25	c129581_g2	c129581_g2	-	3.5	174-197	1
PC-3p-148584_25	c124882_g1	c124882_g1	Mediator of RNA polymerase II transcription subunit 16 OS=Arabidopsis thaliana GN=MED16 PE=1 SV=1	3.5	71-94	1
PC-5p-76419_63	c122817_g1	c122817_g1	-	2	1035-1058	1
PC-5p-76419_63	c111059_g1	c111059_g1	Anthocyanidin 5,3-O-glucosyltransferase OS=Rosa hybrid cultivar GN=RhGT1 PE=2 SV=1	3	154-177	1
PC-5p-76419_63	c94564_g2	c94564_g2	-	4	90-112	1
PC-5p-80094_59	c45190_g1	c45190_g1	-	1.5	259-282	1
PC-5p-80094_59	c121205_g4	c121205_g4	-	2	115-138	1
PC-5p-80094_59	c197757_g1	c197757_g1	-	3	29-52	1
PC-5p-80094_59	c186649_g1	c186649_g1	-	3	58-81	1
PC-5p-80094_59	c82731_g1	c82731_g1	-	3	85-108	1
PC-5p-80094_59	c125980_g1	c125980_g1	NAC domain-containing protein 78 OS=Arabidopsis thaliana GN=NAC078 PE=2 SV=2	3	51-75	1	GO:0006355(regulation of transcription, DNA-templated);GO:0003677(DNA binding)
PC-5p-80094_59	c184515_g1	c184515_g1	-	3.5	55-78	1
PC-5p-80094_59	c131470_g1	c131470_g1	-	4	152-174	1
PC-5p-80094_59	c120142_g2	c120142_g2	-	4	244-267	1
PC-5p-80094_59	c37355_g1	c37355_g1	-	4	9-32	1
PC-5p-80094_59	c51437_g1	c51437_g1	-	4	22-46	1
PC-5p-80094_59	c162978_g1	c162978_g1	Endoplasmin (Fragment) OS=Mesocricetus auratus GN=HSP90B1 PE=1 SV=1	4	203-226	1	GO:0006457(protein folding);GO:0006950(response to stress);GO:0006355(regulation of transcription, DNA-templated);GO:0051082(unfolded protein binding);GO:0005524(ATP binding);GO:0005622(intracellular)	ko04141( heat shock protein 90kDa beta );ko04626( heat shock protein 90kDa beta )
PC-5p-80094_59	c113993_g3	c113993_g3	-	4	127-150	1
PC-5p-80094_59	c98821_g1	c98821_g1	-	4	41-63	1
PC-5p-80094_59	c106988_g1	c106988_g1	-	4	39-61	1
PC-5p-8281_540	c129722_g1	c129722_g1	Fructose-bisphosphate aldolase OS=Thermus caldophilus GN=fba PE=1 SV=1	0.5	6066-6089	1	GO:0005975(carbohydrate metabolic process);GO:0008270(zinc ion binding);GO:0051287(NAD binding);GO:0016832(aldehyde-lyase activity)
PC-5p-8281_540	c80236_g1	c80236_g1	-	2.5	411-434	1
PC-5p-8281_540	c127201_g1	c127201_g1	-	2.5	358-381	1
PC-5p-8281_540	c102398_g2	c102398_g2	-	2.5	49-72	1
PC-5p-8281_540	c116606_g1	c116606_g1	-	3	13-36	1	GO:0007186(G-protein coupled receptor signaling pathway);GO:0006814(sodium ion transport);GO:0006506(GPI anchor biosynthetic process);GO:0006525(arginine metabolic process);GO:0006090(pyruvate metabolic process);GO:0071436(sodium ion export);GO:0006560(proline metabolic process);GO:0008948(oxaloacetate decarboxylase activity);GO:0004930(G-protein coupled receptor activity);GO:0015081(sodium ion t…
PC-5p-8281_540	c130508_g3	c130508_g3	-	3	370-393	1	GO:0006820(anion transport);GO:0006835(dicarboxylic acid transport);GO:0006812(cation transport);GO:0017153(sodium:dicarboxylate symporter activity);GO:0016020(membrane)
PC-5p-8281_540	c108379_g4	c108379_g4	-	3.5	450-473	1
PC-5p-8281_540	c73524_g1	c73524_g1	-	3.5	318-341	1
PC-5p-8281_540	c119045_g6	c119045_g6	-	4	130-153	1
PC-5p-8281_540	c117227_g1	c117227_g1	-	4	960-983	1
PC-5p-8281_540	c130275_g3	c130275_g3	-	4	1216-1239	1
PC-5p-84920_55	c123768_g1	c123768_g1	Ras-related protein RABD2a OS=Arabidopsis thaliana GN=RABD2A PE=1 SV=3	0	482-503	1	GO:0007264(small GTPase mediated signal transduction);GO:0006260(DNA replication);GO:0003924(GTPase activity);GO:0016887(ATPase activity);GO:0003677(DNA binding);GO:0005524(ATP binding);GO:0005525(GTP binding)
PC-5p-84920_55	c140083_g1	c140083_g1	-	2.5	114-135	1
PC-5p-84920_55	c37021_g1	c37021_g1	-	3	7-28	1
PC-5p-84920_55	c130035_g3	c130035_g3	BAG family molecular chaperone regulator 5, mitochondrial OS=Arabidopsis thaliana GN=BAG5 PE=1 SV=1	3	1222-1243	1	GO:0005515(protein binding);GO:0051087(chaperone binding)
PC-5p-84920_55	c127832_g1	c127832_g1	LETM1 and EF-hand domain-containing protein 1, mitochondrial OS=Gallus gallus GN=LETM1 PE=2 SV=1	3	2857-2878	1	GO:0005509(calcium ion binding)
PC-5p-84920_55	c120231_g1	c120231_g1	-	3	873-893	1	GO:0005515(protein binding)
PC-5p-84920_55	c115048_g2	c115048_g2	-	3.5	282-303	1
PC-5p-84920_55	c71135_g1	c71135_g1	-	3.5	34-54	1
PC-5p-84920_55	c8626_g1	c8626_g1	-	3.5	137-158	1	GO:0009395(phospholipid catabolic process);GO:0004620(phospholipase activity)
PC-5p-84920_55	c128752_g1	c128752_g1	-	3.5	192-212	1
PC-5p-84920_55	c195913_g1	c195913_g1	-	4	31-52	1
PC-5p-84920_55	c125302_g2	c125302_g2	-	4	230-251	1
PC-5p-84920_55	c116064_g1	c116064_g1	-	4	264-285	1
PC-5p-84920_55	c96932_g1	c96932_g1	Serine decarboxylase OS=Arabidopsis thaliana GN=SDC PE=1 SV=1	4	89-110	1		ko00340( histidine decarboxylase)
PC-5p-84920_55	c112627_g1	c112627_g1	-	4	755-776	1
PC-5p-84920_55	c125672_g2	c125672_g2	Arginine decarboxylase OS=Bacillus subtilis (strain 168) GN=speA PE=1 SV=2	4	451-471	1	GO:0009058(biosynthetic process);GO:0006520(cellular amino acid metabolic process);GO:0016829(lyase activity);GO:0016740(transferase activity);GO:0030170(pyridoxal phosphate binding);GO:0003824(catalytic activity)
PC-5p-8640_525	c134450_g1	c134450_g1	DNA-dependent protein kinase catalytic subunit OS=Homo sapiens GN=PRKDC PE=1 SV=3	4	239-260	1	GO:0005515(protein binding)
PC-5p-8640_525	c120726_g1	c120726_g1	Pentatricopeptide repeat-containing protein At1g12620 OS=Arabidopsis thaliana GN=At1g12620 PE=2 SV=1	4	2060-2082	1	GO:0016032(viral process);GO:0005515(protein binding);GO:0019031(viral envelope)
PC-5p-86977_53	c136186_g1	c136186_g1	-	3.5	144-167	1
PC-5p-86977_53	c35882_g1	c35882_g1	-	4	1-24	1	GO:0006260(DNA replication);GO:0003688(DNA replication origin binding);GO:0046809(replication compartment)
PC-5p-87470_53	c169577_g1	c169577_g1	-	3	120-143	1
PC-5p-87470_53	c114770_g2	c114770_g2	Probable pyruvate kinase, cytosolic isozyme OS=Arabidopsis thaliana GN=At4g26390 PE=3 SV=1	3.5	168-190	1	GO:0048511(rhythmic process);GO:0006094(gluconeogenesis);GO:0006096(glycolytic process);GO:0006144(purine nucleobase metabolic process);GO:0015976(carbon utilization);GO:0030955(potassium ion binding);GO:0000287(magnesium ion binding);GO:0004743(pyruvate kinase activity)	ko00010( pyruvate kinase);ko00620( pyruvate kinase);ko00230( pyruvate kinase);ko01200( pyruvate kinase);ko01230( pyruvate kinase)
PC-5p-87470_53	c111545_g1	c111545_g1	Ubiquitin-conjugating enzyme E2 11 OS=Arabidopsis thaliana GN=UBC11 PE=1 SV=2	4	451-474	1	GO:0015031(protein transport);GO:0006464(cellular protein modification process);GO:0005515(protein binding)	ko04120( ubiquitin-conjugating enzyme E2 D/E);ko04141( ubiquitin-conjugating enzyme E2 D/E)
PC-5p-9307_498	c124731_g1	c124731_g1	Probable ubiquitin-conjugating enzyme E2 23 OS=Arabidopsis thaliana GN=UBC23 PE=1 SV=1	0	1803-1825	1	GO:0015031(protein transport);GO:0006464(cellular protein modification process);GO:0000266(mitochondrial fission);GO:0005515(protein binding);GO:0005739(mitochondrion)	ko04120( ubiquitin-conjugating enzyme E2 O)
PC-5p-934_2228	c112514_g1	c112514_g1	-	3	476-496	1	GO:0005515(protein binding)	ko00970( cysteinyl-tRNA synthetase)
PC-5p-934_2228	c158182_g1	c158182_g1	-	3.5	59-79	1
PC-5p-934_2228	c121972_g4	c121972_g4	Uncharacterized protein At2g34460, chloroplastic OS=Arabidopsis thaliana GN=At2g34460 PE=2 SV=1	3.5	224-244	1	GO:0050662(coenzyme binding);GO:0003824(catalytic activity);GO:0005634(nucleus)
PC-5p-934_2228	c119858_g1	c119858_g1	FRIGIDA-like protein 2 OS=Arabidopsis thaliana GN=FRL2 PE=3 SV=1	4	407-427	1	GO:0051262(protein tetramerization);GO:0015991(ATP hydrolysis coupled proton transport);GO:0015992(proton transport);GO:0015078(hydrogen ion transmembrane transporter activity);GO:0016020(membrane);GO:0016021(integral component of membrane);GO:0033179(proton-transporting V-type ATPase, V0 domain)
PC-5p-934_2228	c106781_g1	c106781_g1	-	4	489-509	1
PC-5p-96059_47	c130540_g2	c130540_g2	Outer envelope pore protein 16, chloroplastic OS=Pisum sativum GN=OEP16 PE=1 SV=1	1	80-103	1	GO:0046999(regulation of conjugation);GO:0019867(outer membrane)
PC-5p-96059_47	c119016_g1	c119016_g1	-	2	843-866	1
PC-5p-96059_47	c119801_g2	c119801_g2	-	3	631-654	1
PC-5p-96059_47	c180653_g1	c180653_g1	-	3	53-76	1
PC-5p-96059_47	c181853_g1	c181853_g1	-	3	15-38	1
PC-5p-96059_47	c105648_g3	c105648_g3	-	3	425-448	1	GO:0007165(signal transduction);GO:0046008(regulation of female receptivity, post-mating);GO:0005179(hormone activity);GO:0005576(extracellular region)
PC-5p-96059_47	c119443_g1	c119443_g1	Probable inactive leucine-rich repeat receptor-like protein kinase At3g03770 OS=Arabidopsis thaliana GN=At3g03770 PE=2 SV=1	3	118-141	1
PC-5p-96059_47	c121540_g3	c121540_g3	-	3	122-144	1
PC-5p-96059_47	c128134_g2	c128134_g2	-	3	2194-2217	1
PC-5p-96059_47	c105648_g2	c105648_g2	Pentatricopeptide repeat-containing protein At2g17525, mitochondrial OS=Arabidopsis thaliana GN=At2g17525 PE=2 SV=2	3	993-1016	1
PC-5p-96059_47	c129314_g1	c129314_g1	BRCA1-associated protein OS=Homo sapiens GN=BRAP PE=1 SV=2	3	1696-1718	1	GO:0015814(p-aminobenzoyl-glutamate transport);GO:0016567(protein ubiquitination);GO:1902604(p-aminobenzoyl-glutamate transmembrane transport);GO:0015846(polyamine transport);GO:0006811(ion transport);GO:0046872(metal ion binding);GO:0015558(p-aminobenzoyl-glutamate uptake transmembrane transporter activity);GO:0004842(ubiquitin-protein transferase activity);GO:0005515(protein binding);GO:0008270…
PC-5p-96059_47	c154210_g1	c154210_g1	-	3.5	211-234	1
PC-5p-96059_47	c139371_g1	c139371_g1	-	3.5	90-113	1
PC-5p-96059_47	c45546_g1	c45546_g1	-	3.5	148-171	1
PC-5p-96059_47	c5788_g1	c5788_g1	-	3.5	65-88	1
PC-5p-96059_47	c24060_g1	c24060_g1	-	4	540-563	1
PC-5p-96059_47	c3552_g1	c3552_g1	-	4	100-123	1
PC-5p-96059_47	c121865_g3	c121865_g3	-	4	160-183	1
PC-5p-96059_47	c141683_g1	c141683_g1	-	4	1-24	1
PC-5p-96059_47	c13234_g1	c13234_g1	-	4	347-370	1
PC-5p-96059_47	c85675_g1	c85675_g1	-	4	102-125	1
PC-5p-96059_47	c118860_g7	c118860_g7	-	4	239-263	1
PC-5p-96059_47	c121259_g5	c121259_g5	-	4	44-67	1
PC-5p-96059_47	c72423_g1	c72423_g1	-	4	86-108	1
PC-5p-96059_47	c73033_g1	c73033_g1	-	4	505-527	1
PC-5p-96059_47	c148435_g1	c148435_g1	-	4	87-110	1
PC-5p-96059_47	c130575_g1	c130575_g1	4-alpha-glucanotransferase DPE2 OS=Arabidopsis thaliana GN=DPE2 PE=1 SV=1	4	4225-4248	1	GO:0005975(carbohydrate metabolic process);GO:0005985(sucrose metabolic process);GO:0005982(starch metabolic process);GO:0006355(regulation of transcription, DNA-templated);GO:0007156(homophilic cell adhesion via plasma membrane adhesion molecules);GO:0003700(transcription factor activity, sequence-specific DNA binding);GO:0004134(4-alpha-glucanotransferase activity);GO:0043565(sequence-specific …	ko00500( 4-alpha-glucanotransferase)
PC-5p-96059_47	c129660_g3	c129660_g3	SNF1-related protein kinase regulatory subunit gamma-1 OS=Arabidopsis thaliana GN=KING1 PE=1 SV=2	4	75-97	1
PC-5p-96059_47	c123200_g1	c123200_g1	-	4	3773-3797	1	GO:0016021(integral component of membrane)
PC-3p-152647_24	c115661_g1	c115661_g1	-	2	860-883	1
PC-3p-152647_24	c92632_g1	c92632_g1	-	2	6-29	1
PC-3p-152647_24	c112938_g4	c112938_g4	-	2	1046-1069	1	GO:0055085(transmembrane transport);GO:0016021(integral component of membrane)
PC-3p-152647_24	c114817_g1	c114817_g1	F-box protein At3g07870 OS=Arabidopsis thaliana GN=At3g07870 PE=2 SV=1	2	2157-2180	1	GO:0009847(spore germination);GO:0005515(protein binding);GO:0016021(integral component of membrane)
PC-3p-152647_24	c105588_g2	c105588_g2	-	2.5	395-418	1
PC-3p-152647_24	c108803_g2	c108803_g2	-	2.5	1140-1163	1	GO:0006950(response to stress);GO:0009415(response to water)
PC-3p-152647_24	c172939_g1	c172939_g1	-	3	155-178	1
PC-3p-152647_24	c48728_g1	c48728_g1	-	3	25-48	1
PC-3p-152647_24	c105127_g2	c105127_g2	-	3	442-465	1
PC-3p-152647_24	c129563_g6	c129563_g6	-	3	56-79	1	GO:0015992(proton transport);GO:0015986(ATP synthesis coupled proton transport);GO:0015078(hydrogen ion transmembrane transporter activity)
PC-3p-152647_24	c92265_g1	c92265_g1	-	3	750-773	1
PC-3p-152647_24	c142101_g1	c142101_g1	-	3	611-634	1
PC-3p-152647_24	c104843_g1	c104843_g1	-	3	233-256	1
PC-3p-152647_24	c126017_g1	c126017_g1	-	3	1194-1216	1
PC-3p-152647_24	c45095_g1	c45095_g1	-	3.5	183-206	1
PC-3p-152647_24	c34981_g1	c34981_g1	-	3.5	90-113	1
PC-3p-152647_24	c114714_g1	c114714_g1	-	3.5	93-116	1
PC-3p-152647_24	c49971_g1	c49971_g1	-	3.5	20-42	1
PC-3p-152647_24	c120568_g1	c120568_g1	Putative nuclease HARBI1 OS=Danio rerio GN=harbi1 PE=2 SV=1	3.5	2-25	1	GO:0006355(regulation of transcription, DNA-templated);GO:0006352(DNA-templated transcription, initiation);GO:0016788(hydrolase activity, acting on ester bonds);GO:0003700(transcription factor activity, sequence-specific DNA binding);GO:0016987(sigma factor activity);GO:0003677(DNA binding);GO:0005667(transcription factor complex)
PC-3p-152647_24	c121764_g2	c121764_g2	Thioredoxin H-type OS=Ricinus communis PE=3 SV=1	3.5	462-485	1
PC-3p-152647_24	c100515_g2	c100515_g2	-	4	2-25	1
PC-3p-152647_24	c122314_g1	c122314_g1	-	4	570-593	1
PC-3p-152647_24	c100515_g1	c100515_g1	-	4	2-25	1
PC-3p-152647_24	c113191_g2	c113191_g2	Pathogenesis-related protein PR-1 OS=Medicago truncatula GN=PR-1 PE=2 SV=1	4	2-25	1
PC-3p-152647_24	c24273_g1	c24273_g1	-	4	171-194	1
PC-3p-152647_24	c86931_g1	c86931_g1	-	4	47-70	1
PC-3p-152647_24	c41032_g1	c41032_g1	-	4	209-231	1
PC-3p-152647_24	c121640_g2	c121640_g2	-	4	205-228	1
PC-3p-152647_24	c82731_g1	c82731_g1	-	4	64-87	1
PC-3p-152647_24	c118075_g3	c118075_g3	-	4	1574-1597	1	GO:0016021(integral component of membrane)
PC-3p-152647_24	c106094_g2	c106094_g2	-	4	996-1019	1	GO:0005515(protein binding)
PC-3p-152647_24	c117139_g4	c117139_g4	-	4	166-189	1
PC-5p-96535_47	c110676_g4	c110676_g4	-	1.5	120-143	1
PC-5p-96535_47	c130672_g1	c130672_g1	-	2	1808-1831	1
PC-5p-96535_47	c85757_g1	c85757_g1	-	2.5	78-101	1
PC-5p-96535_47	c122218_g1	c122218_g1	Ribosomal protein S3, mitochondrial OS=Oenothera berteroana GN=RPS3 PE=3 SV=2	2.5	256-279	1
PC-5p-96535_47	c95759_g1	c95759_g1	-	2.5	391-414	1
PC-5p-96535_47	c128350_g1	c128350_g1	MAP3K epsilon protein kinase 1 OS=Arabidopsis thaliana GN=M3KE1 PE=1 SV=1	2.5	60-83	1	GO:0070588(calcium ion transmembrane transport);GO:0006468(protein phosphorylation);GO:0006816(calcium ion transport);GO:0043248(proteasome assembly);GO:0019073(viral DNA genome packaging);GO:0005515(protein binding);GO:0005262(calcium channel activity);GO:0004672(protein kinase activity);GO:0005524(ATP binding);GO:0003677(DNA binding);GO:0016020(membrane)
PC-5p-96535_47	c115646_g3	c115646_g3	-	3	86-109	1
PC-5p-96535_47	c92240_g1	c92240_g1	-	3	138-161	1
PC-5p-96535_47	c190349_g1	c190349_g1	-	3	6-29	1
PC-5p-96535_47	c128428_g4	c128428_g4	-	3	64-88	1	GO:0055114(oxidation-reduction process);GO:0050660(flavin adenine dinucleotide binding);GO:0016491(oxidoreductase activity)
PC-5p-96535_47	c105377_g2	c105377_g2	-	3	67-90	1	GO:0006355(regulation of transcription, DNA-templated);GO:0043565(sequence-specific DNA binding)
PC-5p-96535_47	c121116_g3	c121116_g3	-	3	123-146	1
PC-5p-96535_47	c121472_g1	c121472_g1	-	3	1131-1154	1	GO:0006525(arginine metabolic process);GO:0006420(arginyl-tRNA aminoacylation);GO:0006560(proline metabolic process);GO:0005524(ATP binding);GO:0004814(arginine-tRNA ligase activity)
PC-5p-96535_47	c54674_g1	c54674_g1	-	3.5	428-451	1
PC-5p-96535_47	c48436_g1	c48436_g1	-	3.5	8-31	1
PC-5p-96535_47	c115093_g2	c115093_g2	ATP synthase subunit d, mitochondrial OS=Arabidopsis thaliana GN=At3g52300 PE=1 SV=3	3.5	158-181	1	GO:0020037(heme binding)	ko00190( F-type H+-transporting ATPase subunit d )
PC-5p-96535_47	c130697_g1	c130697_g1	Protein PHR1-LIKE 1 OS=Arabidopsis thaliana GN=PHL1 PE=1 SV=1	3.5	921-944	1
PC-5p-96535_47	c128134_g2	c128134_g2	-	3.5	2195-2218	1
PC-5p-96535_47	c173123_g1	c173123_g1	-	4	78-101	1
PC-5p-96535_47	c2098_g1	c2098_g1	-	4	172-195	1
PC-5p-96535_47	c146076_g1	c146076_g1	-	4	104-127	1
PC-5p-96535_47	c129563_g6	c129563_g6	-	4	115-138	1	GO:0015992(proton transport);GO:0015986(ATP synthesis coupled proton transport);GO:0015078(hydrogen ion transmembrane transporter activity)
PC-5p-96535_47	c113634_g7	c113634_g7	-	4	44-67	1
PC-5p-96535_47	c129088_g1	c129088_g1	-	4	124-148	1
PC-5p-96535_47	c115076_g5	c115076_g5	-	4	147-170	1
PC-5p-96535_47	c129660_g3	c129660_g3	SNF1-related protein kinase regulatory subunit gamma-1 OS=Arabidopsis thaliana GN=KING1 PE=1 SV=2	4	76-99	1
PC-5p-96535_47	c62530_g1	c62530_g1	-	4	619-641	1
PC-5p-96535_47	c121905_g1	c121905_g1	Queuine tRNA-ribosyltransferase subunit QTRTD1 OS=Mus musculus GN=Qtrtd1 PE=1 SV=2	4	1543-1566	1	GO:0008616(queuosine biosynthetic process);GO:0006400(tRNA modification);GO:0008479(queuine tRNA-ribosyltransferase activity)
PC-5p-96535_47	c120971_g1	c120971_g1	-	4	515-538	1	GO:0016310(phosphorylation);GO:0009405(pathogenesis);GO:0004673(protein histidine kinase activity);GO:0009365(protein histidine kinase complex);GO:0005576(extracellular region)
PC-5p-96535_47	c110107_g1	c110107_g1	-	4	417-439	1
PC-5p-96535_47	c112313_g1	c112313_g1	-	4	2250-2272	1	GO:0050532(2-phosphosulfolactate phosphatase activity);GO:0000287(magnesium ion binding)
aly-MIR169m-p3_2ss9TG19TG	c118078_g1	c118078_g1	Transcription factor TGA3 OS=Arabidopsis thaliana GN=TGA3 PE=1 SV=1	3.5	618-637	1	GO:0006355(regulation of transcription, DNA-templated);GO:0006351(transcription, DNA-templated);GO:0000398(mRNA splicing, via spliceosome);GO:0003677(DNA binding);GO:0005198(structural molecule activity);GO:0043565(sequence-specific DNA binding);GO:0003700(transcription factor activity, sequence-specific DNA binding);GO:0019031(viral envelope);GO:0005667(transcription factor complex);GO:0005634(n…	ko04075( transcription factor TGA )
aly-MIR169m-p3_2ss9TG19TG	c122150_g1	c122150_g1	Long chain acyl-CoA synthetase 7, peroxisomal OS=Arabidopsis thaliana GN=LACS7 PE=1 SV=2	3.5	637-656	1	GO:0008152(metabolic process);GO:0003824(catalytic activity)	ko04146( long-chain acyl-CoA synthetase);ko00061( long-chain acyl-CoA synthetase);ko00071( long-chain acyl-CoA synthetase);ko01212( long-chain acyl-CoA synthetase)
aly-MIR169m-p3_2ss9TG19TG	c194970_g1	c194970_g1	-	4	116-134	1
aly-MIR169m-p3_2ss9TG19TG	c117502_g1	c117502_g1	Dihydrolipoyllysine-residue acetyltransferase component 5 of pyruvate dehydrogenase complex, chloroplastic OS=Arabidopsis thaliana GN=EMB3003 PE=2 SV=1	4	688-707	1	GO:0042967(acyl-carrier-protein biosynthetic process);GO:0006066(alcohol metabolic process);GO:0008152(metabolic process);GO:0004026(alcohol O-acetyltransferase activity);GO:0016746(transferase activity, transferring acyl groups)	ko00010( pyruvate dehydrogenase E2 component );ko00020( pyruvate dehydrogenase E2 component );ko00620( pyruvate dehydrogenase E2 component );ko01200( pyruvate dehydrogenase E2 component )
aly-MIR169m-p3_2ss9TG19TG	c114271_g1	c114271_g1	Probable 6-phosphogluconolactonase 2 OS=Oryza sativa subsp. japonica GN=Os07g0604000 PE=2 SV=1	4	1620-1639	1	GO:0005975(carbohydrate metabolic process)	ko00030( 6-phosphogluconolactonase);ko01200( 6-phosphogluconolactonase)
aly-MIR169m-p3_2ss9TG19TG	c128717_g1	c128717_g1	Protein ETHYLENE INSENSITIVE 3 OS=Arabidopsis thaliana GN=EIN3 PE=1 SV=1	4	1018-1037	1		ko04075( ethylene-insensitive protein 3 )
aly-MIR319c-p5_2ss1TC21TG	c125472_g1	c125472_g1	-	3	1216-1236	1	GO:0032040(small-subunit processome)
aly-MIR319c-p5_2ss1TC21TG	c95930_g1	c95930_g1	-	4	168-189	1
aly-MIR319c-p5_2ss1TC21TG	c108287_g1	c108287_g1	-	4	40-61	1
aly-MIR319c-p5_2ss1TC21TG	c178461_g1	c178461_g1	Triosephosphate isomerase, cytosolic OS=Arabidopsis thaliana GN=CTIMC PE=1 SV=2	4	337-357	1	GO:0046486(glycerolipid metabolic process);GO:0006000(fructose metabolic process);GO:0015976(carbon utilization);GO:0006020(inositol metabolic process);GO:0008152(metabolic process);GO:0006094(gluconeogenesis);GO:0006096(glycolytic process);GO:0006013(mannose metabolic process);GO:0004807(triose-phosphate isomerase activity)	ko00010( triosephosphate isomerase );ko00051( triosephosphate isomerase );ko00562( triosephosphate isomerase );ko00710( triosephosphate isomerase );ko01200( triosephosphate isomerase );ko01230( triosephosphate isomerase )
aly-MIR319c-p5_2ss1TC21TG	c54103_g1	c54103_g1	-	4	64-84	1
aly-miR172a-5p_R+1_2ss2TC11CT	c108779_g2	c108779_g2	-	0	1330-1351	1
aly-miR172a-5p_R+1_2ss2TC11CT	c36915_g1	c36915_g1	-	3	457-478	1
aly-miR172a-5p_R+1_2ss2TC11CT	c114363_g1	c114363_g1	-	3	497-518	1
aly-miR172a-5p_R+1_2ss2TC11CT	c126177_g1	c126177_g1	Cationic peroxidase 1 OS=Arachis hypogaea GN=PNC1 PE=1 SV=2	3	510-530	1	GO:0055114(oxidation-reduction process);GO:0006804(obsolete peroxidase reaction);GO:0006979(response to oxidative stress);GO:0020037(heme binding);GO:0004601(peroxidase activity)	ko00940( peroxidase)
aly-miR172a-5p_R+1_2ss2TC11CT	c17444_g1	c17444_g1	-	3.5	58-78	1
aly-miR172a-5p_R+1_2ss2TC11CT	c108779_g3	c108779_g3	-	4	428-449	1
ath-MIR395d-p5_2ss18AG19TC	c130511_g3	c130511_g3	ABC transporter C family member 10 OS=Arabidopsis thaliana GN=ABCC10 PE=2 SV=2	3.5	210-231	1	GO:0016887(ATPase activity);GO:0005524(ATP binding)	ko02010(ATP-binding cassette,ko subfamily C )
ath-MIR395d-p5_2ss18AG19TC	c182951_g1	c182951_g1	-	4	127-146	1
ath-MIR395d-p5_2ss18AG19TC	c92367_g1	c92367_g1	-	4	367-387	1
ath-MIR395d-p5_2ss18AG19TC	c121469_g1	c121469_g1	THO complex subunit 1 OS=Arabidopsis thaliana GN=THO1 PE=1 SV=1	4	1022-1041	1	GO:0016020(membrane)	ko03040( THO complex subunit 1 );ko03013( THO complex subunit 1 )
ath-MIR395d-p5_3ss1GT18AG19TC	c130511_g3	c130511_g3	ABC transporter C family member 10 OS=Arabidopsis thaliana GN=ABCC10 PE=2 SV=2	2.5	210-231	1	GO:0016887(ATPase activity);GO:0005524(ATP binding)	ko02010(ATP-binding cassette,ko subfamily C )
ath-MIR395d-p5_3ss1GT18AG19TC	c82816_g1	c82816_g1	-	3.5	203-223	1
ath-MIR395d-p5_3ss1GT18AG19TC	c128880_g3	c128880_g3	-	4	181-202	1
ath-MIR395d-p5_3ss1GT18AG19TC	c126891_g1	c126891_g1	-	4	3508-3528	1	GO:0018144(RNA-protein covalent cross-linking);GO:0006144(purine nucleobase metabolic process);GO:0016818(hydrolase activity, acting on acid anhydrides, in phosphorus-containing anhydrides);GO:0003968(RNA-directed RNA polymerase activity);GO:0005198(structural molecule activity);GO:0031379(RNA-directed RNA polymerase complex)	ko00010( phosphoglycerate kinase);ko00710( phosphoglycerate kinase);ko01200( phosphoglycerate kinase);ko01230( phosphoglycerate kinase)
ath-MIR858a-p5_1ss4GT	c108868_g3	c108868_g3	-	2	735-755	1
ath-MIR858a-p5_1ss4GT	c108868_g1	c108868_g1	-	2	1638-1658	1
ath-MIR858a-p5_1ss4GT	c121951_g1	c121951_g1	Probable protein phosphatase 2C 10 OS=Arabidopsis thaliana GN=At1g34750 PE=2 SV=1	3	7-26	1	GO:0008152(metabolic process);GO:0003824(catalytic activity);GO:0005886(plasma membrane)
ath-MIR858a-p5_1ss4GT	c163809_g1	c163809_g1	-	3.5	75-95	1
ath-MIR858a-p5_1ss4GT	c88828_g1	c88828_g1	-	3.5	27-47	1
ath-MIR858a-p5_1ss4GT	c109957_g4	c109957_g4	LysM domain receptor-like kinase 4 OS=Arabidopsis thaliana GN=LYK4 PE=1 SV=1	3.5	1490-1510	1	GO:0006468(protein phosphorylation);GO:0005524(ATP binding);GO:0046872(metal ion binding);GO:0004672(protein kinase activity)
ath-MIR858a-p5_1ss4GT	c107727_g1	c107727_g1	Transcription factor TT2 OS=Arabidopsis thaliana GN=TT2 PE=1 SV=1	3.5	52-71	1		ko04626(myb proto-oncogene protein,ko plant )
ath-MIR858a-p5_1ss4GT	c67096_g1	c67096_g1	-	4	97-117	1		ko03040( splicing factor 3B subunit 3 )
ath-MIR858a-p5_1ss4GT	c122908_g1	c122908_g1	Uncharacterized mitochondrial protein AtMg00810 OS=Arabidopsis thaliana GN=AtMg00810 PE=4 SV=1	4	110-130	1
ath-MIR858a-p5_1ss4GT	c123955_g1	c123955_g1	RNA polymerase sigma factor sigA OS=Arabidopsis thaliana GN=SIGA PE=1 SV=1	4	3103-3123	1	GO:0006352(DNA-templated transcription, initiation);GO:0006355(regulation of transcription, DNA-templated);GO:0016987(sigma factor activity);GO:0043565(sequence-specific DNA binding);GO:0003677(DNA binding);GO:0003700(transcription factor activity, sequence-specific DNA binding);GO:0005667(transcription factor complex)
ath-MIR858a-p5_1ss4GT	c92011_g1	c92011_g1	Transcription factor TT2 OS=Arabidopsis thaliana GN=TT2 PE=1 SV=1	4	26-46	1	GO:0019031(viral envelope)	ko04626(myb proto-oncogene protein,ko plant )
ath-MIR858a-p5_1ss4GT	c114703_g1	c114703_g1	AP-2 complex subunit mu OS=Arabidopsis thaliana GN=AP2M PE=1 SV=1	4	1013-1033	1		ko04144( AP-2 complex subunit mu-1 )
ath-MIR858a-p5_1ss4GT	c128608_g1	c128608_g1	-	4	842-862	1
ath-MIR858a-p5_1ss4GT	c192813_g1	c192813_g1	4-coumarate--CoA ligase 2 OS=Nicotiana tabacum GN=4CL2 PE=2 SV=1	4	40-59	1	GO:0008152(metabolic process);GO:0003824(catalytic activity)	ko00360( 4-coumarate--CoA ligase);ko00940( 4-coumarate--CoA ligase);ko00130( 4-coumarate--CoA ligase)
ath-MIR858a-p5_1ss4GT	c109655_g1	c109655_g1	-	4	831-851	1
ath-MIR858a-p5_1ss4GT	c130437_g1	c130437_g1	Phospholipase A I OS=Arabidopsis thaliana GN=PLA1 PE=2 SV=1	4	1122-1143	1	GO:0015991(ATP hydrolysis coupled proton transport);GO:0006629(lipid metabolic process);GO:0005515(protein binding);GO:0016820(hydrolase activity, acting on acid anhydrides, catalyzing transmembrane movement of substances);GO:0000221(vacuolar proton-transporting V-type ATPase, V1 domain)
ath-MIR863-p5_2ss2TG17TG	c78357_g1	c78357_g1	-	4	66-87	1
ath-MIR863-p5_2ss2TG17TG	c32281_g1	c32281_g1	-	4	907-928	1
ath-MIR863-p5_2ss2TG17TG	c41456_g1	c41456_g1	-	4	243-263	1
ath-MIR863-p5_2ss2TG17TG	c125305_g3	c125305_g3	-	4	42-62	1
ath-MIR863-p5_2ss2TG17TG	c166518_g1	c166518_g1	-	4	19-41	1
ath-MIR863-p5_2ss2TG17TG	c39814_g1	c39814_g1	-	4	183-203	1
ath-MIR863-p5_2ss2TG17TG	c8076_g1	c8076_g1	-	4	192-212	1
ath-miR156h_L+1	c103603_g1	c103603_g1	-	0	510-530	1
ath-miR156h_L+1	c125761_g6	c125761_g6	Cyclic nucleotide-gated ion channel 1 OS=Arabidopsis thaliana GN=CNGC1 PE=1 SV=1	2	70-90	1		ko04626(cyclic nucleotide gated channel,ko other eukaryote )
ath-miR156h_L+1	c127600_g1	c127600_g1	Squamosa promoter-binding-like protein 12 OS=Oryza sativa subsp. japonica GN=SPL12 PE=2 SV=1	2	1583-1603	1	GO:0003677(DNA binding);GO:0005634(nucleus)
ath-miR156h_L+1	c133839_g1	c133839_g1	-	3	5-25	1
ath-miR156h_L+1	c28539_g1	c28539_g1	-	3	21-40	1
ath-miR156h_L+1	c36672_g1	c36672_g1	-	3	231-251	1
ath-miR156h_L+1	c115088_g2	c115088_g2	Squamosa promoter-binding-like protein 16 OS=Oryza sativa subsp. japonica GN=SPL16 PE=2 SV=1	3	1035-1055	1	GO:0003677(DNA binding);GO:0005634(nucleus)
ath-miR156h_L+1	c109362_g4	c109362_g4	-	3	170-190	1
ath-miR156h_L+1	c115088_g3	c115088_g3	-	3	1243-1263	1	GO:0009405(pathogenesis);GO:0005576(extracellular region)
ath-miR156h_L+1	c119402_g1	c119402_g1	Squamosa promoter-binding-like protein 16 OS=Oryza sativa subsp. japonica GN=SPL16 PE=2 SV=1	3	1296-1316	1	GO:0003677(DNA binding);GO:0005634(nucleus)
ath-miR156h_L+1	c108852_g1	c108852_g1	-	3	523-543	1
ath-miR156h_L+1	c118948_g3	c118948_g3	Ubiquitin-conjugating enzyme E2 2 OS=Medicago sativa GN=UBC2 PE=2 SV=1	3	336-355	1		ko04120( ubiquitin-conjugating enzyme E2 A)
ath-miR156h_L+1	c27835_g1	c27835_g1	-	3.5	125-145	1
ath-miR156h_L+1	c97019_g1	c97019_g1	-	3.5	686-706	1	GO:0006813(potassium ion transport);GO:0015269(calcium-activated potassium channel activity);GO:0016020(membrane)
ath-miR156h_L+1	c29109_g1	c29109_g1	-	3.5	187-208	1
ath-miR156h_L+1	c109362_g3	c109362_g3	-	3.5	779-799	1
ath-miR156h_L+1	c118010_g1	c118010_g1	Squamosa promoter-binding-like protein 6 OS=Arabidopsis thaliana GN=SPL6 PE=2 SV=2	3.5	1188-1208	1	GO:0003677(DNA binding);GO:0005634(nucleus)
ath-miR156h_L+1	c129681_g3	c129681_g3	-	3.5	59-78	1
ath-miR156h_L+1	c130789_g1	c130789_g1	Retrovirus-related Pol polyprotein from transposon TNT 1-94 OS=Nicotiana tabacum PE=2 SV=1	3.5	733-753	1	GO:0006886(intracellular protein transport);GO:0048870(cell motility);GO:0010508(positive regulation of autophagy);GO:0006355(regulation of transcription, DNA-templated);GO:0007049(cell cycle);GO:0006260(DNA replication);GO:0015074(DNA integration);GO:0043093(FtsZ-dependent cytokinesis);GO:0000917(barrier septum assembly);GO:0008270(zinc ion binding);GO:0003700(transcription factor activity, sequ…
ath-miR156h_L+1	c113956_g1	c113956_g1	MLO-like protein 6 OS=Arabidopsis thaliana GN=MLO6 PE=2 SV=2	3.5	326-346	1	GO:0008219(cell death);GO:0006952(defense response);GO:0042246(tissue regeneration);GO:0007155(cell adhesion);GO:0009607(response to biotic stimulus);GO:0005516(calmodulin binding);GO:0016021(integral component of membrane)
ath-miR156h_L+1	c160245_g1	c160245_g1	-	4	116-136	1
ath-miR156h_L+1	c148227_g1	c148227_g1	-	4	158-177	1
ath-miR156h_L+1	c138091_g1	c138091_g1	-	4	7-27	1
ath-miR156h_L+1	c159756_g1	c159756_g1	-	4	289-309	1
ath-miR156h_L+1	c117686_g1	c117686_g1	-	4	69-89	1
ath-miR156h_L+1	c105105_g1	c105105_g1	Type I inositol polyphosphate 5-phosphatase 5 OS=Arabidopsis thaliana GN=IP5P5 PE=2 SV=1	4	182-202	1
ath-miR156h_L+1	c103855_g1	c103855_g1	Squamosa promoter-binding-like protein 4 OS=Arabidopsis thaliana GN=SPL4 PE=1 SV=1	4	703-723	1	GO:0003677(DNA binding);GO:0005634(nucleus)
ath-miR156h_L+1	c119024_g1	c119024_g1	-	4	63-83	1
ath-miR156h_L+1	c118620_g2	c118620_g2	-	4	27-46	1
ath-miR156h_L+1	c99626_g1	c99626_g1	-	4	534-554	1
ath-miR156h_L+1	c168390_g1	c168390_g1	-	4	227-246	1	GO:0009372(quorum sensing);GO:0009405(pathogenesis);GO:0008233(peptidase activity);GO:0016021(integral component of membrane)
ath-miR156h_L+1	c48439_g1	c48439_g1	-	4	440-460	1
ath-miR156h_L+1	c129684_g2	c129684_g2	Putative potassium transporter 12 OS=Arabidopsis thaliana GN=POT12 PE=1 SV=2	4	17-37	1	GO:0071805(potassium ion transmembrane transport);GO:0006313(transposition, DNA-mediated);GO:0006813(potassium ion transport);GO:0015079(potassium ion transmembrane transporter activity);GO:0003677(DNA binding);GO:0004803(transposase activity);GO:0016020(membrane)
ath-miR156h_L+1	c53087_g1	c53087_g1	-	4	130-149	1	GO:0055085(transmembrane transport);GO:0006810(transport);GO:0006814(sodium ion transport);GO:0005215(transporter activity);GO:0016020(membrane)
ath-miR156h_L+1	c111411_g1	c111411_g1	-	4	381-400	1	GO:0006355(regulation of transcription, DNA-templated)
ath-miR156h_L+1	c113966_g4	c113966_g4	Heat shock factor protein HSF8 OS=Solanum lycopersicum GN=HSF8 PE=3 SV=1	4	42-62	1	GO:0006355(regulation of transcription, DNA-templated);GO:0043565(sequence-specific DNA binding);GO:0003700(transcription factor activity, sequence-specific DNA binding);GO:0005667(transcription factor complex);GO:0005634(nucleus)
ath-miR157a-3p_2ss9GT10CG	c193158_g1	c193158_g1	-	4	125-144	1
ath-miR157a-3p_2ss9GT10CG	c116458_g3	c116458_g3	Tubulin alpha-4 chain OS=Gossypium hirsutum PE=2 SV=1	4	247-266	1		ko04145( tubulin alpha )
ath-miR157a-3p_2ss9GT10CG	c116458_g4	c116458_g4	Tubulin alpha chain OS=Prunus dulcis GN=TUBA PE=2 SV=1	4	247-266	1	GO:0003924(GTPase activity)	ko04145( tubulin alpha )
ath-miR157a-3p_2ss9GT10CG	c125300_g2	c125300_g2	Pentatricopeptide repeat-containing protein At4g39952, mitochondrial OS=Arabidopsis thaliana GN=PCMP-E98 PE=2 SV=2	4	1682-1702	1	GO:0006417(regulation of translation);GO:0005515(protein binding);GO:0045182(translation regulator activity)
PC-3p-17116_311	c113152_g2	c113152_g2	-	2.5	212-236	1	GO:0005198(structural molecule activity);GO:0019031(viral envelope)
PC-3p-17116_311	c113782_g1	c113782_g1	-	2.5	387-411	1
PC-3p-17116_311	c127201_g3	c127201_g3	-	3	361-385	1
PC-3p-17116_311	c117682_g1	c117682_g1	Shaggy-related protein kinase kappa OS=Arabidopsis thaliana GN=ASK10 PE=2 SV=2	3	1356-1380	1
PC-3p-17116_311	c40092_g1	c40092_g1	-	3	362-386	1
PC-3p-17116_311	c73524_g1	c73524_g1	-	3.5	243-267	1
PC-3p-17116_311	c119869_g1	c119869_g1	-	3.5	671-695	1
PC-3p-17116_311	c119045_g6	c119045_g6	-	3.5	82-106	1
PC-3p-17116_311	c173381_g1	c173381_g1	-	3.5	442-466	1
PC-3p-17116_311	c118164_g1	c118164_g1	-	4	964-988	1
PC-3p-17116_311	c198167_g1	c198167_g1	-	4	152-176	1
PC-3p-17116_311	c7929_g1	c7929_g1	-	4	134-158	1	GO:0006355(regulation of transcription, DNA-templated);GO:0003700(transcription factor activity, sequence-specific DNA binding);GO:0008270(zinc ion binding);GO:0005634(nucleus);GO:0005667(transcription factor complex)
PC-3p-17116_311	c172283_g1	c172283_g1	-	4	237-260	1
ath-miR157a-5p	c103603_g1	c103603_g1	-	2	510-530	1
ath-miR157a-5p	c117686_g1	c117686_g1	-	2	69-89	1
ath-miR157a-5p	c127600_g1	c127600_g1	Squamosa promoter-binding-like protein 12 OS=Oryza sativa subsp. japonica GN=SPL12 PE=2 SV=1	2	1583-1603	1	GO:0003677(DNA binding);GO:0005634(nucleus)
ath-miR157a-5p	c133839_g1	c133839_g1	-	3	5-25	1
ath-miR157a-5p	c115088_g2	c115088_g2	Squamosa promoter-binding-like protein 16 OS=Oryza sativa subsp. japonica GN=SPL16 PE=2 SV=1	3	1035-1055	1	GO:0003677(DNA binding);GO:0005634(nucleus)
ath-miR157a-5p	c36672_g1	c36672_g1	-	3	231-251	1
ath-miR157a-5p	c109362_g4	c109362_g4	-	3	170-190	1
ath-miR157a-5p	c115088_g3	c115088_g3	-	3	1243-1263	1	GO:0009405(pathogenesis);GO:0005576(extracellular region)
ath-miR157a-5p	c119402_g1	c119402_g1	Squamosa promoter-binding-like protein 16 OS=Oryza sativa subsp. japonica GN=SPL16 PE=2 SV=1	3	1296-1316	1	GO:0003677(DNA binding);GO:0005634(nucleus)
ath-miR157a-5p	c126285_g2	c126285_g2	-	3.5	67-86	1
ath-miR157a-5p	c109362_g3	c109362_g3	-	3.5	779-799	1
ath-miR157a-5p	c118010_g1	c118010_g1	Squamosa promoter-binding-like protein 6 OS=Arabidopsis thaliana GN=SPL6 PE=2 SV=2	3.5	1188-1208	1	GO:0003677(DNA binding);GO:0005634(nucleus)
ath-miR157a-5p	c128715_g2	c128715_g2	-	3.5	472-493	1
ath-miR157a-5p	c130789_g1	c130789_g1	Retrovirus-related Pol polyprotein from transposon TNT 1-94 OS=Nicotiana tabacum PE=2 SV=1	3.5	733-753	1	GO:0006886(intracellular protein transport);GO:0048870(cell motility);GO:0010508(positive regulation of autophagy);GO:0006355(regulation of transcription, DNA-templated);GO:0007049(cell cycle);GO:0006260(DNA replication);GO:0015074(DNA integration);GO:0043093(FtsZ-dependent cytokinesis);GO:0000917(barrier septum assembly);GO:0008270(zinc ion binding);GO:0003700(transcription factor activity, sequ…
ath-miR157a-5p	c128760_g1	c128760_g1	AdoMet-dependent rRNA methyltransferase spb1 OS=Schizosaccharomyces pombe (strain 972 / ATCC 24843) GN=spb1 PE=1 SV=2	3.5	2402-2422	1	GO:0032259(methylation);GO:0006364(rRNA processing);GO:0008168(methyltransferase activity);GO:0019013(viral nucleocapsid);GO:0016021(integral component of membrane);GO:0005634(nucleus)
ath-miR157a-5p	c116483_g3	c116483_g3	-	3.5	1310-1330	1
ath-miR157a-5p	c128310_g2	c128310_g2	Tubby-like F-box protein 13 OS=Oryza sativa subsp. japonica GN=TULP13 PE=2 SV=1	4	41-61	1	GO:0005515(protein binding)
ath-miR157a-5p	c103855_g1	c103855_g1	Squamosa promoter-binding-like protein 4 OS=Arabidopsis thaliana GN=SPL4 PE=1 SV=1	4	703-723	1	GO:0003677(DNA binding);GO:0005634(nucleus)
ath-miR157a-5p	c464_g1	c464_g1	-	4	288-307	1
ath-miR157a-5p	c98048_g1	c98048_g1	-	4	487-508	1
ath-miR157a-5p	c125761_g6	c125761_g6	Cyclic nucleotide-gated ion channel 1 OS=Arabidopsis thaliana GN=CNGC1 PE=1 SV=1	4	70-90	1		ko04626(cyclic nucleotide gated channel,ko other eukaryote )
ath-miR157a-5p	c48439_g1	c48439_g1	-	4	440-460	1
ath-miR157a-5p	c62421_g1	c62421_g1	-	4	420-439	1
ath-miR157a-5p	c112958_g1	c112958_g1	-	4	178-198	1	GO:0016846(carbon-sulfur lyase activity)
ath-miR157a-5p	c124473_g1	c124473_g1	Glucan endo-1,3-beta-glucosidase 11 OS=Arabidopsis thaliana GN=At1g32860 PE=1 SV=1	4	387-406	1	GO:0005975(carbohydrate metabolic process);GO:0004553(hydrolase activity, hydrolyzing O-glycosyl compounds)
ath-miR160a-3p	c123843_g1	c123843_g1	La protein 1 OS=Arabidopsis thaliana GN=LA1 PE=1 SV=1	3	1453-1472	1	GO:0003676(nucleic acid binding);GO:0003723(RNA binding)
ath-miR160a-3p	c121196_g1	c121196_g1	-	3.5	678-698	1
ath-miR160a-3p	c31315_g1	c31315_g1	-	3.5	413-433	1
ath-miR160a-5p	c151923_g1	c151923_g1	-	0	24-44	1
ath-miR160a-5p	c122197_g2	c122197_g2	Auxin response factor 18 OS=Oryza sativa subsp. japonica GN=ARF18 PE=2 SV=1	1	456-476	1	GO:0009725(response to hormone);GO:0006355(regulation of transcription, DNA-templated);GO:0003677(DNA binding);GO:0005634(nucleus)
ath-miR160a-5p	c182857_g1	c182857_g1	Vasorin OS=Homo sapiens GN=VASN PE=1 SV=1	4	241-261	1	GO:0005515(protein binding)
ath-miR396b-3p_L-1R+1	c69928_g1	c69928_g1	-	0	249-269	1
ath-miR396b-3p_L-1R+1	c5691_g2	c5691_g2	-	2.5	53-72	1
ath-miR396b-3p_L-1R+1	c107416_g2	c107416_g2	-	2.5	85-105	1
ath-miR396b-3p_L-1R+1	c95744_g1	c95744_g1	-	2.5	148-168	1
ath-miR396b-3p_L-1R+1	c125024_g1	c125024_g1	Serine/threonine-protein kinase STN7, chloroplastic OS=Arabidopsis thaliana GN=STN7 PE=1 SV=1	3	1067-1087	1	GO:0006468(protein phosphorylation);GO:0006879(cellular iron ion homeostasis);GO:0005524(ATP binding);GO:0016773(phosphotransferase activity, alcohol group as acceptor);GO:0004672(protein kinase activity);GO:0008199(ferric iron binding);GO:0016020(membrane)
ath-miR396b-3p_L-1R+1	c157260_g1	c157260_g1	RPM1-interacting protein 4 OS=Arabidopsis thaliana GN=RIN4 PE=1 SV=1	3.5	134-153	1	GO:0007218(neuropeptide signaling pathway);GO:0007631(feeding behavior)
ath-miR396b-3p_L-1R+1	c127857_g1	c127857_g1	-	3.5	613-633	1	GO:0006816(calcium ion transport);GO:0006376(mRNA splice site selection);GO:0006874(cellular calcium ion homeostasis);GO:0005219(ryanodine-sensitive calcium-release channel activity);GO:0003729(mRNA binding);GO:0016021(integral component of membrane);GO:0005685(U1 snRNP);GO:0005622(intracellular)
ath-miR396b-3p_L-1R+1	c157929_g1	c157929_g1	-	4	125-144	1
ath-miR396b-3p_L-1R+1	c111894_g1	c111894_g1	-	4	656-676	1
ath-miR396b-3p_L-1R+1	c110425_g1	c110425_g1	-	4	330-350	1
ath-miR396b-3p_L-1R+1	c19990_g1	c19990_g1	-	4	235-254	1
ath-miR396b-3p_L-1R+1	c127546_g1	c127546_g1	Uncharacterized CRM domain-containing protein At3g25440, chloroplastic OS=Arabidopsis thaliana GN=At3g25440 PE=2 SV=1	4	648-667	1	GO:0003723(RNA binding)
ath-miR396b-3p_L-1R+1	c36017_g1	c36017_g1	-	4	274-293	1
ath-miR396b-3p_L-1R+1	c80665_g1	c80665_g1	Transposon Ty3-G Gag-Pol polyprotein OS=Saccharomyces cerevisiae (strain ATCC 204508 / S288c) GN=TY3B-G PE=1 SV=3	4	803-823	1
ath-miR8175_L+3	c155048_g1	c155048_g1	-	3	218-240	1
ath-miR8175_L+3	c113927_g4	c113927_g4	-	4	82-104	1
ath-miR8175_L+4	c155048_g1	c155048_g1	-	3	218-241	1
ath-miR8175_L+4_1ss6AT	c113927_g4	c113927_g4	-	4	82-105	1
ath-miR827_2ss15AG21TA	c105447_g1	c105447_g1	-	0	799-819	1
ath-miR827_2ss15AG21TA	c92200_g1	c92200_g1	-	4	79-98	1
ath-miR858a_L-1R+1_1ss5GA	c108868_g3	c108868_g3	-	3	735-755	1
ath-miR858a_L-1R+1_1ss5GA	c107727_g1	c107727_g1	Transcription factor TT2 OS=Arabidopsis thaliana GN=TT2 PE=1 SV=1	3	51-71	1		ko04626(myb proto-oncogene protein,ko plant )
ath-miR858a_L-1R+1_1ss5GA	c92011_g1	c92011_g1	Transcription factor TT2 OS=Arabidopsis thaliana GN=TT2 PE=1 SV=1	3	26-46	1	GO:0019031(viral envelope)	ko04626(myb proto-oncogene protein,ko plant )
ath-miR858a_L-1R+1_1ss5GA	c108868_g1	c108868_g1	-	3	1638-1658	1
ath-miR858a_L-1R+1_1ss5GA	c42988_g1	c42988_g1	-	3.5	14-33	1
ath-miR858a_L-1R+1_1ss5GA	c183516_g1	c183516_g1	-	4	58-78	1
ath-miR858a_L-1R+1_1ss5GA	c105731_g1	c105731_g1	Anthocyanin regulatory C1 protein OS=Zea mays GN=C1 PE=2 SV=1	4	310-330	1	GO:0015992(proton transport);GO:0006814(sodium ion transport);GO:0006120(mitochondrial electron transport, NADH to ubiquinone);GO:0006744(ubiquinone biosynthetic process);GO:0008137(NADH dehydrogenase );GO:0005743(mitochondrial inner membrane)	ko04626(myb proto-oncogene protein,ko plant )
ath-miR858a_L-1R+1_1ss5GA	c145839_g1	c145839_g1	-	4	187-207	1
ath-miR858a_L-1R+1_1ss5GA	c130390_g3	c130390_g3	Ankyrin repeat-containing protein At3g12360 OS=Arabidopsis thaliana GN=At3g12360 PE=2 SV=1	4	1193-1213	1	GO:0005515(protein binding);GO:0004222(metalloendopeptidase activity)
ath-miR858a_L-1R+1_1ss5GA	c54874_g1	c54874_g1	-	4	227-246	1
ath-miR858a_L-1R+1_1ss5GA	c104666_g1	c104666_g1	-	4	188-207	1
ath-miR858a_L-1R-2	c108868_g3	c108868_g3	-	0	738-755	1
ath-miR858a_L-1R-2	c108868_g1	c108868_g1	-	0	1641-1658	1
ath-miR858a_L-1R-2	c119552_g1	c119552_g1	-	2	332-349	1
ath-miR858a_L-1R-2	c115539_g2	c115539_g2	-	2	157-174	1
ath-miR858a_L-1R-2	c107727_g1	c107727_g1	Transcription factor TT2 OS=Arabidopsis thaliana GN=TT2 PE=1 SV=1	2	54-71	1		ko04626(myb proto-oncogene protein,ko plant )
ath-miR858a_L-1R-2	c92011_g1	c92011_g1	Transcription factor TT2 OS=Arabidopsis thaliana GN=TT2 PE=1 SV=1	2	29-46	1	GO:0019031(viral envelope)	ko04626(myb proto-oncogene protein,ko plant )
ath-miR858a_L-1R-2	c130390_g3	c130390_g3	Ankyrin repeat-containing protein At3g12360 OS=Arabidopsis thaliana GN=At3g12360 PE=2 SV=1	2	1196-1213	1	GO:0005515(protein binding);GO:0004222(metalloendopeptidase activity)
ath-miR858a_L-1R-2	c106624_g2	c106624_g2	-	2.5	584-601	1
ath-miR858a_L-1R-2	c105787_g3	c105787_g3	Protein ODORANT1 OS=Petunia hybrida GN=ODO1 PE=2 SV=1	2.5	495-512	1		ko04626(myb proto-oncogene protein,ko plant )
ath-miR858a_L-1R-2	c130268_g1	c130268_g1	Folate-biopterin transporter 1, chloroplastic OS=Arabidopsis thaliana GN=At2g32040 PE=1 SV=2	2.5	569-586	1	GO:0006810(transport);GO:0006338(chromatin remodeling);GO:0055085(transmembrane transport);GO:0015884(folic acid transport);GO:0015885(5-formyltetrahydrofolate transport);GO:0015231(5-formyltetrahydrofolate transporter activity);GO:0003676(nucleic acid binding);GO:0016818(hydrolase activity, acting on acid anhydrides, in phosphorus-containing anhydrides);GO:0005524(ATP binding);GO:0005634(nucleus…
ath-miR858a_L-1R-2	c119552_g2	c119552_g2	-	3	89-106	1
ath-miR858a_L-1R-2	c66545_g1	c66545_g1	Myb-related protein Myb4 OS=Oryza sativa subsp. japonica GN=MYB4 PE=2 SV=2	3	366-383	1	GO:0006338(chromatin remodeling);GO:0003676(nucleic acid binding);GO:0016818(hydrolase activity, acting on acid anhydrides, in phosphorus-containing anhydrides);GO:0005524(ATP binding);GO:0005634(nucleus)	ko04626(myb proto-oncogene protein,ko plant )
ath-miR858a_L-1R-2	c183516_g1	c183516_g1	-	3	61-78	1
ath-miR858a_L-1R-2	c105731_g1	c105731_g1	Anthocyanin regulatory C1 protein OS=Zea mays GN=C1 PE=2 SV=1	3	313-330	1	GO:0015992(proton transport);GO:0006814(sodium ion transport);GO:0006120(mitochondrial electron transport, NADH to ubiquinone);GO:0006744(ubiquinone biosynthetic process);GO:0008137(NADH dehydrogenase );GO:0005743(mitochondrial inner membrane)	ko04626(myb proto-oncogene protein,ko plant )
ath-miR858a_L-1R-2	c92343_g1	c92343_g1	Transcription factor MYB51 OS=Arabidopsis thaliana GN=MYB51 PE=1 SV=2	3	993-1010	1	GO:0006338(chromatin remodeling);GO:0016818(hydrolase activity, acting on acid anhydrides, in phosphorus-containing anhydrides);GO:0003676(nucleic acid binding);GO:0005524(ATP binding);GO:0005634(nucleus)	ko04626(myb proto-oncogene protein,ko plant )
ath-miR858a_L-1R-2	c115839_g3	c115839_g3	Transcription factor MYB3 OS=Arabidopsis thaliana GN=MYB3 PE=1 SV=1	3	415-432	1		ko04626(myb proto-oncogene protein,ko plant )
ath-miR858a_L-1R-2	c112206_g2	c112206_g2	Myb-related protein 305 OS=Antirrhinum majus GN=MYB305 PE=2 SV=1	3	601-618	1	GO:0006338(chromatin remodeling);GO:0003676(nucleic acid binding);GO:0016818(hydrolase activity, acting on acid anhydrides, in phosphorus-containing anhydrides);GO:0005524(ATP binding);GO:0005634(nucleus)	ko04626(myb proto-oncogene protein,ko plant )
ath-miR858a_L-1R-2	c129137_g2	c129137_g2	ABC transporter B family member 28 OS=Arabidopsis thaliana GN=ABCB28 PE=2 SV=1	3	1540-1557	1	GO:0055085(transmembrane transport);GO:0051301(cell division);GO:0000090(mitotic anaphase);GO:0006200(obsolete ATP catabolic process);GO:0007059(chromosome segregation);GO:0006810(transport);GO:0031110(regulation of microtubule polymerization or depolymerization);GO:0007067(mitotic nuclear division);GO:0008017(microtubule binding);GO:0005524(ATP binding);GO:0003924(GTPase activity);GO:0016301(kin…	ko02010(ATP-binding cassette,ko subfamily B )
ath-miR858a_L-1R-2	c105787_g4	c105787_g4	Protein ODORANT1 OS=Petunia hybrida GN=ODO1 PE=2 SV=1	3.5	324-341	1		ko04626(myb proto-oncogene protein,ko plant )
ath-miR858a_L-1R-2	c56469_g1	c56469_g1	-	3.5	121-138	1
ath-miR858a_L-1R-2	c107068_g1	c107068_g1	Myb-related protein 308 OS=Antirrhinum majus GN=MYB308 PE=2 SV=1	3.5	957-974	1		ko04626(myb proto-oncogene protein,ko plant )
ath-miR858a_L-1R-2	c68316_g1	c68316_g1	F-box protein At5g07610 OS=Arabidopsis thaliana GN=At5g07610 PE=2 SV=1	3.5	152-169	1
ath-miR858a_L-1R-2	c35317_g1	c35317_g1	TPD1 protein homolog 1 OS=Arabidopsis thaliana GN=TDL1 PE=2 SV=1	3.5	14-30	1
ath-miR858a_L-1R-2	c33448_g1	c33448_g1	-	3.5	361-378	1
ath-miR858a_L-1R-2	c130631_g1	c130631_g1	Protein trichome birefringence-like 12 OS=Arabidopsis thaliana GN=TBL12 PE=2 SV=1	3.5	1228-1245	1
ath-miR858a_L-1R-2	c107438_g1	c107438_g1	Transcription factor MYB86 OS=Arabidopsis thaliana GN=MYB86 PE=2 SV=1	3.5	145-162	1		ko04626(myb proto-oncogene protein,ko plant )
ath-miR858a_L-1R-2	c121060_g4	c121060_g4	-	3.5	170-186	1
ath-miR858a_L-1R-2	c119864_g1	c119864_g1	-	4	1212-1229	1
ath-miR858a_L-1R-2	c58094_g1	c58094_g1	-	4	88-106	1
ath-miR858a_L-1R-2	c152043_g1	c152043_g1	Cysteine proteinase RD21a OS=Arabidopsis thaliana GN=RD21A PE=1 SV=1	4	99-116	1
ath-miR858a_L-1R-2	c115656_g3	c115656_g3	Transcription repressor MYB5 OS=Arabidopsis thaliana GN=MYB5 PE=1 SV=1	4	38-55	1		ko04626(myb proto-oncogene protein,ko plant )
ath-miR858a_L-1R-2	c75197_g1	c75197_g1	Photosystem II CP47 reaction center protein OS=Hordeum vulgare GN=psbB PE=1 SV=2	4	38-54	1	GO:0019684(photosynthesis, light reaction);GO:0009767(photosynthetic electron transport chain);GO:0016168(chlorophyll binding);GO:0016020(membrane);GO:0009521(photosystem)
ath-miR858a_L-1R-2	c18984_g1	c18984_g1	-	4	43-60	1
ath-miR858a_L-1R-2	c107578_g4	c107578_g4	-	4	40-57	1
ath-miR858a_L-1R-2	c17880_g1	c17880_g1	-	4	233-250	1
ath-miR858a_L-1R-2	c16880_g1	c16880_g1	-	4	17-34	1
ath-miR858a_L-1R-2	c37129_g1	c37129_g1	-	4	236-253	1
ath-miR858a_L-1R-2	c125822_g3	c125822_g3	-	4	115-132	1
ath-miR858a_L-1R-2	c184120_g1	c184120_g1	DNA topoisomerase 2-alpha OS=Gallus gallus GN=TOP2A PE=2 SV=2	4	156-173	1	GO:0006265(DNA topological change);GO:0003918(DNA topoisomerase type II );GO:0005524(ATP binding);GO:0003677(DNA binding)
ath-miR858a_L-1R-2	c125104_g5	c125104_g5	-	4	214-231	1
ath-miR858a_L-1R-2	c112206_g1	c112206_g1	Myb-related protein 305 OS=Antirrhinum majus GN=MYB305 PE=2 SV=1	4	1228-1245	1	GO:0006338(chromatin remodeling);GO:0005524(ATP binding);GO:0003676(nucleic acid binding);GO:0016818(hydrolase activity, acting on acid anhydrides, in phosphorus-containing anhydrides);GO:0005634(nucleus)	ko04626(myb proto-oncogene protein,ko plant )
ath-miR858a_L-1R-2	c117568_g2	c117568_g2	-	4	76-93	1	GO:0005515(protein binding)
ath-miR858a_L-1R-2	c14565_g1	c14565_g1	Protein ODORANT1 OS=Petunia hybrida GN=ODO1 PE=2 SV=1	4	86-103	1		ko04626(myb proto-oncogene protein,ko plant )
ath-miR858a_L-1R-2	c176762_g1	c176762_g1	-	4	104-121	1
ath-miR858a_L-1R-2	c115839_g2	c115839_g2	Transcription repressor MYB4 OS=Arabidopsis thaliana GN=MYB4 PE=1 SV=1	4	330-347	1	GO:0006338(chromatin remodeling);GO:0016818(hydrolase activity, acting on acid anhydrides, in phosphorus-containing anhydrides);GO:0003676(nucleic acid binding);GO:0005524(ATP binding);GO:0005634(nucleus)	ko04626(myb proto-oncogene protein,ko plant )
ath-miR858a_L-1R-2	c108521_g2	c108521_g2	-	4	319-336	1
ath-miR858a_L-1R-2	c112720_g1	c112720_g1	UDP-galactose/UDP-glucose transporter 4 OS=Arabidopsis thaliana GN=UTR4 PE=2 SV=1	4	350-367	1	GO:0055085(transmembrane transport);GO:0016020(membrane);GO:0016021(integral component of membrane)
ath-miR858a_L-1R-2	c36019_g1	c36019_g1	Myb-related protein Myb4 OS=Oryza sativa subsp. japonica GN=MYB4 PE=2 SV=2	4	290-307	1		ko04626(myb proto-oncogene protein,ko plant )
ath-miR858a_L-1R-2	c121154_g1	c121154_g1	Ras-related protein RABF1 OS=Arabidopsis thaliana GN=RABF1 PE=1 SV=1	4	1074-1091	1	GO:0015031(protein transport);GO:0006184(obsolete GTP catabolic process);GO:0007264(small GTPase mediated signal transduction);GO:0003924(GTPase activity);GO:0005525(GTP binding)	ko04144( Ras-related protein Rab-5C );ko04145( Ras-related protein Rab-5C )
ath-miR858a_L-1R-2	c142769_g1	c142769_g1	-	4	196-212	1
ath-miR858a_L-1R-2	c115839_g1	c115839_g1	Transcription repressor MYB4 OS=Arabidopsis thaliana GN=MYB4 PE=1 SV=1	4	280-297	1	GO:0006338(chromatin remodeling);GO:0005524(ATP binding);GO:0003676(nucleic acid binding);GO:0016818(hydrolase activity, acting on acid anhydrides, in phosphorus-containing anhydrides);GO:0005634(nucleus)	ko04626(myb proto-oncogene protein,ko plant )
ath-miR858a_L-1R-2	c125536_g1	c125536_g1	Myb-related protein A OS=Mus musculus GN=Mybl1 PE=2 SV=2	4	102-119	1		ko04626(myb proto-oncogene protein,ko plant )
ath-miR858a_L-1R-2	c90416_g1	c90416_g1	-	4	551-568	1	GO:0008608(attachment of spindle microtubules to kinetochore);GO:0072686(mitotic spindle);GO:0042729(DASH complex)
ath-miR858a_L-1R-2	c127199_g2	c127199_g2	-	4	378-394	1	GO:0042802(identical protein binding)
ath-miR858a_L-1R-2	c130558_g2	c130558_g2	-	4	1151-1168	1
ath-miR858a_L-1R-2	c127342_g1	c127342_g1	-	4	1862-1879	1
ath-miR858a_L-1R-2	c161781_g1	c161781_g1	-	4	149-165	1
ath-miR858a_L-1R-2	c122982_g1	c122982_g1	Transcription termination factor 3, mitochondrial OS=Rattus norvegicus GN=Mterf3 PE=2 SV=1	4	2380-2397	1	GO:0006355(regulation of transcription, DNA-templated);GO:0003690(double-stranded DNA binding);GO:0005739(mitochondrion)
ath-miR858a_L-1R-2	c94015_g1	c94015_g1	Transcription factor MYB35 OS=Arabidopsis thaliana GN=MYB35 PE=2 SV=1	4	202-219	1		ko04626(myb proto-oncogene protein,ko plant )
ath-miR858a_L-1R-2	c129617_g1	c129617_g1	Metal transporter Nramp2 OS=Arabidopsis thaliana GN=NRAMP2 PE=2 SV=1	4	825-842	1	GO:0006810(transport);GO:0005215(transporter activity);GO:0016020(membrane)
ath-miR858a_L-1R-2	c130668_g3	c130668_g3	Probable aminopyrimidine aminohydrolase, mitochondrial OS=Arabidopsis thaliana GN=TNEA_C PE=2 SV=1	4	1854-1871	1	GO:0006446(regulation of translational initiation);GO:0006413(translational initiation);GO:0003723(RNA binding);GO:0003743(translation initiation factor activity);GO:0005737(cytoplasm);GO:0005840(ribosome)
ath-miR858a_L-1R-2	c94842_g1	c94842_g1	-	4	214-230	1
PC-3p-18759_287	c129563_g6	c129563_g6	-	1	50-70	1	GO:0015992(proton transport);GO:0015986(ATP synthesis coupled proton transport);GO:0015078(hydrogen ion transmembrane transporter activity)
PC-3p-18759_287	c92181_g1	c92181_g1	Proteasome subunit beta type-7-A OS=Arabidopsis thaliana GN=PBB1 PE=1 SV=2	1	431-451	1	GO:0051603(proteolysis involved in cellular protein catabolic process);GO:0004298(threonine-type endopeptidase activity);GO:0005839(proteasome core complex);GO:0005634(nucleus);GO:0005737(cytoplasm)	ko03050( 20S proteasome subunit beta 2)
PC-3p-18759_287	c108034_g1	c108034_g1	-	1	1-21	1
PC-3p-18759_287	c17743_g1	c17743_g1	-	2	204-224	1
PC-3p-18759_287	c106988_g1	c106988_g1	-	2	8-28	1
PC-3p-18759_287	c78582_g1	c78582_g1	-	2	11-30	1
PC-3p-18759_287	c125884_g1	c125884_g1	Methylsterol monooxygenase 1-1 OS=Arabidopsis thaliana GN=SMO1-1 PE=1 SV=1	2	1410-1429	1	GO:0006633(fatty acid biosynthetic process);GO:0055114(oxidation-reduction process);GO:0005506(iron ion binding);GO:0016491(oxidoreductase activity);GO:0003676(nucleic acid binding)	ko00100(4,ko4-dimethyl-9beta,ko19-cyclopropylsterol-4alpha-methyl oxidase)
PC-3p-18759_287	c8477_g1	c8477_g1	-	3	295-315	1
PC-3p-18759_287	c170158_g1	c170158_g1	-	3	251-271	1
PC-3p-18759_287	c46814_g1	c46814_g1	-	3	709-729	1
PC-3p-18759_287	c118783_g2	c118783_g2	-	3	2-22	1	GO:0070072(vacuolar proton-transporting V-type ATPase complex assembly)
PC-3p-18759_287	c110191_g1	c110191_g1	-	3	1-21	1
PC-3p-18759_287	c110966_g1	c110966_g1	-	3	491-510	1	GO:0006629(lipid metabolic process)
PC-3p-18759_287	c118857_g1	c118857_g1	-	3	529-549	1
PC-3p-18759_287	c42725_g1	c42725_g1	-	3	21-40	1
PC-3p-18759_287	c117367_g1	c117367_g1	-	3	1316-1336	1
PC-3p-18759_287	c83648_g1	c83648_g1	-	3.5	384-404	1
PC-3p-18759_287	c10883_g1	c10883_g1	-	4	219-239	1
PC-3p-18759_287	c32019_g1	c32019_g1	-	4	148-168	1
PC-3p-18759_287	c88434_g1	c88434_g1	-	4	156-176	1
PC-3p-18759_287	c33676_g1	c33676_g1	-	4	3-23	1
PC-3p-18759_287	c85755_g2	c85755_g2	-	4	8-28	1
PC-3p-18759_287	c60890_g1	c60890_g1	-	4	256-276	1
PC-3p-18759_287	c91109_g1	c91109_g1	-	4	1-21	1
PC-3p-18759_287	c28327_g1	c28327_g1	-	4	11-32	1
PC-3p-18759_287	c161202_g1	c161202_g1	-	4	1-21	1
PC-3p-18759_287	c117227_g3	c117227_g3	-	4	3-23	1
PC-3p-18759_287	c129757_g2	c129757_g2	-	4	13-33	1
PC-3p-18759_287	c69825_g1	c69825_g1	-	4	556-576	1
PC-3p-18759_287	c107046_g1	c107046_g1	-	4	2-22	1
PC-3p-18759_287	c123867_g1	c123867_g1	-	4	12-32	1
PC-3p-18759_287	c125875_g2	c125875_g2	-	4	3-23	1
PC-3p-18759_287	c120626_g2	c120626_g2	-	4	276-296	1
PC-3p-18759_287	c66078_g1	c66078_g1	-	4	7-27	1
PC-3p-18759_287	c56985_g1	c56985_g1	-	4	7-27	1
PC-3p-18759_287	c104001_g2	c104001_g2	-	4	1-20	1
PC-3p-18759_287	c106166_g2	c106166_g2	-	4	166-186	1
PC-3p-18759_287	c104843_g1	c104843_g1	-	4	227-247	1
PC-3p-18759_287	c183376_g1	c183376_g1	-	4	268-287	1
PC-3p-18759_287	c115931_g3	c115931_g3	-	4	675-695	1
PC-3p-18759_287	c113146_g1	c113146_g1	-	4	611-631	1
PC-3p-18759_287	c27145_g1	c27145_g1	-	4	365-384	1
PC-3p-18759_287	c121972_g3	c121972_g3	Uncharacterized protein At2g34460, chloroplastic OS=Arabidopsis thaliana GN=At2g34460 PE=2 SV=1	4	2-22	1	GO:0008207(C21-steroid hormone metabolic process);GO:0055114(oxidation-reduction process);GO:0008210(estrogen metabolic process);GO:0006694(steroid biosynthetic process);GO:0008209(androgen metabolic process);GO:0046872(metal ion binding);GO:0050662(coenzyme binding);GO:0003824(catalytic activity);GO:0016616(oxidoreductase activity, acting on the CH-OH group of donors, NAD or NADP as acceptor);GO…
PC-3p-18759_287	c100810_g1	c100810_g1	-	4	162-183	1
PC-3p-18759_287	c121161_g1	c121161_g1	Very-long-chain (3R)-3-hydroxyacyl-CoA dehydratase PASTICCINO 2 OS=Arabidopsis thaliana GN=PAS2 PE=1 SV=1	4	2-22	1		ko00062( very-long-chain );ko01040( very-long-chain );ko01212( very-long-chain )
PC-3p-18759_287	c117777_g3	c117777_g3	-	4	498-518	1
PC-3p-18759_287	c142101_g1	c142101_g1	-	4	605-625	1
PC-3p-18759_287	c109381_g3	c109381_g3	-	4	303-322	1
PC-3p-18759_287	c108429_g1	c108429_g1	Ras-related protein RABD2a OS=Arabidopsis thaliana GN=RABD2A PE=1 SV=3	4	746-766	1	GO:0007264(small GTPase mediated signal transduction);GO:0005525(GTP binding)
PC-3p-18759_287	c70490_g1	c70490_g1	-	4	167-186	1
PC-3p-18759_287	c55734_g1	c55734_g1	-	4	768-788	1
PC-3p-18759_287	c119673_g2	c119673_g2	-	4	2-22	1
PC-3p-18759_287	c126164_g3	c126164_g3	-	4	92-112	1
PC-3p-18759_287	c165522_g1	c165522_g1	-	4	297-317	1	GO:0043087(regulation of GTPase activity);GO:0005089(Rho guanyl-nucleotide exchange factor activity);GO:0005737(cytoplasm)
PC-3p-18759_287	c158659_g1	c158659_g1	-	4	42-61	1
PC-3p-18759_287	c78592_g1	c78592_g1	-	4	2-22	1
PC-3p-18759_287	c66588_g1	c66588_g1	-	4	124-143	1
PC-3p-18759_287	c124960_g1	c124960_g1	-	4	1618-1638	1	GO:0009415(response to water);GO:0006950(response to stress)
PC-3p-18759_287	c103504_g1	c103504_g1	-	4	174-193	1
PC-3p-18759_287	c125392_g3	c125392_g3	-	4	205-225	1
PC-3p-18759_287	c121468_g1	c121468_g1	Nucleobase-ascorbate transporter 6 OS=Arabidopsis thaliana GN=NAT6 PE=2 SV=2	4	1960-1980	1
PC-3p-18759_287	c104237_g1	c104237_g1	-	4	222-241	1
PC-3p-18759_287	c125330_g2	c125330_g2	F-box/kelch-repeat protein At5g15710 OS=Arabidopsis thaliana GN=At5g15710 PE=2 SV=1	4	2288-2308	1	GO:0005515(protein binding)
PC-3p-18759_287	c117623_g2	c117623_g2	-	4	1411-1430	1	GO:0007218(neuropeptide signaling pathway);GO:0005185(neurohypophyseal hormone activity);GO:0005576(extracellular region)
PC-3p-18759_287	c128432_g1	c128432_g1	-	4	225-245	1
PC-3p-18759_287	c125801_g1	c125801_g1	Nuclear pore complex protein NUP107 OS=Arabidopsis thaliana GN=NUP107 PE=1 SV=1	4	980-1000	1	GO:0006810(transport);GO:0047869(dimethylpropiothetin dethiomethylase activity);GO:0005643(nuclear pore)	ko03013( nuclear pore complex protein Nup107 )
PC-3p-18759_287	c124826_g1	c124826_g1	SKP1-like protein 21 OS=Arabidopsis thaliana GN=ASK21 PE=2 SV=1	4	192-212	1	GO:0006511(ubiquitin-dependent protein catabolic process)	ko04120( S-phase kinase-associated protein 1 );ko04141( S-phase kinase-associated protein 1 )
PC-3p-18759_287	c123138_g2	c123138_g2	Hsp70-Hsp90 organizing protein 2 OS=Arabidopsis thaliana GN=HOP2 PE=1 SV=1	4	1775-1796	1	GO:0000746(conjugation);GO:0042742(defense response to bacterium);GO:0005515(protein binding);GO:0003677(DNA binding);GO:0019867(outer membrane)
bcy-MIR156-p3	c193158_g1	c193158_g1	-	4	125-144	1
bcy-MIR156-p3	c116458_g3	c116458_g3	Tubulin alpha-4 chain OS=Gossypium hirsutum PE=2 SV=1	4	247-266	1		ko04145( tubulin alpha )
bcy-MIR156-p3	c116458_g4	c116458_g4	Tubulin alpha chain OS=Prunus dulcis GN=TUBA PE=2 SV=1	4	247-266	1	GO:0003924(GTPase activity)	ko04145( tubulin alpha )
bcy-MIR156-p3	c125300_g2	c125300_g2	Pentatricopeptide repeat-containing protein At4g39952, mitochondrial OS=Arabidopsis thaliana GN=PCMP-E98 PE=2 SV=2	4	1682-1702	1	GO:0006417(regulation of translation);GO:0005515(protein binding);GO:0045182(translation regulator activity)
cca-miR164	c127422_g1	c127422_g1	ABC transporter B family member 19 OS=Arabidopsis thaliana GN=ABCB19 PE=1 SV=1	2	4126-4146	1	GO:0055085(transmembrane transport);GO:0006810(transport);GO:0098519(nucleotide phosphatase activity, acting on free nucleotides);GO:0016301(kinase activity);GO:0003676(nucleic acid binding);GO:0005524(ATP binding);GO:0016887(ATPase activity);GO:0042626(ATPase activity, coupled to transmembrane movement of substances);GO:0003700(transcription factor activity, sequence-specific DNA binding);GO:000…	ko02010(ATP-binding cassette,ko subfamily B )
cca-miR164	c109632_g2	c109632_g2	-	2.5	118-138	1	GO:0016192(vesicle-mediated transport);GO:0006886(intracellular protein transport);GO:0005198(structural molecule activity);GO:0030132(clathrin coat of coated pit);GO:0030130(clathrin coat of trans-Golgi network vesicle)
cca-miR164	c109632_g1	c109632_g1	Protein CUP-SHAPED COTYLEDON 2 OS=Arabidopsis thaliana GN=NAC098 PE=1 SV=1	2.5	1258-1278	1	GO:0006355(regulation of transcription, DNA-templated);GO:0003677(DNA binding)
cca-miR164	c115246_g1	c115246_g1	NAC domain-containing protein 21/22 OS=Arabidopsis thaliana GN=NAC021 PE=1 SV=2	2.5	849-869	1	GO:0006412(translation);GO:0006366(transcription from RNA polymerase II promoter);GO:0006355(regulation of transcription, DNA-templated);GO:0042254(ribosome biogenesis);GO:0003735(structural constituent of ribosome);GO:0003677(DNA binding);GO:0005622(intracellular);GO:0005840(ribosome);GO:0005665(DNA-directed RNA polymerase II, core complex)
cca-miR164	c119146_g1	c119146_g1	U-box domain-containing protein 19 OS=Arabidopsis thaliana GN=PUB19 PE=2 SV=1	3	348-367	1	GO:0016567(protein ubiquitination);GO:0004842(ubiquitin-protein transferase activity);GO:0005515(protein binding);GO:0008270(zinc ion binding)
cca-miR164	c120832_g1	c120832_g1	-	4	294-314	1
cca-miR164	c116875_g1	c116875_g1	Probable carboxylesterase 2 OS=Arabidopsis thaliana GN=CXE2 PE=2 SV=1	4	553-573	1	GO:0008152(metabolic process);GO:0016787(hydrolase activity)
cca-miR164	c75026_g1	c75026_g1	-	4	931-952	1	GO:0008270(zinc ion binding);GO:0005622(intracellular)
cca-miR164	c113225_g1	c113225_g1	-	4	710-730	1
cca-miR164	c124925_g1	c124925_g1	-	4	2427-2447	1
cme-MIR166i-p3_1ss18CT	c61064_g1	c61064_g1	-	1	377-395	1
cme-MIR166i-p3_1ss18CT	c101160_g1	c101160_g1	-	1	1384-1402	1
cme-MIR166i-p3_1ss18CT	c130408_g3	c130408_g3	Homeobox-leucine zipper protein ATHB-15 OS=Arabidopsis thaliana GN=ATHB-15 PE=1 SV=1	1.5	1090-1108	1	GO:0007049(cell cycle);GO:0006355(regulation of transcription, DNA-templated);GO:0051301(cell division);GO:0008289(lipid binding);GO:0003700(transcription factor activity, sequence-specific DNA binding);GO:0003677(DNA binding);GO:0043565(sequence-specific DNA binding);GO:0005667(transcription factor complex);GO:0016021(integral component of membrane)
cme-MIR166i-p3_1ss18CT	c128650_g1	c128650_g1	Homeobox-leucine zipper protein ATHB-14 OS=Arabidopsis thaliana GN=ATHB-14 PE=1 SV=1	2.5	1323-1341	1	GO:0006355(regulation of transcription, DNA-templated);GO:0043565(sequence-specific DNA binding);GO:0008289(lipid binding);GO:0003677(DNA binding);GO:0003700(transcription factor activity, sequence-specific DNA binding);GO:0005667(transcription factor complex)
cme-MIR166i-p3_1ss18CT	c120059_g3	c120059_g3	Glucan endo-1,3-beta-glucosidase 11 OS=Arabidopsis thaliana GN=At1g32860 PE=1 SV=1	3	35-53	1	GO:0005975(carbohydrate metabolic process);GO:0004553(hydrolase activity, hydrolyzing O-glycosyl compounds)
cme-MIR166i-p3_1ss18CT	c118890_g1	c118890_g1	Glucan endo-1,3-beta-glucosidase 11 OS=Arabidopsis thaliana GN=At1g32860 PE=1 SV=1	3	1660-1678	1	GO:0005975(carbohydrate metabolic process);GO:0004553(hydrolase activity, hydrolyzing O-glycosyl compounds)
cme-MIR166i-p3_1ss18CT	c72572_g1	c72572_g1	Beta-galactosidase OS=Malus domestica PE=1 SV=1	3.5	369-387	1		ko00052( beta-galactosidase);ko00511( beta-galactosidase);ko00531( beta-galactosidase);ko00604( beta-galactosidase);ko00600( beta-galactosidase)
cme-MIR166i-p3_1ss18CT	c113621_g4	c113621_g4	-	3.5	11-29	1
cme-MIR166i-p3_1ss18CT	c107438_g1	c107438_g1	Transcription factor MYB86 OS=Arabidopsis thaliana GN=MYB86 PE=2 SV=1	3.5	730-748	1		ko04626(myb proto-oncogene protein,ko plant )
cme-MIR166i-p3_1ss18CT	c127811_g1	c127811_g1	Cryptochrome DASH, chloroplastic/mitochondrial OS=Oryza sativa subsp. japonica GN=CRYD PE=2 SV=1	3.5	2457-2475	1	GO:0006355(regulation of transcription, DNA-templated);GO:0003700(transcription factor activity, sequence-specific DNA binding);GO:0019031(viral envelope);GO:0005667(transcription factor complex);GO:0005622(intracellular)
cme-MIR166i-p3_1ss18CT	c114052_g1	c114052_g1	Zinc finger BED domain-containing protein RICESLEEPER 3 OS=Oryza sativa subsp. japonica GN=Os05g0583200 PE=2 SV=1	3.5	1825-1843	1	GO:0046983(protein dimerization activity)
cme-MIR166i-p3_1ss18CT	c102680_g1	c102680_g1	Callose synthase 5 OS=Arabidopsis thaliana GN=CALS5 PE=1 SV=1	3.5	357-375	1	GO:0006075();GO:0005982(starch metabolic process);GO:0005985(sucrose metabolic process);GO:0003843(1,3-beta-D-glucan synthase activity);GO:0000148(1,3-beta-D-glucan synthase complex);GO:0016020(membrane)
cme-MIR166i-p3_1ss18CT	c78997_g1	c78997_g1	Nucleobase-ascorbate transporter 11 OS=Arabidopsis thaliana GN=NAT11 PE=2 SV=1	4	110-128	1	GO:0006810(transport)
cme-MIR166i-p3_1ss18CT	c111609_g2	c111609_g2	-	4	38-56	1
cme-MIR166i-p3_1ss18CT	c103166_g1	c103166_g1	-	4	21-39	1
cme-MIR166i-p3_1ss18CT	c55608_g1	c55608_g1	Transmembrane protease serine 2 OS=Homo sapiens GN=TMPRSS2 PE=1 SV=3	4	1416-1434	1	GO:0007165(signal transduction);GO:0005044(scavenger receptor activity);GO:0016020(membrane)
cme-MIR166i-p3_1ss18CT	c130179_g2	c130179_g2	Phosphoenolpyruvate carboxykinase [ATP] OS=Cucumis sativus GN=PCK PE=2 SV=1	4	342-360	1	GO:0007165(signal transduction);GO:0007268(synaptic transmission);GO:0009405(pathogenesis);GO:0015976(carbon utilization);GO:0006099(tricarboxylic acid cycle);GO:0006094(gluconeogenesis);GO:0005524(ATP binding);GO:0030550(acetylcholine receptor inhibitor activity);GO:0004612(phosphoenolpyruvate carboxykinase );GO:0005576(extracellular region)	ko00010( phosphoenolpyruvate carboxykinase );ko00020( phosphoenolpyruvate carboxykinase );ko00620( phosphoenolpyruvate carboxykinase );ko00710( phosphoenolpyruvate carboxykinase );ko01200( phosphoenolpyruvate carboxykinase )
cme-MIR166i-p3_1ss18CT	c127527_g1	c127527_g1	Protein SRG1 OS=Arabidopsis thaliana GN=SRG1 PE=2 SV=1	4	1004-1022	1	GO:0055114(oxidation-reduction process);GO:0008152(metabolic process);GO:0016491(oxidoreductase activity)
cme-MIR166i-p3_1ss18CT	c127963_g1	c127963_g1	Probable ubiquitin-conjugating enzyme E2 25 OS=Arabidopsis thaliana GN=UBC25 PE=2 SV=1	4	3021-3039	1	GO:0015031(protein transport);GO:0006464(cellular protein modification process)	ko04120( ubiquitin-conjugating enzyme E2 O)
cme-MIR166i-p3_1ss18CT	c107568_g1	c107568_g1	-	4	680-698	1
cme-MIR166i-p3_1ss18CT	c19438_g1	c19438_g1	-	4	564-582	1
cme-MIR166i-p3_1ss18CT	c129591_g2	c129591_g2	DEAD-box ATP-dependent RNA helicase 16 OS=Arabidopsis thaliana GN=RH16 PE=2 SV=1	4	310-328	1	GO:0005524(ATP binding);GO:0003677(DNA binding);GO:0016787(hydrolase activity);GO:0003676(nucleic acid binding)
cme-MIR166i-p3_1ss18CT	c124473_g1	c124473_g1	Glucan endo-1,3-beta-glucosidase 11 OS=Arabidopsis thaliana GN=At1g32860 PE=1 SV=1	4	1317-1335	1	GO:0005975(carbohydrate metabolic process);GO:0004553(hydrolase activity, hydrolyzing O-glycosyl compounds)
cme-MIR399f-p5_1ss4GA	c22645_g1	c22645_g1	-	4	80-100	1
cme-MIR399f-p5_1ss4GA	c180361_g1	c180361_g1	-	4	12-32	1
cme-MIR399f-p5_1ss4GA	c61974_g1	c61974_g1	-	4	201-221	1		ko00562( 1D-myo-inositol 3-kinase)
cme-MIR399f-p5_1ss4GA	c107731_g2	c107731_g2	-	4	474-494	1
cme-MIR399f-p5_1ss4GA	c124713_g3	c124713_g3	Protein TPLATE OS=Arabidopsis thaliana GN=TPLATE PE=1 SV=1	4	775-795	1
cme-MIR399f-p5_1ss4GA	c128632_g1	c128632_g1	Photosystem II CP43 reaction center protein OS=Crucihimalaya wallichii GN=psbC PE=3 SV=1	4	1237-1258	1	GO:0044237(cellular metabolic process);GO:0016020(membrane);GO:0044424(intracellular part)
cme-miR156e_1ss6AG	c117686_g1	c117686_g1	-	3	69-89	1
cme-miR156e_1ss6AG	c103603_g1	c103603_g1	-	3.5	510-530	1
cme-miR156e_1ss6AG	c127600_g1	c127600_g1	Squamosa promoter-binding-like protein 12 OS=Oryza sativa subsp. japonica GN=SPL12 PE=2 SV=1	3.5	1583-1603	1	GO:0003677(DNA binding);GO:0005634(nucleus)
cme-miR156e_1ss6AG	c116483_g3	c116483_g3	-	3.5	1310-1330	1
cpa-miR160a	c151923_g1	c151923_g1	-	0	24-44	1
cpa-miR160a	c122197_g2	c122197_g2	Auxin response factor 18 OS=Oryza sativa subsp. japonica GN=ARF18 PE=2 SV=1	1	456-476	1	GO:0009725(response to hormone);GO:0006355(regulation of transcription, DNA-templated);GO:0003677(DNA binding);GO:0005634(nucleus)
cpa-miR160a	c182857_g1	c182857_g1	Vasorin OS=Homo sapiens GN=VASN PE=1 SV=1	4	241-261	1	GO:0005515(protein binding)
cpa-miR160c-3p	c123843_g1	c123843_g1	La protein 1 OS=Arabidopsis thaliana GN=LA1 PE=1 SV=1	3	1453-1472	1	GO:0003676(nucleic acid binding);GO:0003723(RNA binding)
cpa-miR160c-3p	c121196_g1	c121196_g1	-	3.5	678-698	1
cpa-miR160c-3p	c31315_g1	c31315_g1	-	3.5	413-433	1
gma-MIR166c-p5_1ss12GA	c61064_g1	c61064_g1	-	2	377-397	1
gma-MIR166c-p5_1ss12GA	c109199_g1	c109199_g1	WAT1-related protein At5g40240 OS=Arabidopsis thaliana GN=At5g40240 PE=2 SV=1	3	118-138	1	GO:0007276(gamete generation);GO:0055085(transmembrane transport);GO:0016020(membrane);GO:0016021(integral component of membrane)
gma-MIR166c-p5_1ss12GA	c33347_g1	c33347_g1	-	4	177-197	1
gma-MIR166c-p5_1ss12GA	c130408_g3	c130408_g3	Homeobox-leucine zipper protein ATHB-15 OS=Arabidopsis thaliana GN=ATHB-15 PE=1 SV=1	4	1090-1110	1	GO:0007049(cell cycle);GO:0006355(regulation of transcription, DNA-templated);GO:0051301(cell division);GO:0008289(lipid binding);GO:0003700(transcription factor activity, sequence-specific DNA binding);GO:0003677(DNA binding);GO:0043565(sequence-specific DNA binding);GO:0005667(transcription factor complex);GO:0016021(integral component of membrane)
gma-MIR166c-p5_1ss12GA	c129516_g2	c129516_g2	-	4	667-687	1	GO:0006446(regulation of translational initiation);GO:0003743(translation initiation factor activity);GO:0005840(ribosome)
gma-MIR319h-p3_2ss1TC21AG	c125472_g1	c125472_g1	-	0	1216-1236	1	GO:0032040(small-subunit processome)
gma-MIR319h-p3_2ss1TC21AG	c178461_g1	c178461_g1	Triosephosphate isomerase, cytosolic OS=Arabidopsis thaliana GN=CTIMC PE=1 SV=2	4	337-357	1	GO:0046486(glycerolipid metabolic process);GO:0006000(fructose metabolic process);GO:0015976(carbon utilization);GO:0006020(inositol metabolic process);GO:0008152(metabolic process);GO:0006094(gluconeogenesis);GO:0006096(glycolytic process);GO:0006013(mannose metabolic process);GO:0004807(triose-phosphate isomerase activity)	ko00010( triosephosphate isomerase );ko00051( triosephosphate isomerase );ko00562( triosephosphate isomerase );ko00710( triosephosphate isomerase );ko01200( triosephosphate isomerase );ko01230( triosephosphate isomerase )
gma-MIR319h-p3_2ss1TC21AG	c126281_g2	c126281_g2	-	4	278-298	1	GO:0005515(protein binding);GO:0005198(structural molecule activity);GO:0019031(viral envelope);GO:0019028(viral capsid)
gma-MIR398c-p3_1ss21TC	c115174_g2	c115174_g2	Tetraspanin-6 OS=Arabidopsis thaliana GN=TET6 PE=2 SV=1	0	1525-1545	1	GO:0016021(integral component of membrane)
gma-MIR398c-p3_1ss21TC	c110716_g2	c110716_g2	-	4	446-466	1	GO:0001575(globoside metabolic process);GO:0009247(glycolipid biosynthetic process);GO:0005975(carbohydrate metabolic process);GO:0008107(galactoside 2-alpha-L-fucosyltransferase activity);GO:0016020(membrane)
PC-3p-187652_17	c119486_g4	c119486_g4	-	1.5	631-654	1
PC-3p-187652_17	c177110_g1	c177110_g1	-	2	69-92	1
PC-3p-187652_17	c129486_g1	c129486_g1	Proton pump-interactor 1 OS=Arabidopsis thaliana GN=PPI1 PE=1 SV=2	2	4006-4029	1	GO:0006914(autophagy);GO:0006260(DNA replication);GO:0005198(structural molecule activity);GO:0019028(viral capsid);GO:0019031(viral envelope)
PC-3p-187652_17	c148448_g1	c148448_g1	-	2.5	14-37	1	GO:0015992(proton transport);GO:0015078(hydrogen ion transmembrane transporter activity);GO:0055036(virion membrane);GO:0033644(host cell membrane)
PC-3p-187652_17	c104960_g1	c104960_g1	-	2.5	651-674	1
PC-3p-187652_17	c112765_g1	c112765_g1	-	2.5	367-390	1
PC-3p-187652_17	c31867_g1	c31867_g1	-	2.5	6-29	1
PC-3p-187652_17	c123135_g3	c123135_g3	Beta-fructofuranosidase, insoluble isoenzyme 1 OS=Daucus carota GN=INV1 PE=1 SV=1	2.5	32-55	1	GO:0006260(DNA replication);GO:0003887(DNA-directed DNA polymerase activity);GO:0003677(DNA binding);GO:0042575(DNA polymerase complex)	ko00052( beta-fructofuranosidase);ko00500( beta-fructofuranosidase)
PC-3p-187652_17	c51873_g1	c51873_g1	-	3	93-116	1
PC-3p-187652_17	c69497_g1	c69497_g1	-	3	73-96	1
PC-3p-187652_17	c145571_g1	c145571_g1	-	3	151-174	1
PC-3p-187652_17	c92519_g1	c92519_g1	Ras-related protein YPTC6 OS=Chlamydomonas reinhardtii GN=YPTC6 PE=3 SV=1	3	907-930	1	GO:0007264(small GTPase mediated signal transduction);GO:0005525(GTP binding)	ko04144( Ras-related protein Rab-11A )
PC-3p-187652_17	c96172_g1	c96172_g1	-	3	21-44	1
PC-3p-187652_17	c115251_g4	c115251_g4	-	3	1504-1527	1	GO:0005739(mitochondrion)
PC-3p-187652_17	c105648_g3	c105648_g3	-	3	323-346	1	GO:0007165(signal transduction);GO:0046008(regulation of female receptivity, post-mating);GO:0005179(hormone activity);GO:0005576(extracellular region)
PC-3p-187652_17	c127190_g1	c127190_g1	Pentatricopeptide repeat-containing protein At1g61870, mitochondrial OS=Arabidopsis thaliana GN=PPR336 PE=2 SV=2	3	70-93	1	GO:0009069(serine family amino acid metabolic process);GO:0016310(phosphorylation);GO:0006468(protein phosphorylation);GO:0005516(calmodulin binding);GO:0004683(calmodulin-dependent protein kinase activity);GO:0005198(structural molecule activity)
PC-3p-187652_17	c186992_g1	c186992_g1	-	3	141-163	1
PC-3p-187652_17	c125611_g2	c125611_g2	Calmodulin-binding protein 60 C OS=Arabidopsis thaliana GN=CBP60C PE=2 SV=1	3	2512-2535	1	GO:0006950(response to stress);GO:0005515(protein binding);GO:0005516(calmodulin binding)
PC-3p-187652_17	c97471_g1	c97471_g1	-	3	888-910	1
PC-3p-187652_17	c114053_g7	c114053_g7	UBP1-associated proteins 1C OS=Arabidopsis thaliana GN=UBA1C PE=3 SV=2	3	1255-1278	1	GO:0003677(DNA binding);GO:0005634(nucleus)
PC-3p-187652_17	c124182_g1	c124182_g1	Glycine-rich RNA-binding protein 4, mitochondrial OS=Arabidopsis thaliana GN=RBG4 PE=2 SV=1	3.5	168-191	1	GO:0003676(nucleic acid binding)
PC-3p-187652_17	c64811_g1	c64811_g1	-	3.5	31-54	1
PC-3p-187652_17	c113212_g1	c113212_g1	-	3.5	89-112	1
PC-3p-187652_17	c120027_g1	c120027_g1	MATE efflux family protein 6 OS=Arabidopsis thaliana GN=DTXL2 PE=3 SV=2	3.5	2517-2540	1	GO:0055085(transmembrane transport);GO:0006855(drug transmembrane transport);GO:0015893(drug transport);GO:0006810(transport);GO:0015297(antiporter activity);GO:0015238(drug transmembrane transporter activity);GO:0019031(viral envelope);GO:0016020(membrane)
PC-3p-187652_17	c93893_g1	c93893_g1	T-complex protein 1 subunit zeta 2 OS=Arabidopsis thaliana GN=CCT6B PE=1 SV=1	3.5	105-128	1	GO:0005524(ATP binding)
PC-3p-187652_17	c46767_g1	c46767_g1	-	3.5	84-107	1
PC-3p-187652_17	c36984_g1	c36984_g1	-	3.5	265-288	1
PC-3p-187652_17	c21008_g1	c21008_g1	-	3.5	73-96	1
PC-3p-187652_17	c119025_g2	c119025_g2	-	3.5	58-80	1
PC-3p-187652_17	c106859_g2	c106859_g2	-	3.5	1386-1409	1	GO:0019073(viral DNA genome packaging)
PC-3p-187652_17	c35376_g1	c35376_g1	-	3.5	504-528	1
PC-3p-187652_17	c90172_g1	c90172_g1	-	3.5	23-46	1
PC-3p-187652_17	c86611_g1	c86611_g1	-	3.5	288-311	1
PC-3p-187652_17	c128134_g2	c128134_g2	-	3.5	2224-2247	1
PC-3p-187652_17	c129962_g2	c129962_g2	-	3.5	95-118	1
PC-3p-187652_17	c110806_g7	c110806_g7	-	3.5	118-141	1
PC-3p-187652_17	c97998_g1	c97998_g1	-	3.5	1-24	1
PC-3p-187652_17	c124349_g2	c124349_g2	1-deoxy-D-xylulose 5-phosphate reductoisomerase, chloroplastic OS=Mentha piperita GN=DXR PE=2 SV=2	3.5	302-325	1	GO:0055114(oxidation-reduction process);GO:0050661(NADP binding);GO:0016620(oxidoreductase activity, acting on the aldehyde or oxo group of donors, NAD or NADP as acceptor);GO:0016491(oxidoreductase activity);GO:0051287(NAD binding);GO:0005515(protein binding);GO:0070402(NADPH binding)	ko00900( 1-deoxy-D-xylulose-5-phosphate reductoisomerase)
PC-3p-187652_17	c128089_g1	c128089_g1	Beta-glucosidase 47 OS=Arabidopsis thaliana GN=BGLU47 PE=3 SV=2	3.5	29-52	1	GO:0005975(carbohydrate metabolic process);GO:0004553(hydrolase activity, hydrolyzing O-glycosyl compounds)	ko00940( beta-glucosidase);ko00500( beta-glucosidase);ko00460( beta-glucosidase)
PC-3p-187652_17	c69825_g1	c69825_g1	-	3.5	656-679	1
PC-3p-187652_17	c108429_g1	c108429_g1	Ras-related protein RABD2a OS=Arabidopsis thaliana GN=RABD2A PE=1 SV=3	3.5	844-867	1	GO:0007264(small GTPase mediated signal transduction);GO:0005525(GTP binding)
PC-3p-187652_17	c104652_g1	c104652_g1	-	4	118-141	1
PC-3p-187652_17	c172741_g1	c172741_g1	-	4	100-123	1
PC-3p-187652_17	c100692_g1	c100692_g1	Probable amino acid permease 7 OS=Arabidopsis thaliana GN=AAP7 PE=2 SV=1	4	158-181	1
PC-3p-187652_17	c34446_g2	c34446_g2	-	4	9-32	1
PC-3p-187652_17	c46482_g1	c46482_g1	-	4	288-311	1
PC-3p-187652_17	c107340_g1	c107340_g1	-	4	744-767	1
PC-3p-187652_17	c100810_g3	c100810_g3	-	4	33-56	1
PC-3p-187652_17	c43447_g2	c43447_g2	-	4	24-47	1
PC-3p-187652_17	c40280_g1	c40280_g1	-	4	137-161	1
PC-3p-187652_17	c54674_g1	c54674_g1	-	4	459-482	1
PC-3p-187652_17	c77599_g1	c77599_g1	-	4	23-46	1	GO:0008608(attachment of spindle microtubules to kinetochore);GO:0072686(mitotic spindle);GO:0042729(DASH complex)
PC-3p-187652_17	c124978_g1	c124978_g1	-	4	115-138	1
PC-3p-187652_17	c105427_g1	c105427_g1	-	4	3-26	1
PC-3p-187652_17	c114641_g2	c114641_g2	-	4	796-819	1
PC-3p-187652_17	c102472_g1	c102472_g1	-	4	78-101	1
PC-3p-187652_17	c51939_g1	c51939_g1	-	4	113-136	1
PC-3p-187652_17	c129088_g1	c129088_g1	-	4	154-177	1
PC-3p-187652_17	c28701_g1	c28701_g1	-	4	1-24	1
PC-3p-187652_17	c125753_g1	c125753_g1	Isoprenylcysteine alpha-carbonyl methylesterase ICME OS=Arabidopsis thaliana GN=ICME PE=2 SV=1	4	7-30	1	GO:0006508(proteolysis);GO:0016787(hydrolase activity);GO:0008236(serine-type peptidase activity)	ko00900( prenylcysteine alpha-carboxyl methylesterase)
PC-3p-187652_17	c127611_g5	c127611_g5	-	4	34-57	1
PC-3p-187652_17	c116584_g1	c116584_g1	-	4	71-94	1
PC-3p-187652_17	c28150_g1	c28150_g1	-	4	69-92	1
PC-3p-187652_17	c81966_g1	c81966_g1	-	4	174-196	1
PC-3p-187652_17	c99361_g1	c99361_g1	-	4	258-281	1
PC-3p-187652_17	c102941_g1	c102941_g1	-	4	130-154	1
PC-3p-187652_17	c120939_g2	c120939_g2	-	4	199-223	1
PC-3p-187652_17	c125328_g4	c125328_g4	-	4	2-25	1
PC-3p-187652_17	c48400_g1	c48400_g1	-	4	125-148	1
PC-3p-187652_17	c108232_g3	c108232_g3	-	4	802-825	1
PC-3p-187652_17	c186649_g1	c186649_g1	-	4	79-103	1
PC-3p-187652_17	c114714_g1	c114714_g1	-	4	187-210	1
PC-3p-187652_17	c123681_g2	c123681_g2	-	4	162-185	1	GO:0006511(ubiquitin-dependent protein catabolic process);GO:0006508(proteolysis);GO:0016579(protein deubiquitination);GO:0004843(ubiquitin-specific protease activity);GO:0005622(intracellular)
PC-3p-187652_17	c87368_g1	c87368_g1	-	4	777-799	1
PC-3p-187652_17	c103016_g1	c103016_g1	Chlorophyll a-b binding protein 8, chloroplastic OS=Solanum lycopersicum GN=CAB8 PE=3 SV=1	4	447-471	1		ko00196( light-harvesting complex I chlorophyll a/b binding protein 3 )
PC-3p-187652_17	c121255_g2	c121255_g2	-	4	354-377	1
PC-3p-187652_17	c121257_g3	c121257_g3	-	4	55-77	1
PC-3p-187652_17	c72551_g1	c72551_g1	-	4	102-124	1
PC-3p-187652_17	c124469_g1	c124469_g1	-	4	53-76	1
PC-3p-187652_17	c122325_g2	c122325_g2	Ethylene-responsive transcription factor ERF114 OS=Arabidopsis thaliana GN=ERF114 PE=1 SV=1	4	618-641	1	GO:0006355(regulation of transcription, DNA-templated);GO:0003700(transcription factor activity, sequence-specific DNA binding);GO:0005667(transcription factor complex)
PC-3p-187652_17	c109172_g4	c109172_g4	-	4	325-348	1
PC-3p-187652_17	c125076_g2	c125076_g2	-	4	498-522	1
PC-3p-187652_17	c109734_g1	c109734_g1	-	4	191-214	1
PC-3p-187652_17	c103089_g2	c103089_g2	Ubiquitin-conjugating enzyme E2 10 OS=Arabidopsis thaliana GN=UBC10 PE=1 SV=1	4	457-480	1	GO:0006464(cellular protein modification process);GO:0015031(protein transport);GO:0005515(protein binding)	ko04120( ubiquitin-conjugating enzyme E2 D/E);ko04141( ubiquitin-conjugating enzyme E2 D/E)
PC-3p-187652_17	c104177_g2	c104177_g2	Cullin-4 OS=Arabidopsis thaliana GN=CUL4 PE=1 SV=1	4	827-850	1		ko04120( cullin 4 );ko03420( cullin 4 )
PC-3p-187652_17	c129364_g1	c129364_g1	SPX domain-containing membrane protein At4g22990 OS=Arabidopsis thaliana GN=At4g22990 PE=2 SV=2	4	1556-1579	1	GO:0055085(transmembrane transport);GO:0022857(transmembrane transporter activity);GO:0016021(integral component of membrane)
PC-3p-187652_17	c112422_g1	c112422_g1	-	4	231-254	1
gma-MIR398c-p5_1ss21TC	c115174_g2	c115174_g2	Tetraspanin-6 OS=Arabidopsis thaliana GN=TET6 PE=2 SV=1	0	1525-1545	1	GO:0016021(integral component of membrane)
gma-MIR398c-p5_1ss21TC	c110716_g2	c110716_g2	-	4	446-466	1	GO:0001575(globoside metabolic process);GO:0009247(glycolipid biosynthetic process);GO:0005975(carbohydrate metabolic process);GO:0008107(galactoside 2-alpha-L-fucosyltransferase activity);GO:0016020(membrane)
gma-MIR530a-p5_3ss2GT18TC20TG	c119754_g1	c119754_g1	-	3	1692-1712	1
gma-MIR530a-p5_3ss2GT18TC20TG	c117883_g3	c117883_g3	Stellacyanin OS=Toxicodendron vernicifluum PE=1 SV=1	3	456-476	1	GO:0006118(obsolete electron transport);GO:0009055(electron carrier activity);GO:0005507(copper ion binding);GO:0016021(integral component of membrane)
gma-MIR530a-p5_3ss2GT18TC20TG	c63079_g1	c63079_g1	-	3.5	572-592	1
gma-MIR530a-p5_3ss2GT18TC20TG	c86872_g1	c86872_g1	-	3.5	867-887	1
gma-MIR530a-p5_3ss2GT18TC20TG	c126407_g1	c126407_g1	-	4	219-239	1	GO:0007218(neuropeptide signaling pathway);GO:0008270(zinc ion binding);GO:0003676(nucleic acid binding);GO:0005576(extracellular region)
gma-MIR530a-p5_3ss2GT18TC20TG	c107239_g2	c107239_g2	Serine/threonine protein phosphatase 2A 57 kDa regulatory subunit B' beta isoform OS=Arabidopsis thaliana GN=B'BETA PE=1 SV=1	4	1480-1499	1	GO:0007165(signal transduction);GO:0008601(protein phosphatase type 2A regulator activity);GO:0000159(protein phosphatase type 2A complex)	ko03015( serine/threonine-protein phosphatase 2A regulatory subunit B' )
gma-MIR530a-p5_3ss2GT18TC20TG	c125739_g1	c125739_g1	26S proteasome non-ATPase regulatory subunit 4 homolog OS=Arabidopsis thaliana GN=RPN10 PE=1 SV=1	4	1178-1198	1	GO:0006118(obsolete electron transport);GO:0006560(proline metabolic process);GO:0032801(receptor catabolic process);GO:0071436(sodium ion export);GO:0006090(pyruvate metabolic process);GO:0006814(sodium ion transport);GO:0006812(cation transport);GO:0019076(viral release from host cell);GO:0006525(arginine metabolic process);GO:0015979(photosynthesis);GO:0008948(oxaloacetate decarboxylase activi…	ko03050( 26S proteasome regulatory subunit N10 )
gma-MIR530a-p5_3ss2GT18TC20TG	c112540_g1	c112540_g1	-	4	1092-1112	1	GO:0009507(chloroplast)
gma-MIR530a-p5_3ss2GT18TC20TG	c115916_g1	c115916_g1	E3 ubiquitin-protein ligase RGLG1 OS=Arabidopsis thaliana GN=RGLG1 PE=1 SV=1	4	1051-1071	1	GO:0046872(metal ion binding);GO:0008270(zinc ion binding);GO:0005515(protein binding);GO:0003723(RNA binding)
gma-MIR530a-p5_3ss2GT18TC20TG	c113232_g1	c113232_g1	THO complex subunit 4C OS=Arabidopsis thaliana GN=ALY3 PE=1 SV=1	4	1756-1776	1	GO:0003676(nucleic acid binding)
gma-miR156a_L+1	c109362_g3	c109362_g3	-	0	779-799	1
gma-miR156a_L+1	c36672_g1	c36672_g1	-	1	231-251	1
gma-miR156a_L+1	c109362_g4	c109362_g4	-	1	170-190	1
gma-miR156a_L+1	c48439_g1	c48439_g1	-	1	440-460	1
gma-miR156a_L+1	c118010_g1	c118010_g1	Squamosa promoter-binding-like protein 6 OS=Arabidopsis thaliana GN=SPL6 PE=2 SV=2	1	1188-1208	1	GO:0003677(DNA binding);GO:0005634(nucleus)
gma-miR156a_L+1	c115088_g2	c115088_g2	Squamosa promoter-binding-like protein 16 OS=Oryza sativa subsp. japonica GN=SPL16 PE=2 SV=1	2	1035-1055	1	GO:0003677(DNA binding);GO:0005634(nucleus)
gma-miR156a_L+1	c115088_g3	c115088_g3	-	2	1243-1263	1	GO:0009405(pathogenesis);GO:0005576(extracellular region)
gma-miR156a_L+1	c119402_g1	c119402_g1	Squamosa promoter-binding-like protein 16 OS=Oryza sativa subsp. japonica GN=SPL16 PE=2 SV=1	2	1296-1316	1	GO:0003677(DNA binding);GO:0005634(nucleus)
gma-miR156a_L+1	c127600_g1	c127600_g1	Squamosa promoter-binding-like protein 12 OS=Oryza sativa subsp. japonica GN=SPL12 PE=2 SV=1	2	1583-1603	1	GO:0003677(DNA binding);GO:0005634(nucleus)
gma-miR156a_L+1	c130789_g1	c130789_g1	Retrovirus-related Pol polyprotein from transposon TNT 1-94 OS=Nicotiana tabacum PE=2 SV=1	2.5	733-753	1	GO:0006886(intracellular protein transport);GO:0048870(cell motility);GO:0010508(positive regulation of autophagy);GO:0006355(regulation of transcription, DNA-templated);GO:0007049(cell cycle);GO:0006260(DNA replication);GO:0015074(DNA integration);GO:0043093(FtsZ-dependent cytokinesis);GO:0000917(barrier septum assembly);GO:0008270(zinc ion binding);GO:0003700(transcription factor activity, sequ…
gma-miR156a_L+1	c2831_g1	c2831_g1	-	3	91-111	1
gma-miR156a_L+1	c133839_g1	c133839_g1	-	3	5-25	1
gma-miR156a_L+1	c103603_g1	c103603_g1	-	3	510-530	1
gma-miR156a_L+1	c103855_g1	c103855_g1	Squamosa promoter-binding-like protein 4 OS=Arabidopsis thaliana GN=SPL4 PE=1 SV=1	3	703-723	1	GO:0003677(DNA binding);GO:0005634(nucleus)
gma-miR156a_L+1	c179587_g1	c179587_g1	-	3.5	165-185	1
gma-miR156a_L+1	c116534_g1	c116534_g1	DEAD-box ATP-dependent RNA helicase 57 OS=Arabidopsis thaliana GN=RH57 PE=2 SV=1	3.5	1667-1687	1	GO:0009291(unidirectional conjugation);GO:0046649(lymphocyte activation);GO:0017038(protein import);GO:0007165(signal transduction);GO:0003676(nucleic acid binding);GO:0016787(hydrolase activity);GO:0003677(DNA binding);GO:0004872(receptor activity);GO:0005524(ATP binding);GO:0005634(nucleus);GO:0016021(integral component of membrane);GO:0009986(cell surface);GO:0016020(membrane)
gma-miR156a_L+1	c179821_g1	c179821_g1	-	4	86-106	1
gma-miR156a_L+1	c107023_g1	c107023_g1	-	4	412-433	1	GO:0006351(transcription, DNA-templated);GO:0006144(purine nucleobase metabolic process);GO:0006206(pyrimidine nucleobase metabolic process);GO:0003677(DNA binding);GO:0003899(DNA-directed RNA polymerase activity);GO:0005730(nucleolus);GO:0005789(endoplasmic reticulum membrane);GO:0016021(integral component of membrane)
gma-miR159a-5p_1ss20TA	c106474_g1	c106474_g1	-	3.5	1275-1295	1
gma-miR159a-5p_1ss20TA	c138263_g1	c138263_g1	Probable formate dehydrogenase OS=Emericella nidulans (strain FGSC A4 / ATCC 38163 / CBS 112.46 / NRRL 194 / M139) GN=aciA PE=2 SV=3	4	126-146	1	GO:0055114(oxidation-reduction process);GO:0051287(NAD binding)	ko00630( formate dehydrogenase);ko01200( formate dehydrogenase)
gma-miR159a-5p_1ss20TA	c75992_g1	c75992_g1	-	4	201-221	1
gma-miR159a-5p_1ss20TA	c113232_g1	c113232_g1	THO complex subunit 4C OS=Arabidopsis thaliana GN=ALY3 PE=1 SV=1	4	523-544	1	GO:0003676(nucleic acid binding)
gma-miR164a_L+1	c127422_g1	c127422_g1	ABC transporter B family member 19 OS=Arabidopsis thaliana GN=ABCB19 PE=1 SV=1	1.5	4126-4147	1	GO:0055085(transmembrane transport);GO:0006810(transport);GO:0098519(nucleotide phosphatase activity, acting on free nucleotides);GO:0016301(kinase activity);GO:0003676(nucleic acid binding);GO:0005524(ATP binding);GO:0016887(ATPase activity);GO:0042626(ATPase activity, coupled to transmembrane movement of substances);GO:0003700(transcription factor activity, sequence-specific DNA binding);GO:000…	ko02010(ATP-binding cassette,ko subfamily B )
gma-miR164a_L+1	c109632_g2	c109632_g2	-	3	118-139	1	GO:0016192(vesicle-mediated transport);GO:0006886(intracellular protein transport);GO:0005198(structural molecule activity);GO:0030132(clathrin coat of coated pit);GO:0030130(clathrin coat of trans-Golgi network vesicle)
gma-miR164a_L+1	c109632_g1	c109632_g1	Protein CUP-SHAPED COTYLEDON 2 OS=Arabidopsis thaliana GN=NAC098 PE=1 SV=1	3	1258-1279	1	GO:0006355(regulation of transcription, DNA-templated);GO:0003677(DNA binding)
gma-miR164a_L+1	c115246_g1	c115246_g1	NAC domain-containing protein 21/22 OS=Arabidopsis thaliana GN=NAC021 PE=1 SV=2	3	849-870	1	GO:0006412(translation);GO:0006366(transcription from RNA polymerase II promoter);GO:0006355(regulation of transcription, DNA-templated);GO:0042254(ribosome biogenesis);GO:0003735(structural constituent of ribosome);GO:0003677(DNA binding);GO:0005622(intracellular);GO:0005840(ribosome);GO:0005665(DNA-directed RNA polymerase II, core complex)
gma-miR164a_L+1	c112881_g1	c112881_g1	UDP-glucuronic acid decarboxylase 1 OS=Arabidopsis thaliana GN=UXS1 PE=1 SV=1	3.5	177-197	1	GO:0006351(transcription, DNA-templated);GO:0006206(pyrimidine nucleobase metabolic process);GO:0006144(purine nucleobase metabolic process);GO:0008207(C21-steroid hormone metabolic process);GO:0055114(oxidation-reduction process);GO:0008209(androgen metabolic process);GO:0008210(estrogen metabolic process);GO:0006694(steroid biosynthetic process);GO:0050662(coenzyme binding);GO:0003824(catalytic…	ko00500( UDP-glucuronate decarboxylase);ko00520( UDP-glucuronate decarboxylase)
gma-miR164a_L+1	c119146_g1	c119146_g1	U-box domain-containing protein 19 OS=Arabidopsis thaliana GN=PUB19 PE=2 SV=1	4	348-368	1	GO:0016567(protein ubiquitination);GO:0004842(ubiquitin-protein transferase activity);GO:0005515(protein binding);GO:0008270(zinc ion binding)
gma-miR167c_R+1	c63753_g1	c63753_g1	-	0.5	322-343	1
gma-miR167c_R+1	c50463_g1	c50463_g1	-	2	378-399	1
gma-miR167c_R+1	c164614_g1	c164614_g1	-	3	287-309	1
gma-miR169a_2ss9GA14CT	c123657_g1	c123657_g1	Nuclear transcription factor Y subunit A-1 OS=Arabidopsis thaliana GN=NFYA1 PE=2 SV=1	1.5	1504-1524	1	GO:0006355(regulation of transcription, DNA-templated);GO:0003700(transcription factor activity, sequence-specific DNA binding);GO:0005667(transcription factor complex)
gma-miR169a_2ss9GA14CT	c130314_g2	c130314_g2	-	2.5	748-768	1
gma-miR169a_2ss9GA14CT	c34765_g1	c34765_g1	-	3	200-220	1
gma-miR169a_2ss9GA14CT	c183410_g1	c183410_g1	-	3.5	259-279	1
gma-miR169a_2ss9GA14CT	c128148_g1	c128148_g1	-	3.5	217-238	1	GO:0006814(sodium ion transport);GO:0071436(sodium ion export);GO:0006560(proline metabolic process);GO:0006525(arginine metabolic process);GO:0006090(pyruvate metabolic process);GO:0008948(oxaloacetate decarboxylase activity);GO:0015081(sodium ion transmembrane transporter activity);GO:0016020(membrane)
gma-miR169a_2ss9GA14CT	c96494_g1	c96494_g1	Serine/threonine-protein kinase At3g07070 OS=Arabidopsis thaliana GN=At3g07070 PE=2 SV=1	3.5	170-190	1	GO:0006468(protein phosphorylation);GO:0005524(ATP binding);GO:0004672(protein kinase activity)
gma-miR169a_2ss9GA14CT	c96494_g2	c96494_g2	-	3.5	76-96	1
gma-miR169a_2ss9GA14CT	c130528_g2	c130528_g2	Chloroplast processing peptidase OS=Arabidopsis thaliana GN=PLSP1 PE=2 SV=2	3.5	4411-4431	1	GO:0006144(purine nucleobase metabolic process);GO:0006508(proteolysis);GO:0006355(regulation of transcription, DNA-templated);GO:0003700(transcription factor activity, sequence-specific DNA binding);GO:0017111(nucleoside-triphosphatase activity);GO:0004252(serine-type endopeptidase activity);GO:0003968(RNA-directed RNA polymerase activity);GO:0004197(cysteine-type endopeptidase activity);GO:0005…
gma-miR169a_2ss9GA14CT	c122533_g3	c122533_g3	-	4	563-583	1	GO:0055114(oxidation-reduction process);GO:0016491(oxidoreductase activity);GO:0010181(FMN binding)
gma-miR169a_2ss9GA14CT	c125091_g8	c125091_g8	-	4	23-42	1
gma-miR169a_2ss9GA14CT	c116114_g5	c116114_g5	-	4	39-59	1
gma-miR169a_2ss9GA14CT	c134121_g1	c134121_g1	Probable LRR receptor-like serine/threonine-protein kinase At1g06840 OS=Arabidopsis thaliana GN=At1g06840 PE=2 SV=2	4	225-244	1	GO:0006468(protein phosphorylation);GO:0004672(protein kinase activity);GO:0005524(ATP binding)
gma-miR169a_2ss9GA14CT	c103071_g1	c103071_g1	WD repeat-containing protein 48 OS=Xenopus tropicalis GN=wdr48 PE=2 SV=1	4	339-359	1	GO:0005515(protein binding)
gma-miR169j-5p_R+1_1ss20GT	c82964_g1	c82964_g1	-	2	152-173	1
gma-miR169j-5p_R+1_1ss20GT	c130528_g2	c130528_g2	Chloroplast processing peptidase OS=Arabidopsis thaliana GN=PLSP1 PE=2 SV=2	2.5	4411-4431	1	GO:0006144(purine nucleobase metabolic process);GO:0006508(proteolysis);GO:0006355(regulation of transcription, DNA-templated);GO:0003700(transcription factor activity, sequence-specific DNA binding);GO:0017111(nucleoside-triphosphatase activity);GO:0004252(serine-type endopeptidase activity);GO:0003968(RNA-directed RNA polymerase activity);GO:0004197(cysteine-type endopeptidase activity);GO:0005…
gma-miR169j-5p_R+1_1ss20GT	c183410_g1	c183410_g1	-	3	258-279	1
gma-miR169j-5p_R+1_1ss20GT	c96494_g2	c96494_g2	-	3	75-96	1
gma-miR169j-5p_R+1_1ss20GT	c130314_g2	c130314_g2	-	3.5	747-768	1
gma-miR169j-5p_R+1_1ss20GT	c114721_g1	c114721_g1	Beta-conglycinin, beta chain OS=Glycine max GN=CG-4 PE=1 SV=1	4	1276-1297	1	GO:0045735(nutrient reservoir activity)
gma-miR169j-5p_R+1_1ss20GT	c39863_g1	c39863_g1	-	4	116-136	1
gma-miR169j-5p_R+1_1ss20GT	c122518_g1	c122518_g1	Nuclear transcription factor Y subunit A-10 OS=Arabidopsis thaliana GN=NFYA10 PE=2 SV=2	4	1775-1796	1	GO:0006355(regulation of transcription, DNA-templated);GO:0003700(transcription factor activity, sequence-specific DNA binding);GO:0005667(transcription factor complex)
gma-miR169j-5p_R+1_1ss20GT	c123657_g1	c123657_g1	Nuclear transcription factor Y subunit A-1 OS=Arabidopsis thaliana GN=NFYA1 PE=2 SV=1	4	1503-1524	1	GO:0006355(regulation of transcription, DNA-templated);GO:0003700(transcription factor activity, sequence-specific DNA binding);GO:0005667(transcription factor complex)
gma-miR169j-5p_R+1_1ss20GT	c109492_g2	c109492_g2	Putative F-box protein At1g12855 OS=Arabidopsis thaliana GN=At1g12855 PE=3 SV=1	4	903-924	1	GO:0005515(protein binding)
gma-miR169l-3p_L-1_2ss2GC14TG	c183193_g1	c183193_g1	-	4	6-26	1
gma-miR169l-3p_L-1_2ss2GC14TG	c53716_g1	c53716_g1	-	4	66-86	1
gma-miR169l-3p_L-1_2ss2GC14TG	c42753_g1	c42753_g1	Retrovirus-related Pol polyprotein from transposon opus OS=Drosophila melanogaster GN=pol PE=3 SV=1	4	140-160	1
gma-miR169l-3p_L-1_2ss2GC14TG	c119591_g1	c119591_g1	Polyubiquitin (Fragment) OS=Hordeum vulgare PE=2 SV=1	4	1129-1149	1	GO:0005515(protein binding)
gma-miR169l-3p_L-1_2ss2GC14TG	c127148_g1	c127148_g1	Vacuolar protein sorting-associated protein 54, chloroplastic OS=Arabidopsis thaliana GN=VPS54 PE=1 SV=1	4	680-700	1	GO:0031639(plasminogen activation);GO:0006355(regulation of transcription, DNA-templated);GO:0009271(phage shock);GO:0042147(retrograde transport, endosome to Golgi);GO:0009405(pathogenesis);GO:0005576(extracellular region)
gma-miR169l-3p_L-1_2ss2GC14TG	c112128_g2	c112128_g2	-	4	805-824	1	GO:0033588(Elongator holoenzyme complex)
PC-3p-19653_275	c87120_g2	c87120_g2	-	2.5	11-31	1
PC-3p-19653_275	c130035_g3	c130035_g3	BAG family molecular chaperone regulator 5, mitochondrial OS=Arabidopsis thaliana GN=BAG5 PE=1 SV=1	3	1176-1196	1	GO:0005515(protein binding);GO:0051087(chaperone binding)
PC-3p-19653_275	c119461_g1	c119461_g1	-	3	249-269	1	GO:0005515(protein binding)
PC-3p-19653_275	c124808_g4	c124808_g4	-	4	39-59	1
PC-3p-19653_275	c181923_g1	c181923_g1	NAC domain-containing protein 90 OS=Arabidopsis thaliana GN=NAC090 PE=2 SV=1	4	91-110	1	GO:0006355(regulation of transcription, DNA-templated);GO:0003677(DNA binding)
PC-3p-19653_275	c55416_g1	c55416_g1	-	4	387-407	1
PC-3p-19653_275	c159171_g1	c159171_g1	Low-density lipoprotein receptor-related protein 2 OS=Homo sapiens GN=LRP2 PE=1 SV=3	4	108-127	1
PC-3p-19653_275	c124339_g2	c124339_g2	-	4	577-597	1
PC-3p-19653_275	c109862_g1	c109862_g1	-	4	521-541	1	GO:0016021(integral component of membrane)
gma-miR171k-3p	c35208_g1	c35208_g1	-	0	793-813	1
gma-miR171k-3p	c125595_g1	c125595_g1	Scarecrow-like protein 6 OS=Arabidopsis thaliana GN=SCL6 PE=1 SV=1	1.5	1091-1111	1
gma-miR171k-3p	c127975_g1	c127975_g1	Scarecrow-like protein 6 OS=Arabidopsis thaliana GN=SCL6 PE=1 SV=1	2	1513-1533	1
gma-miR171k-3p	c125467_g1	c125467_g1	Scarecrow-like protein 15 OS=Arabidopsis thaliana GN=SCL15 PE=2 SV=3	3	673-693	1
gma-miR171k-3p	c139732_g1	c139732_g1	-	4	113-133	1
gma-miR172i-3p	c108779_g3	c108779_g3	-	0.5	353-373	1
gma-miR172i-3p	c108779_g2	c108779_g2	-	0.5	1262-1282	1
gma-miR172i-3p	c128372_g1	c128372_g1	Floral homeotic protein APETALA 2 OS=Arabidopsis thaliana GN=AP2 PE=1 SV=1	2	1507-1527	1	GO:0006355(regulation of transcription, DNA-templated);GO:0003700(transcription factor activity, sequence-specific DNA binding);GO:0005667(transcription factor complex)
gma-miR172i-3p	c112323_g1	c112323_g1	Ethylene-responsive transcription factor RAP2-7 OS=Arabidopsis thaliana GN=RAP2-7 PE=2 SV=2	3	486-506	1
gma-miR172i-3p	c115980_g1	c115980_g1	Floral homeotic protein APETALA 2 OS=Arabidopsis thaliana GN=AP2 PE=1 SV=1	3	1213-1233	1	GO:0006355(regulation of transcription, DNA-templated);GO:0003700(transcription factor activity, sequence-specific DNA binding);GO:0005667(transcription factor complex)
gma-miR172i-3p	c114363_g1	c114363_g1	-	3	411-431	1
gma-miR172i-3p	c36915_g1	c36915_g1	-	3	331-351	1
gma-miR172i-3p	c130632_g2	c130632_g2	-	3.5	1461-1480	1	GO:0042254(ribosome biogenesis);GO:0006412(translation);GO:0003735(structural constituent of ribosome);GO:0005840(ribosome);GO:0005622(intracellular)
gma-miR172i-3p	c169372_g1	c169372_g1	-	4	82-102	1
gma-miR172i-3p	c105667_g2	c105667_g2	Cytochrome P450 93A3 OS=Glycine max GN=CYP93A3 PE=2 SV=1	4	768-789	1	GO:0055114(oxidation-reduction process);GO:0016705(oxidoreductase activity, acting on paired donors, with incorporation or reduction of molecular oxygen);GO:0005506(iron ion binding);GO:0020037(heme binding)
gma-miR172i-3p	c103502_g1	c103502_g1	Probable mitochondrial chaperone BCS1-B OS=Dictyostelium discoideum GN=bcsl1b PE=3 SV=1	4	48-69	1	GO:0006310(DNA recombination);GO:0006281(DNA repair);GO:0003724(RNA helicase activity);GO:0009378(four-way junction helicase activity);GO:0003723(RNA binding);GO:0016887(ATPase activity);GO:0005524(ATP binding);GO:0005657(replication fork);GO:0005634(nucleus);GO:0005737(cytoplasm);GO:0009379(Holliday junction helicase complex)
gma-miR172i-3p	c136452_g1	c136452_g1	-	4	227-248	1
gma-miR172i-3p	c89316_g1	c89316_g1	-	4	173-192	1
gma-miR172i-3p	c193640_g1	c193640_g1	-	4	34-53	1
gma-miR172i-3p	c130497_g1	c130497_g1	tRNA wybutosine-synthesizing protein 2/3/4 OS=Oryza sativa subsp. japonica GN=Os07g0515000 PE=2 SV=1	4	2450-2469	1	GO:0016567(protein ubiquitination);GO:0046872(metal ion binding);GO:0008168(methyltransferase activity);GO:0005515(protein binding);GO:0004842(ubiquitin-protein transferase activity)
gma-miR390a-3p_R+1_1ss20CT	c85573_g1	c85573_g1	-	2.5	293-313	1
gma-miR390a-3p_R+1_1ss20CT	c129640_g2	c129640_g2	Retrovirus-related Pol polyprotein from transposon TNT 1-94 OS=Nicotiana tabacum PE=2 SV=1	3.5	1030-1050	1		ko04120(cell division cycle 20,ko cofactor of APC complex )
gma-miR390a-3p_R+1_1ss20CT	c57412_g1	c57412_g1	Aluminum-activated malate transporter 10 OS=Arabidopsis thaliana GN=ALMT10 PE=3 SV=2	4	438-458	1	GO:0006810(transport);GO:0015743(malate transport);GO:0005886(plasma membrane)
gma-miR394a-5p_L+1	c128361_g1	c128361_g1	F-box only protein 6 OS=Arabidopsis thaliana GN=FBX6 PE=2 SV=1	1	1208-1228	1	GO:0005515(protein binding)
gma-miR394a-5p_L+1	c130845_g1	c130845_g1	PI-PLC X domain-containing protein At5g67130 OS=Arabidopsis thaliana GN=At5g67130 PE=1 SV=1	3	102-121	1	GO:0009395(phospholipid catabolic process);GO:0035556(intracellular signal transduction);GO:0006629(lipid metabolic process);GO:0004629(phospholipase C activity);GO:0046658(anchored component of plasma membrane)
gma-miR394a-5p_L+1	c94227_g1	c94227_g1	-	4	265-285	1
gma-miR394a-5p_L+1	c86312_g1	c86312_g1	-	4	297-318	1
gma-miR403a_R+1_1ss21GT	c130376_g1	c130376_g1	Protein argonaute 2 OS=Arabidopsis thaliana GN=AGO2 PE=1 SV=1	1	3190-3211	1	GO:0003676(nucleic acid binding);GO:0005515(protein binding)
gma-miR403a_R+1_1ss21GT	c124731_g1	c124731_g1	Probable ubiquitin-conjugating enzyme E2 23 OS=Arabidopsis thaliana GN=UBC23 PE=1 SV=1	1.5	1750-1771	1	GO:0015031(protein transport);GO:0006464(cellular protein modification process);GO:0000266(mitochondrial fission);GO:0005515(protein binding);GO:0005739(mitochondrion)	ko04120( ubiquitin-conjugating enzyme E2 O)
gma-miR403a_R+1_1ss21GT	c178477_g1	c178477_g1	-	2.5	57-78	1
gma-miR403a_R+1_1ss21GT	c166284_g1	c166284_g1	NADH-ubiquinone oxidoreductase chain 4 OS=Mytilus edulis GN=ND4 PE=3 SV=2	3.5	51-72	1	GO:0055114(oxidation-reduction process);GO:0006120(mitochondrial electron transport, NADH to ubiquinone)	ko00190( NADH-ubiquinone oxidoreductase chain 4)
gma-miR403a_R+1_1ss21GT	c111878_g1	c111878_g1	-	3.5	625-645	1	GO:0005515(protein binding)
gma-miR403a_R+1_1ss21GT	c81172_g1	c81172_g1	-	4	137-158	1
gma-miR403a_R-3	c178477_g1	c178477_g1	-	0	61-78	1
gma-miR403a_R-3	c82054_g1	c82054_g1	-	0	1-18	1
gma-miR403a_R-3	c124731_g1	c124731_g1	Probable ubiquitin-conjugating enzyme E2 23 OS=Arabidopsis thaliana GN=UBC23 PE=1 SV=1	0	1754-1771	1	GO:0015031(protein transport);GO:0006464(cellular protein modification process);GO:0000266(mitochondrial fission);GO:0005515(protein binding);GO:0005739(mitochondrion)	ko04120( ubiquitin-conjugating enzyme E2 O)
gma-miR403a_R-3	c130376_g1	c130376_g1	Protein argonaute 2 OS=Arabidopsis thaliana GN=AGO2 PE=1 SV=1	0	3194-3211	1	GO:0003676(nucleic acid binding);GO:0005515(protein binding)
gma-miR403a_R-3	c126338_g2	c126338_g2	-	2	914-931	1
gma-miR403a_R-3	c77916_g1	c77916_g1	-	2.5	477-494	1
gma-miR403a_R-3	c130305_g1	c130305_g1	-	3	266-284	1
gma-miR403a_R-3	c174622_g1	c174622_g1	-	3	28-45	1
gma-miR403a_R-3	c7573_g1	c7573_g1	-	3	211-228	1
gma-miR403a_R-3	c57541_g1	c57541_g1	-	3	163-181	1
gma-miR403a_R-3	c104985_g1	c104985_g1	-	3	960-977	1
gma-miR403a_R-3	c14732_g1	c14732_g1	-	3	328-346	1
gma-miR403a_R-3	c104094_g1	c104094_g1	-	3	823-840	1
gma-miR403a_R-3	c117851_g1	c117851_g1	Inactive leucine-rich repeat receptor-like protein kinase CORYNE OS=Arabidopsis thaliana GN=CRN PE=1 SV=1	3	1139-1156	1	GO:0006468(protein phosphorylation);GO:0005515(protein binding);GO:0005524(ATP binding);GO:0004672(protein kinase activity)
gma-miR403a_R-3	c111102_g2	c111102_g2	-	3	202-219	1
gma-miR403a_R-3	c104865_g1	c104865_g1	-	3	27-44	1
gma-miR403a_R-3	c108707_g1	c108707_g1	WAT1-related protein At4g08290 OS=Arabidopsis thaliana GN=At4g08290 PE=2 SV=1	3	1013-1030	1	GO:0015693(magnesium ion transport);GO:0006120(mitochondrial electron transport, NADH to ubiquinone);GO:0015992(proton transport);GO:0006744(ubiquinone biosynthetic process);GO:0006118(obsolete electron transport);GO:0006814(sodium ion transport);GO:0008137(NADH dehydrogenase );GO:0015095(magnesium ion transmembrane transporter activity);GO:0005198(structural molecule activity);GO:0003954(NADH de…
gma-miR403a_R-3	c111878_g1	c111878_g1	-	3	629-645	1	GO:0005515(protein binding)
gma-miR403a_R-3	c91741_g1	c91741_g1	-	3.5	339-357	1
gma-miR403a_R-3	c103094_g1	c103094_g1	-	3.5	568-586	1
gma-miR403a_R-3	c166284_g1	c166284_g1	NADH-ubiquinone oxidoreductase chain 4 OS=Mytilus edulis GN=ND4 PE=3 SV=2	3.5	55-72	1	GO:0055114(oxidation-reduction process);GO:0006120(mitochondrial electron transport, NADH to ubiquinone)	ko00190( NADH-ubiquinone oxidoreductase chain 4)
gma-miR403a_R-3	c96089_g1	c96089_g1	Histone-lysine N-methyltransferase, H3 lysine-9 specific SUVH4 OS=Arabidopsis thaliana GN=SUVH4 PE=1 SV=2	3.5	679-695	1	GO:0032259(methylation);GO:0008168(methyltransferase activity);GO:0005515(protein binding);GO:0005634(nucleus)	ko00310( euchromatic histone-lysine N-methyltransferase)
gma-miR403a_R-3	c124844_g1	c124844_g1	Cell division cycle-associated protein 7 OS=Homo sapiens GN=CDCA7 PE=1 SV=1	3.5	1257-1274	1
gma-miR403a_R-3	c129579_g1	c129579_g1	-	3.5	3302-3319	1	GO:0005515(protein binding);GO:0016020(membrane)
gma-miR403a_R-3	c129244_g1	c129244_g1	Phosphatidylinositol/phosphatidylcholine transfer protein SFH9 OS=Arabidopsis thaliana GN=SFH9 PE=2 SV=1	3.5	1557-1574	1
gma-miR403a_R-3	c7629_g1	c7629_g1	-	4	6-24	1	GO:0006276(plasmid maintenance);GO:0008657(DNA topoisomerase )
gma-miR403a_R-3	c164114_g1	c164114_g1	-	4	169-186	1
gma-miR403a_R-3	c81172_g1	c81172_g1	-	4	141-158	1
gma-miR403a_R-3	c9174_g1	c9174_g1	-	4	326-343	1
gma-miR403a_R-3	c114694_g1	c114694_g1	-	4	140-157	1	GO:0005576(extracellular region)
gma-miR403a_R-3	c118821_g3	c118821_g3	-	4	11-28	1
gma-miR403a_R-3	c113763_g1	c113763_g1	Histone H4 OS=Dendronephthya klunzingeri GN=H4DEKL PE=3 SV=3	4	1327-1344	1	GO:0005515(protein binding);GO:0032039(integrator complex)
gma-miR403a_R-3	c182253_g1	c182253_g1	-	4	12-28	1
gma-miR403a_R-3	c84662_g1	c84662_g1	BTB/POZ domain-containing protein At3g50780 OS=Arabidopsis thaliana GN=At3g50780 PE=2 SV=1	4	229-246	1
gma-miR403a_R-3	c127845_g5	c127845_g5	-	4	205-222	1
gma-miR403a_R-3	c79094_g2	c79094_g2	-	4	301-317	1
gma-miR403a_R-3	c83415_g1	c83415_g1	-	4	230-247	1
gma-miR403a_R-3	c104173_g1	c104173_g1	-	4	1158-1175	1	GO:0016021(integral component of membrane)
gma-miR403a_R-3	c168431_g1	c168431_g1	-	4	64-80	1
gma-miR403a_R-3	c83117_g1	c83117_g1	-	4	403-420	1
gma-miR403a_R-3	c110853_g1	c110853_g1	-	4	580-597	1
gma-miR403a_R-3	c94277_g1	c94277_g1	-	4	409-426	1
gma-miR403a_R-3	c81565_g1	c81565_g1	-	4	338-355	1
gma-miR403a_R-3	c164671_g1	c164671_g1	-	4	6-22	1
gma-miR403a_R-3	c114909_g4	c114909_g4	-	4	582-599	1	GO:0019031(viral envelope)
gma-miR403a_R-3	c109360_g1	c109360_g1	Transcription factor EMB1444 OS=Arabidopsis thaliana GN=EMB1444 PE=2 SV=1	4	13-30	1	GO:0019236(response to pheromone);GO:0007186(G-protein coupled receptor signaling pathway)
gma-miR403a_R-3	c101808_g1	c101808_g1	-	4	591-608	1
gma-miR403a_R-3	c73428_g1	c73428_g1	-	4	781-798	1
gma-miR403a_R-3	c108012_g1	c108012_g1	-	4	385-402	1
gma-miR403a_R-3	c127551_g1	c127551_g1	Two-on-two hemoglobin-3 OS=Arabidopsis thaliana GN=GLB3 PE=1 SV=1	4	1706-1723	1	GO:0019825(oxygen binding)
gma-miR403a_R-3	c117419_g2	c117419_g2	-	4	575-592	1
gma-miR403a_R-3	c130163_g1	c130163_g1	Probable ATP-dependent DNA helicase CHR12 OS=Arabidopsis thaliana GN=CHR12 PE=2 SV=1	4	2123-2140	1	GO:0016787(hydrolase activity);GO:0003677(DNA binding);GO:0042393(histone binding);GO:0005524(ATP binding)
gma-miR403a_R-3	c130520_g1	c130520_g1	CSC1-like protein ERD4 OS=Arabidopsis thaliana GN=ERD4 PE=2 SV=1	4	4570-4587	1	GO:0006457(protein folding);GO:0005515(protein binding);GO:0016020(membrane)
gma-miR403a_R-3	c121544_g4	c121544_g4	-	4	1165-1182	1
gma-miR403a_R-3	c31179_g1	c31179_g1	-	4	315-331	1	GO:0007165(signal transduction);GO:0055114(oxidation-reduction process);GO:0016491(oxidoreductase activity)
gma-miR403a_R-3	c82395_g1	c82395_g1	-	4	375-393	1
gma-miR403a_R-3	c116447_g1	c116447_g1	Proline-rich receptor-like protein kinase PERK10 OS=Arabidopsis thaliana GN=PERK10 PE=2 SV=2	4	1561-1578	1	GO:0016310(phosphorylation);GO:0009069(serine family amino acid metabolic process);GO:0006468(protein phosphorylation);GO:0016773(phosphotransferase activity, alcohol group as acceptor);GO:0004672(protein kinase activity);GO:0005524(ATP binding);GO:0004674(protein serine/threonine kinase activity);GO:0009512(cytochrome b6f complex)
gma-miR403a_R-3	c102124_g1	c102124_g1	-	4	152-169	1
gma-miR4995_R+3	c100010_g1	c100010_g1	-	1	624-647	1
gma-miR6300_R+4	c155048_g1	c155048_g1	-	0	271-292	1
gma-miR6300_R+4_1ss1GT	c155048_g1	c155048_g1	-	1	271-292	1
gma-miR6300_R+4_1ss1GT	c97088_g1	c97088_g1	-	3.5	963-984	1
gma-miR6300_R+4_1ss1GT	c111254_g1	c111254_g1	-	4	115-136	1	GO:0048193(Golgi vesicle transport);GO:0016020(membrane)
gma-miR6300_R+4_1ss1GT	c120634_g2	c120634_g2	-	4	692-712	1
PC-3p-102078_43	c125657_g2	c125657_g2	-	3	274-297	1
PC-3p-102078_43	c8282_g1	c8282_g1	-	3	273-296	1	GO:0030150(protein import into mitochondrial matrix);GO:0005742(mitochondrial outer membrane translocase complex)
PC-3p-102078_43	c102071_g2	c102071_g2	-	3.5	273-296	1
PC-3p-102078_43	c125951_g3	c125951_g3	-	3.5	248-271	1
PC-3p-102078_43	c117560_g3	c117560_g3	Pentatricopeptide repeat-containing protein At4g01030, mitochondrial OS=Arabidopsis thaliana GN=PCMP-H65 PE=3 SV=2	4	317-339	1
PC-3p-102078_43	c114363_g2	c114363_g2	UDP-glycosyltransferase 73C3 OS=Arabidopsis thaliana GN=UGT73C3 PE=2 SV=1	4	1725-1748	1	GO:0046660(female sex differentiation);GO:0006457(protein folding);GO:0006397(mRNA processing);GO:0008152(metabolic process);GO:0016758(transferase activity, transferring hexosyl groups);GO:0051082(unfolded protein binding);GO:0016020(membrane);GO:0005634(nucleus)	ko00944( UDP-glucosyl transferase 73C);ko00908( UDP-glucosyl transferase 73C)
PC-3p-102078_43	c117560_g2	c117560_g2	-	4	1055-1077	1
PC-3p-20297_266	c87120_g2	c87120_g2	-	2	11-31	1
PC-3p-20297_266	c130035_g3	c130035_g3	BAG family molecular chaperone regulator 5, mitochondrial OS=Arabidopsis thaliana GN=BAG5 PE=1 SV=1	3	1176-1196	1	GO:0005515(protein binding);GO:0051087(chaperone binding)
PC-3p-20297_266	c119461_g1	c119461_g1	-	3	249-269	1	GO:0005515(protein binding)
PC-3p-20297_266	c55416_g1	c55416_g1	-	4	387-407	1
PC-3p-20297_266	c124339_g2	c124339_g2	-	4	577-597	1
PC-3p-20297_266	c94100_g3	c94100_g3	-	4	151-170	1
PC-3p-20297_266	c27973_g1	c27973_g1	-	4	388-409	1
PC-3p-20297_266	c128978_g2	c128978_g2	BTB/POZ domain-containing protein FBL11 OS=Arabidopsis thaliana GN=FBL11 PE=2 SV=2	4	2-22	1	GO:0005515(protein binding)
gma-miR6300_R+5	c155048_g1	c155048_g1	-	0	270-292	1
gma-miR6300_R+5_1ss1GT	c155048_g1	c155048_g1	-	1	270-292	1
gma-miR6300_R+6_1	c155048_g1	c155048_g1	-	0	269-292	1
gma-miR6300_R+6_1ss1GT	c155048_g1	c155048_g1	-	1	269-292	1
gma-miR6300_R+6_1ss4GT	c155048_g1	c155048_g1	-	2	269-292	1
gma-miR6300_R+6_2	c155048_g1	c155048_g1	-	1	269-292	1
gma-miR6300_R+7	c155048_g1	c155048_g1	-	0	268-292	1
gma-miR6300_R+7_1ss1GT	c155048_g1	c155048_g1	-	1	268-292	1
gma-miR6300_R+7_1ss4GT	c155048_g1	c155048_g1	-	2	268-292	1
gma-miR828a	c113005_g2	c113005_g2	Pyridoxine/pyridoxamine 5'-phosphate oxidase 2 OS=Arabidopsis thaliana GN=PPOX2 PE=1 SV=2	0	1288-1309	1	GO:0055114(oxidation-reduction process);GO:0008615(pyridoxine biosynthetic process);GO:0004733(pyridoxamine-phosphate oxidase activity);GO:0010181(FMN binding)
gma-miR828a	c112298_g1	c112298_g1	-	0	307-328	1
gma-miR828a	c160856_g1	c160856_g1	-	1	165-186	1
gma-miR828a	c130766_g1	c130766_g1	Nuclear transcription factor Y subunit B-6 OS=Arabidopsis thaliana GN=NFYB6 PE=1 SV=2	1	7767-7788	1	GO:0007010(cytoskeleton organization);GO:0006366(transcription from RNA polymerase II promoter);GO:0003779(actin binding);GO:0003677(DNA binding);GO:0008270(zinc ion binding)
gma-miR828a	c75471_g1	c75471_g1	-	3.5	195-217	1
gma-miR828a	c115839_g2	c115839_g2	Transcription repressor MYB4 OS=Arabidopsis thaliana GN=MYB4 PE=1 SV=1	4	360-380	1	GO:0006338(chromatin remodeling);GO:0016818(hydrolase activity, acting on acid anhydrides, in phosphorus-containing anhydrides);GO:0003676(nucleic acid binding);GO:0005524(ATP binding);GO:0005634(nucleus)	ko04626(myb proto-oncogene protein,ko plant )
gma-miR828a	c115839_g1	c115839_g1	Transcription repressor MYB4 OS=Arabidopsis thaliana GN=MYB4 PE=1 SV=1	4	310-330	1	GO:0006338(chromatin remodeling);GO:0005524(ATP binding);GO:0003676(nucleic acid binding);GO:0016818(hydrolase activity, acting on acid anhydrides, in phosphorus-containing anhydrides);GO:0005634(nucleus)	ko04626(myb proto-oncogene protein,ko plant )
PC-3p-21061_257	c59810_g1	c59810_g1	Probable serine/threonine-protein kinase WNK1 OS=Oryza sativa subsp. japonica GN=WNK1 PE=2 SV=1	0	2-25	1
PC-3p-21061_257	c114419_g2	c114419_g2	-	0	962-985	1
PC-3p-21061_257	c116071_g2	c116071_g2	Annexin D3 OS=Arabidopsis thaliana GN=ANN3 PE=2 SV=2	0.5	1123-1146	1	GO:0006950(response to stress);GO:0005544(calcium-dependent phospholipid binding);GO:0005509(calcium ion binding)
PC-3p-21061_257	c121576_g1	c121576_g1	Imidazole glycerol phosphate synthase hisHF, chloroplastic OS=Arabidopsis thaliana GN=HISN4 PE=2 SV=1	1	1675-1698	1	GO:0042823(pyridoxal phosphate biosynthetic process);GO:0006541(glutamine metabolic process);GO:0009236(cobalamin biosynthetic process);GO:0042819(vitamin B6 biosynthetic process);GO:0004359(glutaminase activity);GO:0016787(hydrolase activity);GO:0003824(catalytic activity)	ko00340( glutamine amidotransferase / cyclase);ko01230( glutamine amidotransferase / cyclase)
PC-3p-21061_257	c121576_g4	c121576_g4	-	1	22-45	1
PC-3p-21061_257	c140500_g1	c140500_g1	-	1.5	4-27	1
PC-3p-21061_257	c193813_g1	c193813_g1	-	1.5	210-233	1
PC-3p-21061_257	c8534_g1	c8534_g1	-	1.5	617-640	1
PC-3p-21061_257	c126039_g2	c126039_g2	-	2	225-248	1
PC-3p-21061_257	c28929_g1	c28929_g1	-	2	6-29	1
PC-3p-21061_257	c108943_g1	c108943_g1	-	2	363-386	1
PC-3p-21061_257	c121366_g1	c121366_g1	Uncharacterized protein At2g40430 OS=Arabidopsis thaliana GN=At2g40430 PE=1 SV=2	2	1109-1132	1
PC-3p-21061_257	c104608_g4	c104608_g4	-	2	254-277	1
PC-3p-21061_257	c22392_g1	c22392_g1	-	2	111-133	1
PC-3p-21061_257	c118088_g1	c118088_g1	Exocyst complex component EXO70A1 OS=Arabidopsis thaliana GN=EXO70A1 PE=1 SV=1	2	2408-2431	1
PC-3p-21061_257	c118139_g2	c118139_g2	-	2.5	27-50	1
PC-3p-21061_257	c118139_g1	c118139_g1	Photosystem II D1 precursor processing protein PSB27-H2, chloroplastic OS=Arabidopsis thaliana GN=PSB27-2 PE=1 SV=1	2.5	27-50	1	GO:0006560(proline metabolic process);GO:0055114(oxidation-reduction process);GO:0010207(photosystem II assembly);GO:0018401(peptidyl-proline hydroxylation to 4-hydroxy-L-proline);GO:0006525(arginine metabolic process);GO:0004656(procollagen-proline 4-dioxygenase activity);GO:0016702(oxidoreductase activity, acting on single donors with incorporation of molecular oxygen, incorporation of two atom…
PC-3p-21061_257	c126698_g5	c126698_g5	-	3	6-29	1
PC-3p-21061_257	c80932_g2	c80932_g2	-	3	290-313	1
PC-3p-21061_257	c177828_g1	c177828_g1	-	3	126-149	1
PC-3p-21061_257	c122358_g1	c122358_g1	-	3	489-512	1	GO:0006508(proteolysis);GO:0004252(serine-type endopeptidase activity)
PC-3p-21061_257	c125010_g1	c125010_g1	Protein SULFUR DEFICIENCY-INDUCED 1 OS=Arabidopsis thaliana GN=SDI1 PE=2 SV=1	3	964-987	1	GO:0005515(protein binding)
PC-3p-21061_257	c116720_g1	c116720_g1	AT-hook motif nuclear-localized protein 20 OS=Arabidopsis thaliana GN=AHL20 PE=2 SV=1	3	509-532	1	GO:0006812(cation transport);GO:0055085(transmembrane transport);GO:0008324(cation transmembrane transporter activity);GO:0016021(integral component of membrane)
PC-3p-21061_257	c28929_g1	c28929_g1	-	3	46-69	1
PC-3p-21061_257	c63882_g1	c63882_g1	-	3.5	96-119	1
PC-3p-21061_257	c120506_g2	c120506_g2	Thylakoid lumenal 17.9 kDa protein, chloroplastic OS=Arabidopsis thaliana GN=At4g24930 PE=1 SV=1	3.5	12-35	1
PC-3p-21061_257	c125911_g3	c125911_g3	-	3.5	228-251	1
PC-3p-21061_257	c119310_g4	c119310_g4	-	3.5	788-811	1
PC-3p-21061_257	c130322_g1	c130322_g1	Protein YABBY 5 OS=Oryza sativa subsp. japonica GN=YAB5 PE=2 SV=1	3.5	465-488	1	GO:0007275(multicellular organismal development)
PC-3p-21061_257	c123951_g2	c123951_g2	-	3.5	425-448	1
PC-3p-21061_257	c101514_g1	c101514_g1	Pentatricopeptide repeat-containing protein At4g15720 OS=Arabidopsis thaliana GN=PCMP-H1 PE=2 SV=1	3.5	166-189	1
PC-3p-21061_257	c128036_g4	c128036_g4	-	4	75-98	1	GO:0006306(DNA methylation);GO:0008170(N-methyltransferase activity);GO:0003677(DNA binding)
PC-3p-21061_257	c169807_g1	c169807_g1	-	4	174-197	1
PC-3p-21061_257	c126906_g3	c126906_g3	-	4	406-429	1
PC-3p-21061_257	c112204_g1	c112204_g1	-	4	250-273	1
PC-3p-21061_257	c128036_g1	c128036_g1	-	4	488-511	1
PC-3p-21061_257	c166275_g1	c166275_g1	-	4	77-101	1
PC-3p-21061_257	c125056_g1	c125056_g1	Serine/threonine-protein kinase At5g01020 OS=Arabidopsis thaliana GN=At5g01020 PE=1 SV=1	4	969-992	1	GO:0006468(protein phosphorylation);GO:0005524(ATP binding);GO:0004672(protein kinase activity)
gra-MIR8757b-p3_2ss14TC18GC	c36027_g1	c36027_g1	-	1	232-250	1
gra-MIR8757b-p3_2ss14TC18GC	c49256_g1	c49256_g1	-	2	327-345	1
gra-MIR8757b-p3_2ss14TC18GC	c53688_g2	c53688_g2	-	2.5	61-79	1
gra-MIR8757b-p3_2ss14TC18GC	c123592_g1	c123592_g1	Polyadenylate-binding protein RBP47 OS=Nicotiana plumbaginifolia GN=RBP47 PE=1 SV=1	2.5	737-755	1	GO:0003676(nucleic acid binding)
gra-MIR8757b-p3_2ss14TC18GC	c109408_g5	c109408_g5	-	3	145-163	1
gra-MIR8757b-p3_2ss14TC18GC	c106130_g4	c106130_g4	-	3	313-331	1
gra-MIR8757b-p3_2ss14TC18GC	c163165_g1	c163165_g1	-	3	143-162	1	GO:0006357(regulation of transcription from RNA polymerase II promoter);GO:0001104(RNA polymerase II transcription cofactor activity);GO:0016592(mediator complex)
gra-MIR8757b-p3_2ss14TC18GC	c154837_g1	c154837_g1	-	3	199-217	1
gra-MIR8757b-p3_2ss14TC18GC	c144898_g1	c144898_g1	-	3	85-103	1
gra-MIR8757b-p3_2ss14TC18GC	c95724_g1	c95724_g1	Transcription factor bHLH115 OS=Arabidopsis thaliana GN=BHLH115 PE=2 SV=1	3	76-94	1	GO:0007218(neuropeptide signaling pathway);GO:0007165(signal transduction);GO:0005184(neuropeptide hormone activity);GO:0005102(receptor binding)
gra-MIR8757b-p3_2ss14TC18GC	c118034_g1	c118034_g1	Probable aquaporin PIP1-2 OS=Oryza sativa subsp. japonica GN=PIP1-2 PE=2 SV=3	3	427-445	1	GO:0006772(thiamine metabolic process);GO:0006810(transport);GO:0009228(thiamine biosynthetic process);GO:0004417(hydroxyethylthiazole kinase activity);GO:0005215(transporter activity);GO:0016020(membrane);GO:0019031(viral envelope)
gra-MIR8757b-p3_2ss14TC18GC	c41722_g1	c41722_g1	Omega-hydroxypalmitate O-feruloyl transferase OS=Arabidopsis thaliana GN=HHT1 PE=1 SV=1	3	297-315	1	GO:0016747(transferase activity, transferring acyl groups other than amino-acyl groups)	ko00073( omega-hydroxypalmitate O-feruloyl transferase)
gra-MIR8757b-p3_2ss14TC18GC	c124494_g4	c124494_g4	Adenylate isopentenyltransferase OS=Humulus lupulus PE=1 SV=1	3	443-461	1	GO:0008033(tRNA processing);GO:0016114(terpenoid biosynthetic process);GO:0009058(biosynthetic process);GO:0006694(steroid biosynthetic process);GO:0016887(ATPase activity);GO:0005524(ATP binding);GO:0003723(RNA binding);GO:0003724(RNA helicase activity);GO:0004161(dimethylallyltranstransferase activity)	ko00908( adenylate isopentenyltransferase )
gra-MIR8757b-p3_2ss14TC18GC	c188928_g1	c188928_g1	-	3	207-224	1
gra-MIR8757b-p3_2ss14TC18GC	c145688_g1	c145688_g1	-	3.5	40-58	1	GO:0045033(peroxisome inheritance);GO:0005780(extrinsic component of intraperoxisomal membrane)
gra-MIR8757b-p3_2ss14TC18GC	c175716_g1	c175716_g1	-	3.5	92-110	1
gra-MIR8757b-p3_2ss14TC18GC	c165989_g1	c165989_g1	-	3.5	5-23	1
gra-MIR8757b-p3_2ss14TC18GC	c165453_g1	c165453_g1	-	3.5	295-313	1
gra-MIR8757b-p3_2ss14TC18GC	c3576_g1	c3576_g1	-	3.5	121-140	1
gra-MIR8757b-p3_2ss14TC18GC	c116067_g1	c116067_g1	-	3.5	72-90	1
gra-MIR8757b-p3_2ss14TC18GC	c134332_g1	c134332_g1	Aquaporin PIP2-1 OS=Arabidopsis thaliana GN=PIP2-1 PE=1 SV=1	3.5	7-25	1	GO:0006810(transport);GO:0005215(transporter activity);GO:0016020(membrane)
gra-MIR8757b-p3_2ss14TC18GC	c107403_g1	c107403_g1	-	3.5	809-827	1
gra-MIR8757b-p3_2ss14TC18GC	c126673_g1	c126673_g1	Uridine-cytidine kinase C OS=Dictyostelium discoideum GN=udkC PE=3 SV=1	3.5	960-978	1	GO:0043934(sporulation);GO:0006810(transport);GO:0002949(tRNA threonylcarbamoyladenosine modification);GO:0008152(metabolic process);GO:0006777(Mo-molybdopterin cofactor biosynthetic process);GO:0005524(ATP binding);GO:0016887(ATPase activity);GO:0016301(kinase activity);GO:0043531(ADP binding);GO:0005525(GTP binding);GO:0003774(motor activity);GO:0016459(myosin complex)
gra-MIR8757b-p3_2ss14TC18GC	c127759_g1	c127759_g1	Probable monogalactosyldiacylglycerol synthase 3, chloroplastic OS=Oryza sativa subsp. japonica GN=MGD3 PE=3 SV=2	3.5	2103-2121	1	GO:0009247(glycolipid biosynthetic process);GO:0016758(transferase activity, transferring hexosyl groups)	ko00561(1,ko2-diacylglycerol 3-beta-galactosyltransferase)
gra-MIR8757b-p3_2ss14TC18GC	c110805_g3	c110805_g3	Methanol O-anthraniloyltransferase OS=Vitis labrusca GN=AMAT PE=1 SV=1	3.5	467-485	1	GO:0016747(transferase activity, transferring acyl groups other than amino-acyl groups)
gra-MIR8757b-p3_2ss14TC18GC	c124322_g2	c124322_g2	Calmodulin-binding transcription activator 4 OS=Arabidopsis thaliana GN=CMTA4 PE=1 SV=1	3.5	1465-1483	1	GO:0006810(transport);GO:0005515(protein binding);GO:0016021(integral component of membrane)
gra-MIR8757b-p3_2ss14TC18GC	c146073_g1	c146073_g1	-	4	79-97	1
gra-MIR8757b-p3_2ss14TC18GC	c91207_g1	c91207_g1	-	4	362-380	1
gra-MIR8757b-p3_2ss14TC18GC	c87710_g1	c87710_g1	-	4	119-138	1
gra-MIR8757b-p3_2ss14TC18GC	c90003_g1	c90003_g1	Cytochrome b561 and DOMON domain-containing protein At5g47530 OS=Arabidopsis thaliana GN=At5g47530 PE=2 SV=1	4	118-136	1	GO:0055114(oxidation-reduction process);GO:0006120(mitochondrial electron transport, NADH to ubiquinone);GO:0044564(envenomation resulting in occlusion of the pore of voltage-gated potassium channel in other organism)
gra-MIR8757b-p3_2ss14TC18GC	c141443_g1	c141443_g1	-	4	34-53	1
gra-MIR8757b-p3_2ss14TC18GC	c118144_g1	c118144_g1	-	4	755-773	1
gra-MIR8757b-p3_2ss14TC18GC	c123661_g1	c123661_g1	Transcription factor TRY OS=Arabidopsis thaliana GN=TRY PE=1 SV=1	4	459-477	1	GO:0005488(binding)	ko04626(myb proto-oncogene protein,ko plant )
gra-MIR8757b-p3_2ss14TC18GC	c124130_g5	c124130_g5	-	4	217-235	1
gra-MIR8757b-p3_2ss14TC18GC	c99687_g1	c99687_g1	-	4	114-132	1
gra-MIR8757b-p3_2ss14TC18GC	c159172_g1	c159172_g1	Putative receptor-like protein kinase At5g39000 OS=Arabidopsis thaliana GN=At5g39000 PE=3 SV=1	4	320-338	1
gra-MIR8757b-p3_2ss14TC18GC	c188907_g1	c188907_g1	G-type lectin S-receptor-like serine/threonine-protein kinase At2g19130 OS=Arabidopsis thaliana GN=At2g19130 PE=2 SV=1	4	6-23	1	GO:0009069(serine family amino acid metabolic process);GO:0048544(recognition of pollen);GO:0016310(phosphorylation);GO:0006468(protein phosphorylation);GO:0005524(ATP binding);GO:0004674(protein serine/threonine kinase activity)
gra-MIR8757b-p3_2ss14TC18GC	c191971_g1	c191971_g1	-	4	55-73	1	GO:0006281(DNA repair);GO:0006310(DNA recombination);GO:0000287(magnesium ion binding)
gra-MIR8757b-p3_2ss14TC18GC	c184725_g1	c184725_g1	-	4	267-285	1
gra-MIR8757b-p3_2ss14TC18GC	c68307_g1	c68307_g1	-	4	104-122	1
gra-MIR8757b-p3_2ss14TC18GC	c59029_g1	c59029_g1	-	4	219-236	1
gra-MIR8757b-p3_2ss14TC18GC	c109217_g1	c109217_g1	Uncharacterized acetyltransferase At3g50280 OS=Arabidopsis thaliana GN=At3g50280 PE=3 SV=1	4	659-677	1	GO:0016747(transferase activity, transferring acyl groups other than amino-acyl groups)
gra-MIR8757b-p3_2ss14TC18GC	c103273_g1	c103273_g1	Protein IQ-DOMAIN 32 OS=Arabidopsis thaliana GN=IQD32 PE=1 SV=3	4	34-52	1
gra-MIR8757b-p3_2ss14TC18GC	c121643_g1	c121643_g1	Omega-hydroxypalmitate O-feruloyl transferase OS=Arabidopsis thaliana GN=HHT1 PE=1 SV=1	4	553-571	1	GO:0046486(glycerolipid metabolic process);GO:0045017(glycerolipid biosynthetic process);GO:0042967(acyl-carrier-protein biosynthetic process);GO:0004144(diacylglycerol O-acyltransferase activity);GO:0016747(transferase activity, transferring acyl groups other than amino-acyl groups)
gra-MIR8757b-p3_2ss14TC18GC	c105857_g1	c105857_g1	-	4	202-220	1	GO:0005789(endoplasmic reticulum membrane)
gra-MIR8757b-p3_2ss14TC18GC	c121083_g2	c121083_g2	Aquaporin PIP2-2 OS=Arabidopsis thaliana GN=PIP2-2 PE=1 SV=2	4	572-590	1	GO:0006810(transport);GO:0005215(transporter activity);GO:0016020(membrane)
gra-MIR8757b-p3_2ss14TC18GC	c112643_g1	c112643_g1	F-box/kelch-repeat protein At1g80440 OS=Arabidopsis thaliana GN=At1g80440 PE=2 SV=1	4	320-338	1	GO:0005515(protein binding)
gra-MIR8757b-p3_2ss14TC18GC	c53777_g1	c53777_g1	-	4	95-113	1
gra-MIR8757b-p3_2ss14TC18GC	c34458_g1	c34458_g1	-	4	17-34	1
gra-MIR8757b-p3_2ss14TC18GC	c130411_g1	c130411_g1	Transposon Tf2-6 polyprotein OS=Schizosaccharomyces pombe (strain 972 / ATCC 24843) GN=Tf2-6 PE=3 SV=1	4	2372-2390	1	GO:0010884(positive regulation of lipid storage);GO:0015074(DNA integration);GO:0001819(positive regulation of cytokine production);GO:0008284(positive regulation of cell proliferation);GO:0006508(proteolysis);GO:0004190(aspartic-type endopeptidase activity)
gra-MIR8757b-p3_2ss14TC18GC	c109037_g1	c109037_g1	Bifunctional dTDP-4-dehydrorhamnose 3,5-epimerase/dTDP-4-dehydrorhamnose reductase OS=Arabidopsis thaliana GN=NRS/ER PE=1 SV=1	4	460-478	1	GO:0015031(protein transport)	ko00520(UDP-glucose 4,ko6-dehydratase)
gra-MIR8757b-p3_2ss14TC18GC	c122509_g1	c122509_g1	-	4	721-739	1		ko04130( protein transport protein SEC20 )
gra-MIR8757b-p3_2ss14TC18GC	c105270_g1	c105270_g1	UDP-glycosyltransferase 89B1 OS=Arabidopsis thaliana GN=UGT89B1 PE=2 SV=2	4	156-175	1	GO:0009813(flavonoid biosynthetic process);GO:0008152(metabolic process);GO:0016758(transferase activity, transferring hexosyl groups);GO:0047213(anthocyanidin 3-O-glucosyltransferase activity)
gra-MIR8757b-p5_2ss14TC18GC	c36027_g1	c36027_g1	-	1	232-250	1
gra-MIR8757b-p5_2ss14TC18GC	c49256_g1	c49256_g1	-	2	327-345	1
gra-MIR8757b-p5_2ss14TC18GC	c53688_g2	c53688_g2	-	2.5	61-79	1
gra-MIR8757b-p5_2ss14TC18GC	c123592_g1	c123592_g1	Polyadenylate-binding protein RBP47 OS=Nicotiana plumbaginifolia GN=RBP47 PE=1 SV=1	2.5	737-755	1	GO:0003676(nucleic acid binding)
gra-MIR8757b-p5_2ss14TC18GC	c109408_g5	c109408_g5	-	3	145-163	1
gra-MIR8757b-p5_2ss14TC18GC	c106130_g4	c106130_g4	-	3	313-331	1
gra-MIR8757b-p5_2ss14TC18GC	c163165_g1	c163165_g1	-	3	143-162	1	GO:0006357(regulation of transcription from RNA polymerase II promoter);GO:0001104(RNA polymerase II transcription cofactor activity);GO:0016592(mediator complex)
gra-MIR8757b-p5_2ss14TC18GC	c154837_g1	c154837_g1	-	3	199-217	1
gra-MIR8757b-p5_2ss14TC18GC	c144898_g1	c144898_g1	-	3	85-103	1
gra-MIR8757b-p5_2ss14TC18GC	c95724_g1	c95724_g1	Transcription factor bHLH115 OS=Arabidopsis thaliana GN=BHLH115 PE=2 SV=1	3	76-94	1	GO:0007218(neuropeptide signaling pathway);GO:0007165(signal transduction);GO:0005184(neuropeptide hormone activity);GO:0005102(receptor binding)
gra-MIR8757b-p5_2ss14TC18GC	c118034_g1	c118034_g1	Probable aquaporin PIP1-2 OS=Oryza sativa subsp. japonica GN=PIP1-2 PE=2 SV=3	3	427-445	1	GO:0006772(thiamine metabolic process);GO:0006810(transport);GO:0009228(thiamine biosynthetic process);GO:0004417(hydroxyethylthiazole kinase activity);GO:0005215(transporter activity);GO:0016020(membrane);GO:0019031(viral envelope)
gra-MIR8757b-p5_2ss14TC18GC	c41722_g1	c41722_g1	Omega-hydroxypalmitate O-feruloyl transferase OS=Arabidopsis thaliana GN=HHT1 PE=1 SV=1	3	297-315	1	GO:0016747(transferase activity, transferring acyl groups other than amino-acyl groups)	ko00073( omega-hydroxypalmitate O-feruloyl transferase)
gra-MIR8757b-p5_2ss14TC18GC	c124494_g4	c124494_g4	Adenylate isopentenyltransferase OS=Humulus lupulus PE=1 SV=1	3	443-461	1	GO:0008033(tRNA processing);GO:0016114(terpenoid biosynthetic process);GO:0009058(biosynthetic process);GO:0006694(steroid biosynthetic process);GO:0016887(ATPase activity);GO:0005524(ATP binding);GO:0003723(RNA binding);GO:0003724(RNA helicase activity);GO:0004161(dimethylallyltranstransferase activity)	ko00908( adenylate isopentenyltransferase )
gra-MIR8757b-p5_2ss14TC18GC	c188928_g1	c188928_g1	-	3	207-224	1
gra-MIR8757b-p5_2ss14TC18GC	c145688_g1	c145688_g1	-	3.5	40-58	1	GO:0045033(peroxisome inheritance);GO:0005780(extrinsic component of intraperoxisomal membrane)
gra-MIR8757b-p5_2ss14TC18GC	c175716_g1	c175716_g1	-	3.5	92-110	1
gra-MIR8757b-p5_2ss14TC18GC	c165989_g1	c165989_g1	-	3.5	5-23	1
gra-MIR8757b-p5_2ss14TC18GC	c165453_g1	c165453_g1	-	3.5	295-313	1
gra-MIR8757b-p5_2ss14TC18GC	c3576_g1	c3576_g1	-	3.5	121-140	1
gra-MIR8757b-p5_2ss14TC18GC	c116067_g1	c116067_g1	-	3.5	72-90	1
gra-MIR8757b-p5_2ss14TC18GC	c134332_g1	c134332_g1	Aquaporin PIP2-1 OS=Arabidopsis thaliana GN=PIP2-1 PE=1 SV=1	3.5	7-25	1	GO:0006810(transport);GO:0005215(transporter activity);GO:0016020(membrane)
gra-MIR8757b-p5_2ss14TC18GC	c107403_g1	c107403_g1	-	3.5	809-827	1
gra-MIR8757b-p5_2ss14TC18GC	c126673_g1	c126673_g1	Uridine-cytidine kinase C OS=Dictyostelium discoideum GN=udkC PE=3 SV=1	3.5	960-978	1	GO:0043934(sporulation);GO:0006810(transport);GO:0002949(tRNA threonylcarbamoyladenosine modification);GO:0008152(metabolic process);GO:0006777(Mo-molybdopterin cofactor biosynthetic process);GO:0005524(ATP binding);GO:0016887(ATPase activity);GO:0016301(kinase activity);GO:0043531(ADP binding);GO:0005525(GTP binding);GO:0003774(motor activity);GO:0016459(myosin complex)
gra-MIR8757b-p5_2ss14TC18GC	c127759_g1	c127759_g1	Probable monogalactosyldiacylglycerol synthase 3, chloroplastic OS=Oryza sativa subsp. japonica GN=MGD3 PE=3 SV=2	3.5	2103-2121	1	GO:0009247(glycolipid biosynthetic process);GO:0016758(transferase activity, transferring hexosyl groups)	ko00561(1,ko2-diacylglycerol 3-beta-galactosyltransferase)
gra-MIR8757b-p5_2ss14TC18GC	c110805_g3	c110805_g3	Methanol O-anthraniloyltransferase OS=Vitis labrusca GN=AMAT PE=1 SV=1	3.5	467-485	1	GO:0016747(transferase activity, transferring acyl groups other than amino-acyl groups)
gra-MIR8757b-p5_2ss14TC18GC	c124322_g2	c124322_g2	Calmodulin-binding transcription activator 4 OS=Arabidopsis thaliana GN=CMTA4 PE=1 SV=1	3.5	1465-1483	1	GO:0006810(transport);GO:0005515(protein binding);GO:0016021(integral component of membrane)
gra-MIR8757b-p5_2ss14TC18GC	c146073_g1	c146073_g1	-	4	79-97	1
gra-MIR8757b-p5_2ss14TC18GC	c91207_g1	c91207_g1	-	4	362-380	1
gra-MIR8757b-p5_2ss14TC18GC	c87710_g1	c87710_g1	-	4	119-138	1
gra-MIR8757b-p5_2ss14TC18GC	c90003_g1	c90003_g1	Cytochrome b561 and DOMON domain-containing protein At5g47530 OS=Arabidopsis thaliana GN=At5g47530 PE=2 SV=1	4	118-136	1	GO:0055114(oxidation-reduction process);GO:0006120(mitochondrial electron transport, NADH to ubiquinone);GO:0044564(envenomation resulting in occlusion of the pore of voltage-gated potassium channel in other organism)
gra-MIR8757b-p5_2ss14TC18GC	c141443_g1	c141443_g1	-	4	34-53	1
gra-MIR8757b-p5_2ss14TC18GC	c118144_g1	c118144_g1	-	4	755-773	1
gra-MIR8757b-p5_2ss14TC18GC	c123661_g1	c123661_g1	Transcription factor TRY OS=Arabidopsis thaliana GN=TRY PE=1 SV=1	4	459-477	1	GO:0005488(binding)	ko04626(myb proto-oncogene protein,ko plant )
gra-MIR8757b-p5_2ss14TC18GC	c124130_g5	c124130_g5	-	4	217-235	1
gra-MIR8757b-p5_2ss14TC18GC	c99687_g1	c99687_g1	-	4	114-132	1
gra-MIR8757b-p5_2ss14TC18GC	c159172_g1	c159172_g1	Putative receptor-like protein kinase At5g39000 OS=Arabidopsis thaliana GN=At5g39000 PE=3 SV=1	4	320-338	1
gra-MIR8757b-p5_2ss14TC18GC	c188907_g1	c188907_g1	G-type lectin S-receptor-like serine/threonine-protein kinase At2g19130 OS=Arabidopsis thaliana GN=At2g19130 PE=2 SV=1	4	6-23	1	GO:0009069(serine family amino acid metabolic process);GO:0048544(recognition of pollen);GO:0016310(phosphorylation);GO:0006468(protein phosphorylation);GO:0005524(ATP binding);GO:0004674(protein serine/threonine kinase activity)
gra-MIR8757b-p5_2ss14TC18GC	c191971_g1	c191971_g1	-	4	55-73	1	GO:0006281(DNA repair);GO:0006310(DNA recombination);GO:0000287(magnesium ion binding)
gra-MIR8757b-p5_2ss14TC18GC	c184725_g1	c184725_g1	-	4	267-285	1
gra-MIR8757b-p5_2ss14TC18GC	c68307_g1	c68307_g1	-	4	104-122	1
gra-MIR8757b-p5_2ss14TC18GC	c59029_g1	c59029_g1	-	4	219-236	1
gra-MIR8757b-p5_2ss14TC18GC	c109217_g1	c109217_g1	Uncharacterized acetyltransferase At3g50280 OS=Arabidopsis thaliana GN=At3g50280 PE=3 SV=1	4	659-677	1	GO:0016747(transferase activity, transferring acyl groups other than amino-acyl groups)
gra-MIR8757b-p5_2ss14TC18GC	c103273_g1	c103273_g1	Protein IQ-DOMAIN 32 OS=Arabidopsis thaliana GN=IQD32 PE=1 SV=3	4	34-52	1
gra-MIR8757b-p5_2ss14TC18GC	c121643_g1	c121643_g1	Omega-hydroxypalmitate O-feruloyl transferase OS=Arabidopsis thaliana GN=HHT1 PE=1 SV=1	4	553-571	1	GO:0046486(glycerolipid metabolic process);GO:0045017(glycerolipid biosynthetic process);GO:0042967(acyl-carrier-protein biosynthetic process);GO:0004144(diacylglycerol O-acyltransferase activity);GO:0016747(transferase activity, transferring acyl groups other than amino-acyl groups)
gra-MIR8757b-p5_2ss14TC18GC	c105857_g1	c105857_g1	-	4	202-220	1	GO:0005789(endoplasmic reticulum membrane)
gra-MIR8757b-p5_2ss14TC18GC	c121083_g2	c121083_g2	Aquaporin PIP2-2 OS=Arabidopsis thaliana GN=PIP2-2 PE=1 SV=2	4	572-590	1	GO:0006810(transport);GO:0005215(transporter activity);GO:0016020(membrane)
gra-MIR8757b-p5_2ss14TC18GC	c112643_g1	c112643_g1	F-box/kelch-repeat protein At1g80440 OS=Arabidopsis thaliana GN=At1g80440 PE=2 SV=1	4	320-338	1	GO:0005515(protein binding)
gra-MIR8757b-p5_2ss14TC18GC	c53777_g1	c53777_g1	-	4	95-113	1
gra-MIR8757b-p5_2ss14TC18GC	c34458_g1	c34458_g1	-	4	17-34	1
gra-MIR8757b-p5_2ss14TC18GC	c130411_g1	c130411_g1	Transposon Tf2-6 polyprotein OS=Schizosaccharomyces pombe (strain 972 / ATCC 24843) GN=Tf2-6 PE=3 SV=1	4	2372-2390	1	GO:0010884(positive regulation of lipid storage);GO:0015074(DNA integration);GO:0001819(positive regulation of cytokine production);GO:0008284(positive regulation of cell proliferation);GO:0006508(proteolysis);GO:0004190(aspartic-type endopeptidase activity)
gra-MIR8757b-p5_2ss14TC18GC	c109037_g1	c109037_g1	Bifunctional dTDP-4-dehydrorhamnose 3,5-epimerase/dTDP-4-dehydrorhamnose reductase OS=Arabidopsis thaliana GN=NRS/ER PE=1 SV=1	4	460-478	1	GO:0015031(protein transport)	ko00520(UDP-glucose 4,ko6-dehydratase)
gra-MIR8757b-p5_2ss14TC18GC	c122509_g1	c122509_g1	-	4	721-739	1		ko04130( protein transport protein SEC20 )
gra-MIR8757b-p5_2ss14TC18GC	c105270_g1	c105270_g1	UDP-glycosyltransferase 89B1 OS=Arabidopsis thaliana GN=UGT89B1 PE=2 SV=2	4	156-175	1	GO:0009813(flavonoid biosynthetic process);GO:0008152(metabolic process);GO:0016758(transferase activity, transferring hexosyl groups);GO:0047213(anthocyanidin 3-O-glucosyltransferase activity)
gra-miR172a_L-1R+1_1ss8TC	c108779_g3	c108779_g3	-	3	428-448	1
gra-miR172a_L-1R+1_1ss8TC	c36915_g1	c36915_g1	-	3	457-477	1
gra-miR172a_L-1R+1_1ss8TC	c108779_g2	c108779_g2	-	3	1330-1350	1
gra-miR172a_L-1R+1_1ss8TC	c114363_g1	c114363_g1	-	3	497-517	1
gra-miR172a_L-1R+1_1ss8TC	c107573_g1	c107573_g1	-	3	135-155	1
gra-miR172a_L-1R+1_1ss8TC	c114374_g1	c114374_g1	-	4	1139-1159	1
gra-miR172a_L-1R+1_1ss8TC	c84732_g1	c84732_g1	Probable alpha,alpha-trehalose-phosphate synthase [UDP-forming] 10 OS=Arabidopsis thaliana GN=TPS10 PE=2 SV=1	4	16-36	1	GO:0005992(trehalose biosynthetic process);GO:0003824(catalytic activity)	ko00500( trehalose 6-phosphate synthase/phosphatase)
gra-miR172a_L-1R+1_1ss8TC	c162482_g1	c162482_g1	-	4	50-71	1
gra-miR172a_L-1R+1_1ss8TC	c127336_g1	c127336_g1	Chaperonin CPN60-2, mitochondrial OS=Cucurbita maxima GN=CPN60-2 PE=1 SV=1	4	1141-1161	1	GO:0009312(oligosaccharide biosynthetic process);GO:0008455(alpha-1,6-mannosylglycoprotein 2-beta-N-acetylglucosaminyltransferase activity);GO:0005524(ATP binding);GO:0005795(Golgi stack);GO:0016021(integral component of membrane)	ko03018( chaperonin GroEL )
gra-miR172a_L-1R+1_1ss8TC	c120195_g1	c120195_g1	Glutamyl-tRNA(Gln) amidotransferase subunit A OS=Sulfurihydrogenibium sp. (strain YO3AOP1) GN=gatA PE=3 SV=1	4	1395-1415	1
gra-miR172a_L-1R+1_1ss8TC	c120726_g1	c120726_g1	Pentatricopeptide repeat-containing protein At1g12620 OS=Arabidopsis thaliana GN=At1g12620 PE=2 SV=1	4	249-269	1	GO:0016032(viral process);GO:0005515(protein binding);GO:0019031(viral envelope)
gra-miR827b_2ss7TG20GT	c98185_g2	c98185_g2	Eukaryotic peptide chain release factor subunit 1-1 OS=Arabidopsis thaliana GN=ERF1-1 PE=1 SV=2	2	132-152	1		ko03015( peptide chain release factor subunit 1 )
gra-miR827b_2ss7TG20GT	c99418_g1	c99418_g1	SPX domain-containing membrane protein At4g22990 OS=Arabidopsis thaliana GN=At4g22990 PE=2 SV=2	3	423-443	1	GO:0007338(single fertilization)
gra-miR827b_2ss7TG20GT	c114908_g10	c114908_g10	-	3	55-74	1
gra-miR827b_2ss7TG20GT	c194782_g1	c194782_g1	-	3	113-132	1
gra-miR827b_2ss7TG20GT	c112072_g1	c112072_g1	Guanine deaminase OS=Bacillus subtilis (strain 168) GN=guaD PE=1 SV=1	3.5	1432-1452	1	GO:0008270(zinc ion binding)
gra-miR827b_2ss7TG20GT	c171335_g1	c171335_g1	-	4	92-111	1
gra-miR827b_2ss7TG20GT	c111913_g1	c111913_g1	-	4	330-351	1
gra-miR827b_2ss7TG20GT	c122774_g1	c122774_g1	Dol-P-Man:Man(6)GlcNAc(2)-PP-Dol alpha-1,2-mannosyltransferase OS=Arabidopsis thaliana GN=ALG9 PE=1 SV=1	4	1326-1346	1	GO:0016757(transferase activity, transferring glycosyl groups)	ko00510(alpha-1,ko2-mannosyltransferase)
gra-miR827b_2ss7TG20GT	c105080_g2	c105080_g2	-	4	208-228	1
gra-miR827b_2ss7TG20GT	c130425_g1	c130425_g1	DnaJ homolog subfamily B member 12 OS=Mus musculus GN=Dnajb12 PE=2 SV=2	4	834-854	1
gra-miR827b_2ss7TG20GT	c102160_g1	c102160_g1	-	4	127-147	1
gra-miR827b_2ss7TG20GT	c101754_g1	c101754_g1	-	4	51-70	1
gra-miR827b_2ss7TG20GT	c79614_g1	c79614_g1	-	4	516-537	1
gra-miR827b_2ss7TG20GT	c115619_g2	c115619_g2	40S ribosomal protein S15a-1 OS=Arabidopsis thaliana GN=RPS15AA PE=2 SV=2	4	533-552	1	GO:0042254(ribosome biogenesis);GO:0006412(translation);GO:0003735(structural constituent of ribosome);GO:0005840(ribosome)	ko03010( small subunit ribosomal protein S15Ae )
gra-miR827b_L+1_2ss8TG21GT	c194782_g1	c194782_g1	-	3	113-133	1
gra-miR827b_L+1_2ss8TG21GT	c98185_g2	c98185_g2	Eukaryotic peptide chain release factor subunit 1-1 OS=Arabidopsis thaliana GN=ERF1-1 PE=1 SV=2	3	132-153	1		ko03015( peptide chain release factor subunit 1 )
gra-miR827b_L+1_2ss8TG21GT	c102160_g1	c102160_g1	-	3	127-148	1
gra-miR827b_L+1_2ss8TG21GT	c114908_g10	c114908_g10	-	3.5	55-75	1
gra-miR827b_L+1_2ss8TG21GT	c186284_g1	c186284_g1	-	4	160-180	1
gra-miR827b_L+1_2ss8TG21GT	c112072_g1	c112072_g1	Guanine deaminase OS=Bacillus subtilis (strain 168) GN=guaD PE=1 SV=1	4	1432-1453	1	GO:0008270(zinc ion binding)
gra-miR827b_L+1_2ss8TG21GT	c101754_g1	c101754_g1	-	4	51-71	1
hex-MIR390a-p3_2ss7GT21GT	c83153_g1	c83153_g1	-	1	223-243	1	GO:0008270(zinc ion binding);GO:0005515(protein binding)
hex-MIR390a-p3_2ss7GT21GT	c48202_g1	c48202_g1	-	2	118-137	1
hex-MIR390a-p3_2ss7GT21GT	c172344_g1	c172344_g1	-	3.5	152-172	1
hex-MIR390a-p3_2ss7GT21GT	c78233_g2	c78233_g2	-	3.5	431-452	1
hex-MIR390a-p3_2ss7GT21GT	c22082_g1	c22082_g1	-	4	282-303	1
hex-MIR390a-p3_2ss7GT21GT	c117328_g3	c117328_g3	-	4	223-243	1
hex-MIR390a-p3_2ss7GT21GT	c39699_g1	c39699_g1	-	4	76-95	1
hex-MIR390a-p3_2ss7GT21GT	c105595_g1	c105595_g1	-	4	294-314	1
hex-MIR390a-p3_2ss7GT21GT	c142171_g1	c142171_g1	-	4	45-64	1
hex-MIR390a-p3_2ss7GT21GT	c129520_g1	c129520_g1	Putative protein FAR1-RELATED SEQUENCE 10 OS=Arabidopsis thaliana GN=FRS10 PE=2 SV=2	4	3787-3807	1	GO:0006313(transposition, DNA-mediated);GO:0003677(DNA binding);GO:0008270(zinc ion binding);GO:0004803(transposase activity)
hex-MIR390a-p3_2ss7GT21GT	c118003_g1	c118003_g1	Probable RNA-binding protein 18 OS=Danio rerio GN=rbm18 PE=2 SV=1	4	2879-2900	1	GO:0003676(nucleic acid binding)
hex-MIR390b-p5_2ss7GT21GT	c83153_g1	c83153_g1	-	1	223-243	1	GO:0008270(zinc ion binding);GO:0005515(protein binding)
hex-MIR390b-p5_2ss7GT21GT	c48202_g1	c48202_g1	-	2	118-137	1
hex-MIR390b-p5_2ss7GT21GT	c172344_g1	c172344_g1	-	3.5	152-172	1
hex-MIR390b-p5_2ss7GT21GT	c78233_g2	c78233_g2	-	3.5	431-452	1
hex-MIR390b-p5_2ss7GT21GT	c22082_g1	c22082_g1	-	4	282-303	1
hex-MIR390b-p5_2ss7GT21GT	c117328_g3	c117328_g3	-	4	223-243	1
hex-MIR390b-p5_2ss7GT21GT	c39699_g1	c39699_g1	-	4	76-95	1
hex-MIR390b-p5_2ss7GT21GT	c105595_g1	c105595_g1	-	4	294-314	1
hex-MIR390b-p5_2ss7GT21GT	c142171_g1	c142171_g1	-	4	45-64	1
hex-MIR390b-p5_2ss7GT21GT	c129520_g1	c129520_g1	Putative protein FAR1-RELATED SEQUENCE 10 OS=Arabidopsis thaliana GN=FRS10 PE=2 SV=2	4	3787-3807	1	GO:0006313(transposition, DNA-mediated);GO:0003677(DNA binding);GO:0008270(zinc ion binding);GO:0004803(transposase activity)
hex-MIR390b-p5_2ss7GT21GT	c118003_g1	c118003_g1	Probable RNA-binding protein 18 OS=Danio rerio GN=rbm18 PE=2 SV=1	4	2879-2900	1	GO:0003676(nucleic acid binding)
lus-MIR319a-p5	c125472_g1	c125472_g1	-	2	1340-1360	1	GO:0032040(small-subunit processome)
lus-MIR319a-p5	c56941_g1	c56941_g1	-	2.5	37-57	1
lus-MIR319a-p5	c61689_g1	c61689_g1	-	3	46-66	1
lus-MIR319a-p5	c153628_g1	c153628_g1	-	4	731-751	1
lus-MIR319a-p5	c97448_g1	c97448_g1	-	4	520-540	1
lus-MIR319a-p5	c33630_g1	c33630_g1	NAC transcription factor 56 OS=Arabidopsis thaliana GN=NAC056 PE=2 SV=1	4	642-662	1
lus-MIR319a-p5	c103865_g1	c103865_g1	-	4	1074-1094	1
mdm-MIR403a-p5_1ss17GC	c178477_g1	c178477_g1	-	3	121-141	1
mdm-MIR403a-p5_1ss17GC	c38949_g1	c38949_g1	-	4	167-186	1
mdm-MIR403a-p5_1ss17GC	c123508_g1	c123508_g1	TMV resistance protein N OS=Nicotiana glutinosa GN=N PE=1 SV=1	4	2822-2842	1	GO:0006508(proteolysis);GO:0043531(ADP binding);GO:0004197(cysteine-type endopeptidase activity);GO:0005515(protein binding)
mdm-MIR858-p3_1ss16GT	c108868_g1	c108868_g1	-	1	1634-1654	1
mdm-MIR858-p3_1ss16GT	c130390_g3	c130390_g3	Ankyrin repeat-containing protein At3g12360 OS=Arabidopsis thaliana GN=At3g12360 PE=2 SV=1	1	1189-1209	1	GO:0005515(protein binding);GO:0004222(metalloendopeptidase activity)
mdm-MIR858-p3_1ss16GT	c106624_g2	c106624_g2	-	2	577-597	1
mdm-MIR858-p3_1ss16GT	c108868_g3	c108868_g3	-	2	731-751	1
mdm-MIR858-p3_1ss16GT	c65021_g1	c65021_g1	Ran-binding protein 6 OS=Homo sapiens GN=RANBP6 PE=1 SV=2	4	101-120	1
mdm-MIR858-p3_1ss16GT	c113869_g1	c113869_g1	Protein Brevis radix-like 4 OS=Arabidopsis thaliana GN=BRXL4 PE=2 SV=1	4	229-249	1	GO:0051260(protein homooligomerization);GO:0016020(membrane)
mdm-MIR858-p3_1ss16GT	c53879_g1	c53879_g1	-	4	451-472	1
mdm-MIR858-p3_1ss16GT	c112403_g2	c112403_g2	F-box protein At4g00755 OS=Arabidopsis thaliana GN=At4g00755 PE=2 SV=1	4	490-511	1	GO:0005515(protein binding)
mdm-miR482a-3p_L+1_2ss10CG22TG	c123775_g1	c123775_g1	-	2	1209-1231	1
mdm-miR482a-3p_L+1_2ss10CG22TG	c126714_g1	c126714_g1	Receptor-like protein kinase HERK 1 OS=Arabidopsis thaliana GN=HERK1 PE=1 SV=1	4	796-818	1	GO:0006468(protein phosphorylation);GO:0004672(protein kinase activity);GO:0005524(ATP binding)
mdm-miR482a-3p_L+1_2ss10CG22TG	c109604_g1	c109604_g1	-	4	671-693	1	GO:0006511(ubiquitin-dependent protein catabolic process)
mes-MIR319h-p5_1ss19TC	c125472_g1	c125472_g1	-	0	1340-1359	1	GO:0032040(small-subunit processome)
mes-MIR319h-p5_1ss19TC	c56941_g1	c56941_g1	-	2	37-56	1
mes-MIR319h-p5_1ss19TC	c72984_g1	c72984_g1	-	3	47-65	1
mes-MIR319h-p5_1ss19TC	c61689_g1	c61689_g1	-	3	46-65	1
mes-MIR319h-p5_1ss19TC	c121713_g1	c121713_g1	3-hydroxyisobutyryl-CoA hydrolase-like protein 4, mitochondrial OS=Arabidopsis thaliana GN=At3g24360 PE=2 SV=1	3	870-889	1	GO:0008152(metabolic process);GO:0003824(catalytic activity);GO:0016836(hydro-lyase activity)	ko00280( 3-hydroxyisobutyryl-CoA hydrolase);ko00640( 3-hydroxyisobutyryl-CoA hydrolase);ko00410( 3-hydroxyisobutyryl-CoA hydrolase);ko01200( 3-hydroxyisobutyryl-CoA hydrolase)
mes-MIR319h-p5_1ss19TC	c122333_g2	c122333_g2	Phosphoglycerate kinase, cytosolic OS=Nicotiana tabacum PE=2 SV=1	3	462-481	1	GO:0006096(glycolytic process);GO:0015976(carbon utilization);GO:0016310(phosphorylation);GO:0006094(gluconeogenesis);GO:0004618(phosphoglycerate kinase activity)	ko00010( phosphoglycerate kinase);ko00710( phosphoglycerate kinase);ko01200( phosphoglycerate kinase);ko01230( phosphoglycerate kinase)
mes-MIR319h-p5_1ss19TC	c124688_g1	c124688_g1	Pentatricopeptide repeat-containing protein At5g39350 OS=Arabidopsis thaliana GN=PCMP-E16 PE=2 SV=1	3.5	2006-2025	1	GO:0007155(cell adhesion);GO:0006417(regulation of translation);GO:0045182(translation regulator activity);GO:0005515(protein binding)
mes-MIR319h-p5_1ss19TC	c157443_g1	c157443_g1	-	4	58-78	1
mes-MIR319h-p5_1ss19TC	c127543_g3	c127543_g3	-	4	84-104	1
mes-MIR319h-p5_1ss19TC	c164092_g1	c164092_g1	-	4	189-208	1
mes-MIR319h-p5_1ss19TC	c126931_g1	c126931_g1	Cyclic nucleotide-gated ion channel 2 OS=Arabidopsis thaliana GN=CNGC2 PE=1 SV=1	4	956-975	1	GO:0006355(regulation of transcription, DNA-templated);GO:0018298(protein-chromophore linkage);GO:0055085(transmembrane transport);GO:0009584(detection of visible light);GO:0006811(ion transport);GO:0005216(ion channel activity);GO:0005515(protein binding);GO:0016020(membrane)	ko04626(cyclic nucleotide gated channel,ko other eukaryote )
mes-MIR319h-p5_1ss19TC	c117347_g1	c117347_g1	Omega-6 fatty acid desaturase, endoplasmic reticulum isozyme 2 OS=Glycine max GN=FAD2-2 PE=2 SV=1	4	980-999	1	GO:0055114(oxidation-reduction process);GO:0006629(lipid metabolic process);GO:0016717(oxidoreductase activity, acting on paired donors, with oxidation of a pair of donors resulting in the reduction of molecular oxygen to two molecules of water)	ko01040( omega-6 fatty acid desaturase );ko01212( omega-6 fatty acid desaturase )
mes-MIR319h-p5_1ss19TC	c107136_g1	c107136_g1	-	4	635-654	1
mes-MIR319h-p5_1ss19TC	c111544_g1	c111544_g1	Retrovirus-related Pol polyprotein from transposon TNT 1-94 OS=Nicotiana tabacum PE=2 SV=1	4	1935-1954	1	GO:0015074(DNA integration)
mes-MIR319h-p5_1ss19TC	c122479_g1	c122479_g1	ATPase 4, plasma membrane-type OS=Arabidopsis thaliana GN=AHA4 PE=2 SV=2	4	545-564	1	GO:0000166(nucleotide binding);GO:0046872(metal ion binding)	ko00190( H+-transporting ATPase)
mes-MIR477g-p5	c66663_g1	c66663_g1	-	0	522-542	1
mes-MIR477g-p5	c103331_g1	c103331_g1	40S ribosomal protein S30 OS=Arabidopsis thaliana GN=RPS30A PE=3 SV=3	3.5	394-414	1	GO:0042254(ribosome biogenesis);GO:0006412(translation);GO:0003735(structural constituent of ribosome);GO:0005840(ribosome);GO:0005622(intracellular)	ko03010( small subunit ribosomal protein S30e )
mes-MIR477g-p5	c128323_g2	c128323_g2	Peroxisomal acyl-coenzyme A oxidase 1 OS=Arabidopsis thaliana GN=ACX1 PE=1 SV=1	3.5	1720-1740	1	GO:0006635(fatty acid beta-oxidation);GO:0055114(oxidation-reduction process);GO:0008152(metabolic process);GO:0006118(obsolete electron transport);GO:0006637(acyl-CoA metabolic process);GO:0016627(oxidoreductase activity, acting on the CH-CH group of donors);GO:0050660(flavin adenine dinucleotide binding);GO:0003995(acyl-CoA dehydrogenase activity);GO:0003997(acyl-CoA oxidase activity);GO:000577…	ko04146( acyl-CoA oxidase);ko00071( acyl-CoA oxidase);ko00592( acyl-CoA oxidase);ko01040( acyl-CoA oxidase);ko01212( acyl-CoA oxidase)
mes-MIR477g-p5	c112231_g1	c112231_g1	Protein SENSITIVITY TO RED LIGHT REDUCED 1 OS=Arabidopsis thaliana GN=SRR1 PE=2 SV=2	3.5	657-677	1
mes-MIR477g-p5	c24919_g1	c24919_g1	-	4	357-377	1
mes-MIR477g-p5	c185818_g1	c185818_g1	40S ribosomal protein S6 OS=Aplysia californica GN=RPS6 PE=2 SV=1	4	212-232	1	GO:0042710(biofilm formation)	ko03010( small subunit ribosomal protein S6e )
mes-MIR477g-p5	c126990_g3	c126990_g3	-	4	231-252	1	GO:0007059(chromosome segregation);GO:0006260(DNA replication);GO:0005509(calcium ion binding);GO:0005737(cytoplasm)
mes-MIR477g-p5	c82058_g1	c82058_g1	-	4	906-926	1
mes-MIR477g-p5	c144028_g1	c144028_g1	-	4	230-250	1
mes-MIR477g-p5	c189726_g1	c189726_g1	-	4	292-312	1
mes-MIR477g-p5	c80987_g1	c80987_g1	UPF0483 protein AGAP003155 OS=Anopheles gambiae GN=AGAP003155 PE=3 SV=3	4	620-640	1	GO:0016787(hydrolase activity)
mes-MIR477g-p5	c167214_g1	c167214_g1	-	4	161-180	1
mes-MIR535a-p3_1ss15TC	c55189_g1	c55189_g1	-	4	53-72	1
mes-MIR535a-p3_1ss15TC	c115846_g6	c115846_g6	-	4	202-221	1
mes-miR169f	c183410_g1	c183410_g1	-	0	259-279	1
mes-miR169f	c130314_g2	c130314_g2	-	0.5	748-768	1
mes-miR169f	c82964_g1	c82964_g1	-	1	153-173	1
mes-miR169f	c122518_g1	c122518_g1	Nuclear transcription factor Y subunit A-10 OS=Arabidopsis thaliana GN=NFYA10 PE=2 SV=2	2	1776-1796	1	GO:0006355(regulation of transcription, DNA-templated);GO:0003700(transcription factor activity, sequence-specific DNA binding);GO:0005667(transcription factor complex)
mes-miR169f	c190710_g1	c190710_g1	-	3	108-128	1
mes-miR169f	c188668_g1	c188668_g1	-	3.5	55-75	1	GO:0046912(transferase activity, transferring acyl groups, acyl groups converted into alkyl on transfer)
mes-miR169f	c96494_g2	c96494_g2	-	3.5	76-96	1
mes-miR169f	c123657_g1	c123657_g1	Nuclear transcription factor Y subunit A-1 OS=Arabidopsis thaliana GN=NFYA1 PE=2 SV=1	3.5	1504-1524	1	GO:0006355(regulation of transcription, DNA-templated);GO:0003700(transcription factor activity, sequence-specific DNA binding);GO:0005667(transcription factor complex)
mes-miR169f	c130528_g2	c130528_g2	Chloroplast processing peptidase OS=Arabidopsis thaliana GN=PLSP1 PE=2 SV=2	3.5	4411-4431	1	GO:0006144(purine nucleobase metabolic process);GO:0006508(proteolysis);GO:0006355(regulation of transcription, DNA-templated);GO:0003700(transcription factor activity, sequence-specific DNA binding);GO:0017111(nucleoside-triphosphatase activity);GO:0004252(serine-type endopeptidase activity);GO:0003968(RNA-directed RNA polymerase activity);GO:0004197(cysteine-type endopeptidase activity);GO:0005…
mes-miR169f	c171101_g1	c171101_g1	Multidrug resistance-associated protein 1 OS=Canis familiaris GN=ABCC1 PE=2 SV=1	4	265-284	1	GO:0055085(transmembrane transport);GO:0006810(transport);GO:0009987(cellular process);GO:0000166(nucleotide binding);GO:0005524(ATP binding);GO:0016887(ATPase activity);GO:0042626(ATPase activity, coupled to transmembrane movement of substances);GO:0016021(integral component of membrane)
mes-miR169f	c120296_g2	c120296_g2	Receptor-like protein kinase HSL1 OS=Arabidopsis thaliana GN=HSL1 PE=2 SV=1	4	1424-1444	1	GO:0005515(protein binding)
mes-miR169f	c124370_g2	c124370_g2	Nuclear transcription factor Y subunit A-3 OS=Arabidopsis thaliana GN=NFYA3 PE=2 SV=2	4	1320-1340	1	GO:0006355(regulation of transcription, DNA-templated);GO:0003700(transcription factor activity, sequence-specific DNA binding);GO:0005667(transcription factor complex)
mes-miR2275_1ss21TC	c63386_g1	c63386_g1	-	0	76-97	1	GO:0006955(immune response);GO:0030153(bacteriocin immunity);GO:0015643(toxic substance binding);GO:0019814(immunoglobulin complex)
mes-miR2275_1ss21TC	c63386_g1	c63386_g1	-	1	370-391	1	GO:0006955(immune response);GO:0030153(bacteriocin immunity);GO:0015643(toxic substance binding);GO:0019814(immunoglobulin complex)
mes-miR2275_1ss21TC	c63386_g1	c63386_g1	-	1	223-244	1	GO:0006955(immune response);GO:0030153(bacteriocin immunity);GO:0015643(toxic substance binding);GO:0019814(immunoglobulin complex)
mes-miR2275_1ss21TC	c111372_g1	c111372_g1	Caffeoylshikimate esterase OS=Arabidopsis thaliana GN=CSE PE=1 SV=1	2.5	707-728	1	GO:0006508(proteolysis);GO:0008152(metabolic process);GO:0016787(hydrolase activity);GO:0003677(DNA binding);GO:0008236(serine-type peptidase activity)
mes-miR2275_1ss21TC	c127399_g2	c127399_g2	Phospholipase SGR2 OS=Arabidopsis thaliana GN=SGR2 PE=1 SV=1	2.5	3504-3525	1	GO:0006355(regulation of transcription, DNA-templated);GO:0046872(metal ion binding);GO:0003700(transcription factor activity, sequence-specific DNA binding);GO:0005667(transcription factor complex)
mes-miR2275_1ss21TC	c10554_g1	c10554_g1	-	3	113-134	1
mes-miR2275_1ss21TC	c121214_g2	c121214_g2	-	3	73-93	1
mes-miR2275_1ss21TC	c128291_g2	c128291_g2	MADS-box transcription factor PHERES 2 OS=Arabidopsis thaliana GN=PHE2 PE=1 SV=1	3	1432-1453	1	GO:0046983(protein dimerization activity);GO:0003677(DNA binding);GO:0008270(zinc ion binding)
mes-miR2275_1ss21TC	c90711_g1	c90711_g1	-	3.5	184-206	1
mes-miR2275_1ss21TC	c124360_g2	c124360_g2	Pentatricopeptide repeat-containing protein At3g13160, mitochondrial OS=Arabidopsis thaliana GN=At3g13160 PE=2 SV=1	3.5	811-832	1	GO:0006260(DNA replication);GO:0016192(vesicle-mediated transport);GO:0006886(intracellular protein transport);GO:0051536(iron-sulfur cluster binding);GO:0005515(protein binding);GO:0003824(catalytic activity);GO:0005524(ATP binding);GO:0003678(DNA helicase activity);GO:0005657(replication fork)
mes-miR2275_1ss21TC	c130073_g1	c130073_g1	Two-component response regulator-like APRR2 OS=Arabidopsis thaliana GN=APRR2 PE=2 SV=2	3.5	1622-1643	1	GO:0000160(phosphorelay signal transduction system)
mes-miR2275_1ss21TC	c192845_g1	c192845_g1	-	4	26-47	1
mes-miR2275_1ss21TC	c107098_g1	c107098_g1	-	4	376-397	1	GO:0005515(protein binding)
mes-miR2275_1ss21TC	c11449_g1	c11449_g1	-	4	138-160	1
mes-miR2275_1ss21TC	c101221_g1	c101221_g1	Pentatricopeptide repeat-containing protein At3g13160, mitochondrial OS=Arabidopsis thaliana GN=At3g13160 PE=2 SV=1	4	91-112	1	GO:0005515(protein binding)
mes-miR2275_1ss21TC	c112746_g1	c112746_g1	Probable mitochondrial chaperone BCS1-B OS=Dictyostelium discoideum GN=bcsl1b PE=3 SV=1	4	1576-1597	1	GO:0006310(DNA recombination);GO:0006281(DNA repair);GO:0003724(RNA helicase activity);GO:0009378(four-way junction helicase activity);GO:0003723(RNA binding);GO:0005524(ATP binding);GO:0016887(ATPase activity);GO:0009379(Holliday junction helicase complex);GO:0005657(replication fork)
mes-miR2275_1ss21TC	c193867_g1	c193867_g1	-	4	253-273	1
mes-miR2275_1ss21TC	c10094_g2	c10094_g2	-	4	53-73	1
mes-miR2275_1ss21TC	c120361_g2	c120361_g2	Pentatricopeptide repeat-containing protein At1g80270, mitochondrial OS=Arabidopsis thaliana GN=At1g80270 PE=2 SV=1	4	1083-1103	1	GO:0006804(obsolete peroxidase reaction);GO:0006979(response to oxidative stress);GO:0006749(glutathione metabolic process);GO:0055114(oxidation-reduction process);GO:0004602(glutathione peroxidase activity);GO:0005515(protein binding)
mtr-MIR169b-p5_2ss12CG20CT	c53716_g1	c53716_g1	-	2.5	65-85	1
mtr-MIR169b-p5_2ss12CG20CT	c119591_g1	c119591_g1	Polyubiquitin (Fragment) OS=Hordeum vulgare PE=2 SV=1	3	1129-1148	1	GO:0005515(protein binding)
mtr-MIR169b-p5_2ss12CG20CT	c184033_g1	c184033_g1	-	3.5	67-87	1
mtr-MIR169b-p5_2ss12CG20CT	c119892_g1	c119892_g1	Protein BRASSINOSTEROID INSENSITIVE 1 OS=Arabidopsis thaliana GN=BRI1 PE=1 SV=1	3.5	179-199	1	GO:0030261(chromosome condensation);GO:0007059(chromosome segregation);GO:0005515(protein binding);GO:0005737(cytoplasm)
mtr-MIR169b-p5_2ss12CG20CT	c129050_g1	c129050_g1	-	3.5	2297-2317	1	GO:0006560(proline metabolic process);GO:0007618(mating);GO:0006525(arginine metabolic process);GO:0018112(proline racemase activity);GO:0005576(extracellular region)
mtr-MIR169b-p5_2ss12CG20CT	c132792_g1	c132792_g1	50S ribosomal protein L9, chloroplastic OS=Triticum aestivum GN=RPL9 PE=2 SV=1	3.5	126-145	1	GO:0042254(ribosome biogenesis);GO:0006412(translation);GO:0003735(structural constituent of ribosome);GO:0009570(chloroplast stroma);GO:0005840(ribosome)	ko03010( large subunit ribosomal protein L9 )
mtr-MIR169b-p5_2ss12CG20CT	c42753_g1	c42753_g1	Retrovirus-related Pol polyprotein from transposon opus OS=Drosophila melanogaster GN=pol PE=3 SV=1	4	139-159	1
mtr-MIR169b-p5_2ss12CG20CT	c110466_g1	c110466_g1	-	4	323-344	1
mtr-MIR169b-p5_2ss12CG20CT	c183193_g1	c183193_g1	-	4	5-25	1
mtr-MIR169b-p5_2ss12CG20CT	c176234_g1	c176234_g1	-	4	98-118	1
mtr-MIR169b-p5_2ss12CG20CT	c121666_g1	c121666_g1	CHD3-type chromatin-remodeling factor PICKLE OS=Arabidopsis thaliana GN=PKL PE=1 SV=1	4	1509-1529	1	GO:0006355(regulation of transcription, DNA-templated);GO:0006338(chromatin remodeling);GO:0008270(zinc ion binding);GO:0016818(hydrolase activity, acting on acid anhydrides, in phosphorus-containing anhydrides);GO:0005524(ATP binding);GO:0003676(nucleic acid binding);GO:0003677(DNA binding);GO:0005634(nucleus)
mtr-MIR169b-p5_2ss12CG20CT	c185997_g1	c185997_g1	-	4	191-210	1
mtr-MIR169b-p5_2ss12CG20CT	c105401_g2	c105401_g2	-	4	176-195	1
mtr-MIR169b-p5_2ss12CG20CT	c123918_g1	c123918_g1	Basic helix-loop-helix protein A OS=Pisum sativum GN=BHLH PE=3 SV=1	4	162-181	1	GO:0008152(metabolic process);GO:0016597(amino acid binding);GO:0046983(protein dimerization activity)
mtr-MIR169b-p5_2ss12CG20CT	c105070_g1	c105070_g1	FGGY carbohydrate kinase domain-containing protein OS=Xenopus laevis GN=fggy PE=2 SV=2	4	149-169	1	GO:0005975(carbohydrate metabolic process);GO:0016773(phosphotransferase activity, alcohol group as acceptor);GO:0008270(zinc ion binding);GO:0005515(protein binding)
mtr-MIR169b-p5_2ss12CG20CT	c106064_g3	c106064_g3	NAC domain-containing protein 8 OS=Arabidopsis thaliana GN=NAC008 PE=2 SV=1	4	164-183	1
mtr-MIR171b-p5_1ss21TC	c58701_g1	c58701_g1	-	4	101-121	1
mtr-MIR171e-p3	c35208_g1	c35208_g1	-	0	793-813	1
mtr-MIR171e-p3	c125595_g1	c125595_g1	Scarecrow-like protein 6 OS=Arabidopsis thaliana GN=SCL6 PE=1 SV=1	1.5	1091-1111	1
mtr-MIR171e-p3	c127975_g1	c127975_g1	Scarecrow-like protein 6 OS=Arabidopsis thaliana GN=SCL6 PE=1 SV=1	2	1513-1533	1
mtr-MIR171e-p3	c125467_g1	c125467_g1	Scarecrow-like protein 15 OS=Arabidopsis thaliana GN=SCL15 PE=2 SV=3	3	673-693	1
mtr-MIR171e-p3	c139732_g1	c139732_g1	-	4	113-133	1
mtr-MIR2586a-p3_2ss15CA23AG	c100722_g1	c100722_g1	-	1.5	6-29	1
mtr-MIR2586a-p3_2ss15CA23AG	c100722_g2	c100722_g2	-	1.5	6-29	1
mtr-MIR2586a-p3_2ss15CA23AG	c158555_g1	c158555_g1	-	1.5	9-31	1
mtr-MIR2586a-p3_2ss15CA23AG	c117128_g1	c117128_g1	Agamous-like MADS-box protein AGL31 OS=Arabidopsis thaliana GN=AGL31 PE=2 SV=2	2.5	571-593	1	GO:0006355(regulation of transcription, DNA-templated);GO:0003700(transcription factor activity, sequence-specific DNA binding);GO:0046983(protein dimerization activity);GO:0003677(DNA binding);GO:0005634(nucleus);GO:0005667(transcription factor complex)
mtr-MIR2586a-p3_2ss15CA23AG	c128365_g2	c128365_g2	Brefeldin A-inhibited guanine nucleotide-exchange protein 1 OS=Arabidopsis thaliana GN=BIG1 PE=2 SV=1	2.5	29-51	1	GO:0005515(protein binding)	ko04144( brefeldin A-inhibited guanine nucleotide-exchange protein )
mtr-MIR2586a-p3_2ss15CA23AG	c95109_g1	c95109_g1	-	3	925-948	1
mtr-MIR2586a-p3_2ss15CA23AG	c103296_g2	c103296_g2	-	3	7-30	1	GO:0042207(styrene catabolic process);GO:0006559(L-phenylalanine catabolic process);GO:0006570(tyrosine metabolic process);GO:0055114(oxidation-reduction process);GO:0004411(homogentisate 1,2-dioxygenase activity)
mtr-MIR2586a-p3_2ss15CA23AG	c110729_g1	c110729_g1	-	3	11-33	1
mtr-MIR2586a-p3_2ss15CA23AG	c126256_g1	c126256_g1	-	3.5	410-433	1
mtr-MIR2586a-p3_2ss15CA23AG	c97566_g2	c97566_g2	-	3.5	3-26	1
mtr-MIR2586a-p3_2ss15CA23AG	c55367_g1	c55367_g1	-	3.5	79-102	1
mtr-MIR2586a-p3_2ss15CA23AG	c117639_g5	c117639_g5	-	4	2-24	1
mtr-MIR2586a-p3_2ss15CA23AG	c178765_g1	c178765_g1	-	4	140-162	1
mtr-MIR2586a-p3_2ss15CA23AG	c37912_g1	c37912_g1	-	4	254-276	1
mtr-MIR2586a-p3_2ss15CA23AG	c78520_g1	c78520_g1	-	4	2-24	1
mtr-MIR2586a-p3_2ss15CA23AG	c125416_g1	c125416_g1	-	4	3553-3576	1
mtr-MIR2586a-p3_2ss15CA23AG	c100722_g2	c100722_g2	-	4	31-53	1
mtr-MIR2586a-p3_2ss15CA23AG	c100722_g1	c100722_g1	-	4	31-53	1
mtr-MIR2586a-p3_2ss15CA23AG	c128365_g2	c128365_g2	Brefeldin A-inhibited guanine nucleotide-exchange protein 1 OS=Arabidopsis thaliana GN=BIG1 PE=2 SV=1	4	5-27	1	GO:0005515(protein binding)	ko04144( brefeldin A-inhibited guanine nucleotide-exchange protein )
PC-3p-2186_1274	c109745_g2	c109745_g2	-	3	746-769	1
mtr-MIR2586a-p3_2ss1GT18CG	c100722_g1	c100722_g1	-	1.5	9-32	1
mtr-MIR2586a-p3_2ss1GT18CG	c100722_g2	c100722_g2	-	1.5	9-32	1
mtr-MIR2586a-p3_2ss1GT18CG	c128365_g2	c128365_g2	Brefeldin A-inhibited guanine nucleotide-exchange protein 1 OS=Arabidopsis thaliana GN=BIG1 PE=2 SV=1	3	1-24	1	GO:0005515(protein binding)	ko04144( brefeldin A-inhibited guanine nucleotide-exchange protein )
mtr-MIR2586a-p3_2ss1GT18CG	c112790_g3	c112790_g3	-	3	2361-2383	1
mtr-MIR2586a-p3_2ss1GT18CG	c116784_g1	c116784_g1	ABC transporter C family member 2 OS=Arabidopsis thaliana GN=ABCC2 PE=1 SV=2	3	4735-4757	1	GO:0006810(transport);GO:0055085(transmembrane transport);GO:0003677(DNA binding);GO:0000166(nucleotide binding);GO:0005525(GTP binding);GO:0003924(GTPase activity);GO:0016887(ATPase activity);GO:0042626(ATPase activity, coupled to transmembrane movement of substances);GO:0005524(ATP binding);GO:0016021(integral component of membrane)
mtr-MIR2586a-p3_2ss1GT18CG	c78520_g1	c78520_g1	-	3.5	5-27	1
mtr-MIR2586a-p3_2ss1GT18CG	c128742_g2	c128742_g2	-	3.5	263-286	1
mtr-MIR2586a-p3_2ss1GT18CG	c130727_g1	c130727_g1	Cyclin-dependent kinase G-2 OS=Oryza sativa subsp. japonica GN=CDKG-2 PE=2 SV=2	3.5	6466-6488	1	GO:0006468(protein phosphorylation);GO:0055114(oxidation-reduction process);GO:0005524(ATP binding);GO:0004672(protein kinase activity);GO:0016773(phosphotransferase activity, alcohol group as acceptor);GO:0016705(oxidoreductase activity, acting on paired donors, with incorporation or reduction of molecular oxygen);GO:0016772(transferase activity, transferring phosphorus-containing groups);GO:000…
mtr-MIR2586a-p3_2ss1GT18CG	c126256_g1	c126256_g1	-	4	413-436	1
mtr-MIR2586a-p3_2ss1GT18CG	c158555_g1	c158555_g1	-	4	12-34	1
mtr-MIR2586a-p3_2ss1GT18CG	c103296_g2	c103296_g2	-	4	10-33	1	GO:0042207(styrene catabolic process);GO:0006559(L-phenylalanine catabolic process);GO:0006570(tyrosine metabolic process);GO:0055114(oxidation-reduction process);GO:0004411(homogentisate 1,2-dioxygenase activity)
mtr-MIR2586a-p3_2ss1GT18CG	c110729_g1	c110729_g1	-	4	2-24	1
mtr-MIR2586a-p3_2ss1GT18CG	c117128_g1	c117128_g1	Agamous-like MADS-box protein AGL31 OS=Arabidopsis thaliana GN=AGL31 PE=2 SV=2	4	574-596	1	GO:0006355(regulation of transcription, DNA-templated);GO:0003700(transcription factor activity, sequence-specific DNA binding);GO:0046983(protein dimerization activity);GO:0003677(DNA binding);GO:0005634(nucleus);GO:0005667(transcription factor complex)
mtr-MIR2586a-p5_2ss15CG23AG	c100722_g1	c100722_g1	-	0.5	6-29	1
mtr-MIR2586a-p5_2ss15CG23AG	c100722_g2	c100722_g2	-	0.5	6-29	1
mtr-MIR2586a-p5_2ss15CG23AG	c158555_g1	c158555_g1	-	1.5	9-31	1
mtr-MIR2586a-p5_2ss15CG23AG	c103296_g2	c103296_g2	-	2	7-30	1	GO:0042207(styrene catabolic process);GO:0006559(L-phenylalanine catabolic process);GO:0006570(tyrosine metabolic process);GO:0055114(oxidation-reduction process);GO:0004411(homogentisate 1,2-dioxygenase activity)
mtr-MIR2586a-p5_2ss15CG23AG	c126256_g1	c126256_g1	-	2.5	410-433	1
mtr-MIR2586a-p5_2ss15CG23AG	c97566_g2	c97566_g2	-	2.5	3-26	1
mtr-MIR2586a-p5_2ss15CG23AG	c117128_g1	c117128_g1	Agamous-like MADS-box protein AGL31 OS=Arabidopsis thaliana GN=AGL31 PE=2 SV=2	2.5	571-593	1	GO:0006355(regulation of transcription, DNA-templated);GO:0003700(transcription factor activity, sequence-specific DNA binding);GO:0046983(protein dimerization activity);GO:0003677(DNA binding);GO:0005634(nucleus);GO:0005667(transcription factor complex)
mtr-MIR2586a-p5_2ss15CG23AG	c128365_g2	c128365_g2	Brefeldin A-inhibited guanine nucleotide-exchange protein 1 OS=Arabidopsis thaliana GN=BIG1 PE=2 SV=1	2.5	29-51	1	GO:0005515(protein binding)	ko04144( brefeldin A-inhibited guanine nucleotide-exchange protein )
mtr-MIR2586a-p5_2ss15CG23AG	c125416_g1	c125416_g1	-	3	3553-3576	1
mtr-MIR2586a-p5_2ss15CG23AG	c136432_g1	c136432_g1	-	3.5	32-55	1
mtr-MIR2586a-p5_2ss15CG23AG	c95109_g1	c95109_g1	-	3.5	925-948	1
mtr-MIR2586a-p5_2ss15CG23AG	c107551_g7	c107551_g7	-	4	131-154	1
mtr-MIR2586a-p5_2ss15CG23AG	c117639_g5	c117639_g5	-	4	2-24	1
mtr-MIR2586a-p5_2ss15CG23AG	c48343_g1	c48343_g1	-	4	1-25	1
mtr-MIR2586a-p5_2ss15CG23AG	c55367_g1	c55367_g1	-	4	79-102	1
mtr-MIR2586a-p5_2ss15CG23AG	c78520_g1	c78520_g1	-	4	2-24	1
mtr-MIR2586a-p5_2ss15CG23AG	c110729_g1	c110729_g1	-	4	5-27	1
mtr-MIR2586a-p5_2ss15CG23AG	c128742_g2	c128742_g2	-	4	260-283	1
mtr-MIR2586a-p5_2ss15CG23AG	c100722_g1	c100722_g1	-	4	31-53	1
mtr-MIR2586a-p5_2ss15CG23AG	c100722_g2	c100722_g2	-	4	31-53	1
mtr-miR156g-5p	c117686_g1	c117686_g1	-	2	69-89	1
mtr-miR156g-5p	c103603_g1	c103603_g1	-	2.5	510-530	1
mtr-miR156g-5p	c127600_g1	c127600_g1	Squamosa promoter-binding-like protein 12 OS=Oryza sativa subsp. japonica GN=SPL12 PE=2 SV=1	2.5	1583-1603	1	GO:0003677(DNA binding);GO:0005634(nucleus)
mtr-miR156g-5p	c116483_g3	c116483_g3	-	2.5	1310-1330	1
mtr-miR156g-5p	c133839_g1	c133839_g1	-	3.5	5-25	1
mtr-miR156g-5p	c36672_g1	c36672_g1	-	3.5	231-251	1
mtr-miR156g-5p	c115088_g2	c115088_g2	Squamosa promoter-binding-like protein 16 OS=Oryza sativa subsp. japonica GN=SPL16 PE=2 SV=1	3.5	1035-1055	1	GO:0003677(DNA binding);GO:0005634(nucleus)
mtr-miR156g-5p	c109362_g4	c109362_g4	-	3.5	170-190	1
mtr-miR156g-5p	c115088_g3	c115088_g3	-	3.5	1243-1263	1	GO:0009405(pathogenesis);GO:0005576(extracellular region)
mtr-miR156g-5p	c119402_g1	c119402_g1	Squamosa promoter-binding-like protein 16 OS=Oryza sativa subsp. japonica GN=SPL16 PE=2 SV=1	3.5	1296-1316	1	GO:0003677(DNA binding);GO:0005634(nucleus)
mtr-miR156g-5p	c98048_g1	c98048_g1	-	4	487-508	1
mtr-miR156g-5p	c126285_g2	c126285_g2	-	4	67-86	1
mtr-miR156g-5p	c109362_g3	c109362_g3	-	4	779-799	1
mtr-miR156g-5p	c118010_g1	c118010_g1	Squamosa promoter-binding-like protein 6 OS=Arabidopsis thaliana GN=SPL6 PE=2 SV=2	4	1188-1208	1	GO:0003677(DNA binding);GO:0005634(nucleus)
mtr-miR156g-5p	c130789_g1	c130789_g1	Retrovirus-related Pol polyprotein from transposon TNT 1-94 OS=Nicotiana tabacum PE=2 SV=1	4	733-753	1	GO:0006886(intracellular protein transport);GO:0048870(cell motility);GO:0010508(positive regulation of autophagy);GO:0006355(regulation of transcription, DNA-templated);GO:0007049(cell cycle);GO:0006260(DNA replication);GO:0015074(DNA integration);GO:0043093(FtsZ-dependent cytokinesis);GO:0000917(barrier septum assembly);GO:0008270(zinc ion binding);GO:0003700(transcription factor activity, sequ…
mtr-miR159a	c178860_g1	c178860_g1	-	3	233-253	1
mtr-miR159a	c125472_g1	c125472_g1	-	3	1173-1193	1	GO:0032040(small-subunit processome)
mtr-miR159a	c113088_g1	c113088_g1	Peptidyl-prolyl cis-trans isomerase FKBP12 OS=Arabidopsis thaliana GN=FKBP12 PE=1 SV=2	3	300-319	1	GO:0000413(protein peptidyl-prolyl isomerization);GO:0006457(protein folding);GO:0003755(peptidyl-prolyl cis-trans isomerase activity)
mtr-miR159a	c118886_g2	c118886_g2	Transcription factor RF2b OS=Oryza sativa subsp. japonica GN=RF2b PE=1 SV=2	3	484-503	1	GO:0006355(regulation of transcription, DNA-templated);GO:0048193(Golgi vesicle transport);GO:0007094(mitotic spindle assembly checkpoint);GO:0045995(regulation of embryonic development);GO:0007165(signal transduction);GO:0030334(regulation of cell migration);GO:0006914(autophagy);GO:0030155(regulation of cell adhesion);GO:0006260(DNA replication);GO:0043565(sequence-specific DNA binding);GO:0005…
mtr-miR159a	c33325_g1	c33325_g1	Transcription factor GAMYB OS=Oryza sativa subsp. indica GN=GAM1 PE=2 SV=1	3.5	6-26	1		ko04626(myb proto-oncogene protein,ko plant )
mtr-miR159a	c123985_g2	c123985_g2	-	3.5	1000-1020	1
mtr-miR159a	c107758_g4	c107758_g4	-	4	656-676	1
mtr-miR159a	c178734_g1	c178734_g1	-	4	190-209	1
mtr-miR159a	c4505_g1	c4505_g1	-	4	102-123	1
mtr-miR159a	c129943_g2	c129943_g2	Protein NLP4 OS=Arabidopsis thaliana GN=NLP4 PE=2 SV=1	4	2478-2498	1	GO:0005515(protein binding)
mtr-miR159a	c103926_g1	c103926_g1	ABC transporter C family member 3 OS=Arabidopsis thaliana GN=ABCC3 PE=1 SV=1	4	123-144	1	GO:0055085(transmembrane transport);GO:0006810(transport);GO:0005524(ATP binding);GO:0016887(ATPase activity);GO:0042626(ATPase activity, coupled to transmembrane movement of substances);GO:0016021(integral component of membrane)
mtr-miR159a_1ss1TC	c178860_g1	c178860_g1	-	2.5	233-253	1
mtr-miR159a_1ss1TC	c125472_g1	c125472_g1	-	2.5	1173-1193	1	GO:0032040(small-subunit processome)
mtr-miR159a_1ss1TC	c183823_g1	c183823_g1	-	3	294-313	1
mtr-miR159a_1ss1TC	c129943_g2	c129943_g2	Protein NLP4 OS=Arabidopsis thaliana GN=NLP4 PE=2 SV=1	3.5	2478-2498	1	GO:0005515(protein binding)
mtr-miR159a_1ss1TC	c127970_g2	c127970_g2	Phosphatidylinositol 4-phosphate 5-kinase 1 OS=Arabidopsis thaliana GN=PIP5K1 PE=1 SV=1	4	237-258	1	GO:0015992(proton transport);GO:0006123(mitochondrial electron transport, cytochrome c to oxygen);GO:0004129(cytochrome-c oxidase activity);GO:0045277(respiratory chain complex IV)	ko04144( 1-phosphatidylinositol-4-phosphate 5-kinase);ko04070( 1-phosphatidylinositol-4-phosphate 5-kinase);ko00562( 1-phosphatidylinositol-4-phosphate 5-kinase)
mtr-miR159a_1ss1TC	c142663_g1	c142663_g1	Ribulose bisphosphate carboxylase small chain, chloroplastic OS=Glycine tomentella GN=RBCS PE=3 SV=1	4	182-201	1		ko00630( ribulose-bisphosphate carboxylase small chain);ko00710( ribulose-bisphosphate carboxylase small chain);ko01200( ribulose-bisphosphate carboxylase small chain)
mtr-miR159a_1ss1TC	c113088_g1	c113088_g1	Peptidyl-prolyl cis-trans isomerase FKBP12 OS=Arabidopsis thaliana GN=FKBP12 PE=1 SV=2	4	300-319	1	GO:0000413(protein peptidyl-prolyl isomerization);GO:0006457(protein folding);GO:0003755(peptidyl-prolyl cis-trans isomerase activity)
mtr-miR159a_1ss1TC	c96159_g1	c96159_g1	-	4	165-184	1	GO:0006144(purine nucleobase metabolic process);GO:0006171(cAMP biosynthetic process);GO:0004016(adenylate cyclase activity);GO:0005886(plasma membrane)
mtr-miR159a_1ss1TC	c49021_g1	c49021_g1	Ribulose bisphosphate carboxylase small chain, chloroplastic OS=Pyrus pyrifolia GN=RBCS PE=2 SV=1	4	156-175	1		ko00630( ribulose-bisphosphate carboxylase small chain);ko00710( ribulose-bisphosphate carboxylase small chain);ko01200( ribulose-bisphosphate carboxylase small chain)
mtr-miR162_R+1_2	c128205_g2	c128205_g2	C2 and GRAM domain-containing protein At5g50170 OS=Arabidopsis thaliana GN=At5g50170 PE=2 SV=1	4	1098-1118	1	GO:0005515(protein binding)
mtr-miR166a_1ss21CA	c61064_g1	c61064_g1	-	1	375-395	1
mtr-miR166a_1ss21CA	c101160_g1	c101160_g1	-	1	1382-1402	1
mtr-miR166a_1ss21CA	c130408_g3	c130408_g3	Homeobox-leucine zipper protein ATHB-15 OS=Arabidopsis thaliana GN=ATHB-15 PE=1 SV=1	2.5	1088-1108	1	GO:0007049(cell cycle);GO:0006355(regulation of transcription, DNA-templated);GO:0051301(cell division);GO:0008289(lipid binding);GO:0003700(transcription factor activity, sequence-specific DNA binding);GO:0003677(DNA binding);GO:0043565(sequence-specific DNA binding);GO:0005667(transcription factor complex);GO:0016021(integral component of membrane)
mtr-miR166a_1ss21CA	c128650_g1	c128650_g1	Homeobox-leucine zipper protein ATHB-14 OS=Arabidopsis thaliana GN=ATHB-14 PE=1 SV=1	2.5	1321-1341	1	GO:0006355(regulation of transcription, DNA-templated);GO:0043565(sequence-specific DNA binding);GO:0008289(lipid binding);GO:0003677(DNA binding);GO:0003700(transcription factor activity, sequence-specific DNA binding);GO:0005667(transcription factor complex)
mtr-miR166a_1ss21CA	c114052_g1	c114052_g1	Zinc finger BED domain-containing protein RICESLEEPER 3 OS=Oryza sativa subsp. japonica GN=Os05g0583200 PE=2 SV=1	3	1823-1843	1	GO:0046983(protein dimerization activity)
mtr-miR166a_1ss21CA	c109199_g1	c109199_g1	WAT1-related protein At5g40240 OS=Arabidopsis thaliana GN=At5g40240 PE=2 SV=1	3.5	116-136	1	GO:0007276(gamete generation);GO:0055085(transmembrane transport);GO:0016020(membrane);GO:0016021(integral component of membrane)
mtr-miR166a_1ss21CA	c72572_g1	c72572_g1	Beta-galactosidase OS=Malus domestica PE=1 SV=1	3.5	366-387	1		ko00052( beta-galactosidase);ko00511( beta-galactosidase);ko00531( beta-galactosidase);ko00604( beta-galactosidase);ko00600( beta-galactosidase)
mtr-miR166a_1ss21CA	c107568_g1	c107568_g1	-	4	678-698	1
mtr-miR166a_1ss21CA	c120651_g2	c120651_g2	-	4	55-75	1
mtr-miR166g-5p_1ss21GA	c92093_g1	c92093_g1	-	3	291-311	1	GO:0007031(peroxisome organization);GO:0005779(integral component of peroxisomal membrane)
mtr-miR166g-5p_1ss21GA	c112726_g1	c112726_g1	Protein kinase APK1A, chloroplastic OS=Arabidopsis thaliana GN=APK1A PE=2 SV=1	3.5	958-978	1	GO:0008013(beta-catenin binding);GO:0016342(catenin complex)
mtr-miR166g-5p_1ss21GA	c109143_g1	c109143_g1	-	4	294-314	1
mtr-miR166g-5p_1ss21GA	c150406_g1	c150406_g1	-	4	27-47	1
mtr-miR166g-5p_1ss21GA	c153533_g1	c153533_g1	-	4	32-51	1
mtr-miR166g-5p_1ss21GA	c100080_g1	c100080_g1	-	4	27-46	1
mtr-miR168b_1ss1TG	c100799_g1	c100799_g1	-	1	941-961	1
mtr-miR168b_1ss1TG	c129549_g1	c129549_g1	E3 ubiquitin-protein ligase UPL7 OS=Arabidopsis thaliana GN=UPL7 PE=2 SV=1	4	5260-5280	1	GO:0016567(protein ubiquitination);GO:0006274(DNA replication termination);GO:0003677(DNA binding);GO:0005515(protein binding);GO:0004842(ubiquitin-protein transferase activity);GO:0005622(intracellular);GO:0005737(cytoplasm)	ko04120( ubiquitin-protein ligase E3 B)
PC-3p-2259_1250	c105447_g1	c105447_g1	-	2	799-819	1
PC-3p-2259_1250	c143255_g1	c143255_g1	-	4	121-141	1	GO:0007276(gamete generation)
PC-3p-2259_1250	c112964_g1	c112964_g1	Nodulation-signaling pathway 2 protein OS=Medicago truncatula GN=NSP2 PE=1 SV=1	4	881-901	1	GO:0006807(nitrogen compound metabolic process);GO:0003933(GTP cyclohydrolase activity)
PC-3p-2259_1250	c118585_g1	c118585_g1	-	4	223-243	1
PC-3p-2259_1250	c108821_g1	c108821_g1	-	4	796-816	1
PC-3p-2259_1250	c119971_g1	c119971_g1	-	4	453-473	1
mtr-miR168b_L+1	c100799_g1	c100799_g1	-	1	941-962	1
mtr-miR168b_L+1	c160609_g1	c160609_g1	-	4	122-143	1
mtr-miR168c-3p	c100799_g1	c100799_g1	-	3	857-877	1
mtr-miR168c-3p	c128149_g2	c128149_g2	Cytoplasmic tRNA 2-thiolation protein 2 OS=Arabidopsis thaliana GN=CTU2 PE=2 SV=3	3.5	930-949	1		ko04122( cytoplasmic tRNA 2-thiolation protein 2 )
mtr-miR168c-3p	c117740_g2	c117740_g2	FAD-linked sulfhydryl oxidase ERV1 OS=Arabidopsis thaliana GN=ERV1 PE=1 SV=1	4	574-594	1	GO:0055114(oxidation-reduction process);GO:0016972(thiol oxidase activity)
mtr-miR168c-3p_R+1	c100799_g1	c100799_g1	-	3.5	856-877	1
mtr-miR168c-3p_R+1	c128149_g2	c128149_g2	Cytoplasmic tRNA 2-thiolation protein 2 OS=Arabidopsis thaliana GN=CTU2 PE=2 SV=3	3.5	929-949	1		ko04122( cytoplasmic tRNA 2-thiolation protein 2 )
mtr-miR168c-3p_R+1_1ss4GT	c110378_g2	c110378_g2	-	4	866-887	1
mtr-miR171b_1ss12CT	c139732_g1	c139732_g1	-	0.5	116-136	1
mtr-miR171b_1ss12CT	c125595_g1	c125595_g1	Scarecrow-like protein 6 OS=Arabidopsis thaliana GN=SCL6 PE=1 SV=1	1.5	1094-1114	1
mtr-miR171b_1ss12CT	c127975_g1	c127975_g1	Scarecrow-like protein 6 OS=Arabidopsis thaliana GN=SCL6 PE=1 SV=1	1.5	1516-1536	1
mtr-miR171b_1ss12CT	c35208_g1	c35208_g1	-	2.5	796-816	1
mtr-miR171b_1ss12CT	c69152_g1	c69152_g1	-	3.5	541-561	1
mtr-miR171b_1ss12CT	c79351_g1	c79351_g1	-	4	462-482	1
mtr-miR171g	c7136_g1	c7136_g1	-	0	196-216	1
mtr-miR171g	c13780_g1	c13780_g1	-	4	99-119	1
mtr-miR171g	c60406_g1	c60406_g1	-	4	51-70	1
mtr-miR171g_1ss1CT	c7136_g1	c7136_g1	-	0.5	196-216	1
mtr-miR171g_1ss1CT	c120319_g1	c120319_g1	Glycerophosphodiester phosphodiesterase GDPD2 OS=Arabidopsis thaliana GN=GDPD2 PE=2 SV=1	3.5	2263-2284	1	GO:0006629(lipid metabolic process);GO:0005975(carbohydrate metabolic process);GO:0016868(intramolecular transferase activity, phosphotransferases);GO:0008081(phosphoric diester hydrolase activity)	ko00564( glycerophosphodiester phosphodiesterase)
mtr-miR171g_1ss1CT	c191744_g1	c191744_g1	-	4	22-41	1
mtr-miR172b	c108779_g3	c108779_g3	-	0	353-373	1
mtr-miR172b	c108779_g2	c108779_g2	-	0	1262-1282	1
mtr-miR172b	c112323_g1	c112323_g1	Ethylene-responsive transcription factor RAP2-7 OS=Arabidopsis thaliana GN=RAP2-7 PE=2 SV=2	3	486-506	1
mtr-miR172b	c115980_g1	c115980_g1	Floral homeotic protein APETALA 2 OS=Arabidopsis thaliana GN=AP2 PE=1 SV=1	3	1213-1233	1	GO:0006355(regulation of transcription, DNA-templated);GO:0003700(transcription factor activity, sequence-specific DNA binding);GO:0005667(transcription factor complex)
mtr-miR172b	c128372_g1	c128372_g1	Floral homeotic protein APETALA 2 OS=Arabidopsis thaliana GN=AP2 PE=1 SV=1	3	1507-1527	1	GO:0006355(regulation of transcription, DNA-templated);GO:0003700(transcription factor activity, sequence-specific DNA binding);GO:0005667(transcription factor complex)
mtr-miR172b	c114363_g1	c114363_g1	-	3	411-431	1
mtr-miR172b	c36915_g1	c36915_g1	-	3	331-351	1
mtr-miR172b	c130632_g2	c130632_g2	-	3	1461-1480	1	GO:0042254(ribosome biogenesis);GO:0006412(translation);GO:0003735(structural constituent of ribosome);GO:0005840(ribosome);GO:0005622(intracellular)
mtr-miR172b	c169372_g1	c169372_g1	-	3.5	82-102	1
mtr-miR172b	c193640_g1	c193640_g1	-	3.5	34-53	1
mtr-miR172b	c103502_g1	c103502_g1	Probable mitochondrial chaperone BCS1-B OS=Dictyostelium discoideum GN=bcsl1b PE=3 SV=1	3.5	48-69	1	GO:0006310(DNA recombination);GO:0006281(DNA repair);GO:0003724(RNA helicase activity);GO:0009378(four-way junction helicase activity);GO:0003723(RNA binding);GO:0016887(ATPase activity);GO:0005524(ATP binding);GO:0005657(replication fork);GO:0005634(nucleus);GO:0005737(cytoplasm);GO:0009379(Holliday junction helicase complex)
mtr-miR172b	c120759_g2	c120759_g2	-	4	347-368	1
mtr-miR172b	c108600_g1	c108600_g1	Non-specific phospholipase C2 OS=Arabidopsis thaliana GN=NPC2 PE=2 SV=1	4	1253-1273	1	GO:0016788(hydrolase activity, acting on ester bonds)	ko00562( phospholipase C);ko00564( phospholipase C);ko00565( phospholipase C)
mtr-miR172b	c63388_g1	c63388_g1	-	4	881-901	1
mtr-miR172b	c121141_g1	c121141_g1	Ubiquitin-conjugating enzyme E2 22 OS=Arabidopsis thaliana GN=UBC22 PE=1 SV=1	4	1109-1129	1		ko04120( ubiquitin-conjugating enzyme E2 S)
mtr-miR172b	c129737_g3	c129737_g3	PXMP2/4 family protein 4 OS=Dictyostelium discoideum GN=DDB_G0290631 PE=3 SV=1	4	3570-3590	1	GO:0016021(integral component of membrane)	ko04146( protein Mpv17 )
mtr-miR172b_1ss1AG	c108779_g3	c108779_g3	-	0.5	353-373	1
mtr-miR172b_1ss1AG	c108779_g2	c108779_g2	-	0.5	1262-1282	1
mtr-miR172b_1ss1AG	c128372_g1	c128372_g1	Floral homeotic protein APETALA 2 OS=Arabidopsis thaliana GN=AP2 PE=1 SV=1	2	1507-1527	1	GO:0006355(regulation of transcription, DNA-templated);GO:0003700(transcription factor activity, sequence-specific DNA binding);GO:0005667(transcription factor complex)
mtr-miR172b_1ss1AG	c112323_g1	c112323_g1	Ethylene-responsive transcription factor RAP2-7 OS=Arabidopsis thaliana GN=RAP2-7 PE=2 SV=2	3	486-506	1
mtr-miR172b_1ss1AG	c115980_g1	c115980_g1	Floral homeotic protein APETALA 2 OS=Arabidopsis thaliana GN=AP2 PE=1 SV=1	3	1213-1233	1	GO:0006355(regulation of transcription, DNA-templated);GO:0003700(transcription factor activity, sequence-specific DNA binding);GO:0005667(transcription factor complex)
mtr-miR172b_1ss1AG	c114363_g1	c114363_g1	-	3	411-431	1
mtr-miR172b_1ss1AG	c36915_g1	c36915_g1	-	3	331-351	1
mtr-miR172b_1ss1AG	c130632_g2	c130632_g2	-	3.5	1461-1480	1	GO:0042254(ribosome biogenesis);GO:0006412(translation);GO:0003735(structural constituent of ribosome);GO:0005840(ribosome);GO:0005622(intracellular)
mtr-miR172b_1ss1AG	c169372_g1	c169372_g1	-	4	82-102	1
mtr-miR172b_1ss1AG	c105667_g2	c105667_g2	Cytochrome P450 93A3 OS=Glycine max GN=CYP93A3 PE=2 SV=1	4	768-789	1	GO:0055114(oxidation-reduction process);GO:0016705(oxidoreductase activity, acting on paired donors, with incorporation or reduction of molecular oxygen);GO:0005506(iron ion binding);GO:0020037(heme binding)
mtr-miR172b_1ss1AG	c103502_g1	c103502_g1	Probable mitochondrial chaperone BCS1-B OS=Dictyostelium discoideum GN=bcsl1b PE=3 SV=1	4	48-69	1	GO:0006310(DNA recombination);GO:0006281(DNA repair);GO:0003724(RNA helicase activity);GO:0009378(four-way junction helicase activity);GO:0003723(RNA binding);GO:0016887(ATPase activity);GO:0005524(ATP binding);GO:0005657(replication fork);GO:0005634(nucleus);GO:0005737(cytoplasm);GO:0009379(Holliday junction helicase complex)
mtr-miR172b_1ss1AG	c136452_g1	c136452_g1	-	4	227-248	1
mtr-miR172b_1ss1AG	c89316_g1	c89316_g1	-	4	173-192	1
mtr-miR172b_1ss1AG	c193640_g1	c193640_g1	-	4	34-53	1
mtr-miR172b_1ss1AG	c130497_g1	c130497_g1	tRNA wybutosine-synthesizing protein 2/3/4 OS=Oryza sativa subsp. japonica GN=Os07g0515000 PE=2 SV=1	4	2450-2469	1	GO:0016567(protein ubiquitination);GO:0046872(metal ion binding);GO:0008168(methyltransferase activity);GO:0005515(protein binding);GO:0004842(ubiquitin-protein transferase activity)
mtr-miR172b_1ss2GT	c108779_g3	c108779_g3	-	2	353-373	1
mtr-miR172b_1ss2GT	c108779_g2	c108779_g2	-	2	1262-1282	1
mtr-miR172b_1ss2GT	c64443_g1	c64443_g1	-	3	141-161	1
mtr-miR172b_1ss2GT	c118819_g1	c118819_g1	-	3	569-589	1
mtr-miR172b_1ss2GT	c107106_g1	c107106_g1	-	3.5	9-28	1
mtr-miR172b_1ss2GT	c195986_g1	c195986_g1	-	3.5	115-134	1
mtr-miR172b_1ss2GT	c53944_g1	c53944_g1	-	3.5	221-241	1
mtr-miR172b_1ss2GT	c30536_g1	c30536_g1	-	4	333-353	1
mtr-miR172b_1ss2GT	c14233_g1	c14233_g1	-	4	57-76	1
mtr-miR172b_1ss2GT	c43204_g1	c43204_g1	-	4	216-235	1
mtr-miR172b_1ss2GT	c58189_g1	c58189_g1	-	4	400-420	1
mtr-miR172b_1ss2GT	c123251_g1	c123251_g1	Putative E3 ubiquitin-protein ligase RING1a OS=Arabidopsis thaliana GN=RING1A PE=1 SV=2	4	764-784	1	GO:0061630(ubiquitin protein ligase activity);GO:0046872(metal ion binding);GO:0008270(zinc ion binding);GO:0005515(protein binding)
mtr-miR172b_1ss2GT	c119261_g1	c119261_g1	-	4	2240-2260	1	GO:0006260(DNA replication);GO:0003677(DNA binding)
mtr-miR172b_1ss2GT	c110010_g2	c110010_g2	-	4	842-862	1
PC-3p-22749_239	c115589_g1	c115589_g1	Protein PAIR1 OS=Oryza sativa subsp. japonica GN=PAIR1 PE=1 SV=1	2.5	707-727	1	GO:0007155(cell adhesion);GO:0005198(structural molecule activity);GO:0019028(viral capsid);GO:0019031(viral envelope)
PC-3p-22749_239	c190710_g1	c190710_g1	-	4	54-74	1
PC-3p-22749_239	c116424_g2	c116424_g2	-	4	206-226	1
PC-3p-22749_239	c116424_g1	c116424_g1	Ras-related protein RABC2a OS=Arabidopsis thaliana GN=RABC2A PE=1 SV=1	4	1271-1291	1	GO:0007264(small GTPase mediated signal transduction);GO:0005525(GTP binding)
mtr-miR172b_L+1	c108779_g3	c108779_g3	-	1	353-374	1
mtr-miR172b_L+1	c108779_g2	c108779_g2	-	1	1262-1283	1
mtr-miR172b_L+1	c120759_g2	c120759_g2	-	4	347-369	1
mtr-miR172b_L+1	c108600_g1	c108600_g1	Non-specific phospholipase C2 OS=Arabidopsis thaliana GN=NPC2 PE=2 SV=1	4	1253-1274	1	GO:0016788(hydrolase activity, acting on ester bonds)	ko00562( phospholipase C);ko00564( phospholipase C);ko00565( phospholipase C)
mtr-miR172b_L+1	c129737_g3	c129737_g3	PXMP2/4 family protein 4 OS=Dictyostelium discoideum GN=DDB_G0290631 PE=3 SV=1	4	3570-3591	1	GO:0016021(integral component of membrane)	ko04146( protein Mpv17 )
mtr-miR172b_L+1	c130632_g2	c130632_g2	-	4	1461-1481	1	GO:0042254(ribosome biogenesis);GO:0006412(translation);GO:0003735(structural constituent of ribosome);GO:0005840(ribosome);GO:0005622(intracellular)
mtr-miR172b_R+1	c108779_g3	c108779_g3	-	0.5	352-373	1
mtr-miR172b_R+1	c108779_g2	c108779_g2	-	0.5	1261-1282	1
mtr-miR172b_R+1	c112323_g1	c112323_g1	Ethylene-responsive transcription factor RAP2-7 OS=Arabidopsis thaliana GN=RAP2-7 PE=2 SV=2	3	485-506	1
mtr-miR172b_R+1	c115980_g1	c115980_g1	Floral homeotic protein APETALA 2 OS=Arabidopsis thaliana GN=AP2 PE=1 SV=1	3	1212-1233	1	GO:0006355(regulation of transcription, DNA-templated);GO:0003700(transcription factor activity, sequence-specific DNA binding);GO:0005667(transcription factor complex)
mtr-miR172b_R+1	c114363_g1	c114363_g1	-	3.5	410-431	1
mtr-miR172b_R+1	c128372_g1	c128372_g1	Floral homeotic protein APETALA 2 OS=Arabidopsis thaliana GN=AP2 PE=1 SV=1	3.5	1506-1527	1	GO:0006355(regulation of transcription, DNA-templated);GO:0003700(transcription factor activity, sequence-specific DNA binding);GO:0005667(transcription factor complex)
mtr-miR172b_R+1	c103502_g1	c103502_g1	Probable mitochondrial chaperone BCS1-B OS=Dictyostelium discoideum GN=bcsl1b PE=3 SV=1	3.5	47-69	1	GO:0006310(DNA recombination);GO:0006281(DNA repair);GO:0003724(RNA helicase activity);GO:0009378(four-way junction helicase activity);GO:0003723(RNA binding);GO:0016887(ATPase activity);GO:0005524(ATP binding);GO:0005657(replication fork);GO:0005634(nucleus);GO:0005737(cytoplasm);GO:0009379(Holliday junction helicase complex)
mtr-miR172b_R+1	c108600_g1	c108600_g1	Non-specific phospholipase C2 OS=Arabidopsis thaliana GN=NPC2 PE=2 SV=1	4	1252-1273	1	GO:0016788(hydrolase activity, acting on ester bonds)	ko00562( phospholipase C);ko00564( phospholipase C);ko00565( phospholipase C)
mtr-miR172b_R+1	c36915_g1	c36915_g1	-	4	330-351	1
mtr-miR172b_R+1	c129737_g3	c129737_g3	PXMP2/4 family protein 4 OS=Dictyostelium discoideum GN=DDB_G0290631 PE=3 SV=1	4	3569-3590	1	GO:0016021(integral component of membrane)	ko04146( protein Mpv17 )
mtr-miR172b_R+1	c130632_g2	c130632_g2	-	4	1460-1480	1	GO:0042254(ribosome biogenesis);GO:0006412(translation);GO:0003735(structural constituent of ribosome);GO:0005840(ribosome);GO:0005622(intracellular)
mtr-miR172b_R+2	c108779_g3	c108779_g3	-	1	351-373	1
[truncated: 2,328 more rows]
