# Supplementary material for: MicroRNA858-mediated regulation of anthocyanin biosynthesis in kiwifruit (Actinidia arguta) based on small RNA sequencing
Source: PLoS One. 2019 May 23;14(5):e0217480. doi: 10.1371/journal.pone.0217480 (PMC6532936; doi:10.1371/journal.pone.0217480)
Supplement: S5 Table — (XLSX) [file pone.0217480.s008.xlsx]

## Sheet: Sheet1
S5 Table. GO analysis of target genes
GO Id	Function	GO_term	S gene number	TS gene number	B gene number	TB gene number	Pvalue of Fisher's Exact Test
GO:0019031	cellular_component	viral envelope	17	814	283	40017	8.07e-05
GO:0006338	biological_process	chromatin remodeling	9	814	95	40017	0.000141
GO:0009395	biological_process	phospholipid catabolic process	6	814	48	40017	0.000412
GO:0016818	molecular_function	hydrolase activity, acting on acid anhydrides, in phosphorus-containing anhydrides	10	814	134	40017	0.000435
GO:0000221	cellular_component	vacuolar proton-transporting V-type ATPase, V1 domain	5	814	32	40017	0.000439
GO:0016787	molecular_function	hydrolase activity	26	814	636	40017	0.000709
GO:0003700	molecular_function	sequence-specific DNA binding transcription factor activity	41	814	1207	40017	0.00111
GO:0007076	biological_process	mitotic chromosome condensation	2	814	5	40017	0.00397
GO:0032266	molecular_function	phosphatidylinositol-3-phosphate binding	2	814	5	40017	0.00397
GO:0000796	cellular_component	condensin complex	2	814	5	40017	0.00397
GO:0004620	molecular_function	phospholipase activity	2	814	5	40017	0.00397
GO:0005667	cellular_component	transcription factor complex	44	814	1447	40017	0.00577
GO:0016820	molecular_function	hydrolase activity, acting on acid anhydrides, catalyzing transmembrane movement of substances	6	814	80	40017	0.00585
GO:0003676	molecular_function	nucleic acid binding	39	814	1251	40017	0.00611
GO:0009247	biological_process	glycolipid biosynthetic process	3	814	19	40017	0.00637
GO:0006355	biological_process	regulation of transcription, DNA-templated	69	814	2519	40017	0.00771
GO:0043130	molecular_function	ubiquitin binding	4	814	39	40017	0.00795
GO:0006874	biological_process	cellular calcium ion homeostasis	4	814	39	40017	0.00795
GO:0003843	molecular_function	1,3-beta-D-glucan synthase activity	3	814	21	40017	0.00849
GO:0006075	biological_process	(1->3)-beta-D-glucan biosynthetic process	3	814	21	40017	0.00849
GO:0046008	biological_process	regulation of female receptivity, post-mating	3	814	21	40017	0.00849
GO:0000148	cellular_component	1,3-beta-D-glucan synthase complex	3	814	21	40017	0.00849
GO:0005515	molecular_function	protein binding	129	814	5179	40017	0.00851
GO:0005516	molecular_function	calmodulin binding	7	814	116	40017	0.00971
GO:0006560	biological_process	proline metabolic process	8	814	147	40017	0.0107
GO:0070072	biological_process	vacuolar proton-transporting V-type ATPase complex assembly	3	814	23	40017	0.011
GO:0015743	biological_process	malate transport	4	814	45	40017	0.0131
GO:0044781	biological_process	bacterial-type flagellum organization	2	814	9	40017	0.0135
GO:0030896	cellular_component	checkpoint clamp complex	2	814	9	40017	0.0135
GO:0006525	biological_process	arginine metabolic process	8	814	155	40017	0.0143
GO:0006541	biological_process	glutamine metabolic process	3	814	26	40017	0.0154
GO:0006814	biological_process	sodium ion transport	10	814	222	40017	0.0161
GO:0008236	molecular_function	serine-type peptidase activity	6	814	102	40017	0.0181
GO:0051301	biological_process	cell division	4	814	50	40017	0.0187
GO:0042246	biological_process	tissue regeneration	2	814	11	40017	0.0201
GO:0008616	biological_process	queuosine biosynthetic process	2	814	11	40017	0.0201
GO:0006629	biological_process	lipid metabolic process	11	814	264	40017	0.0202
GO:0015884	biological_process	folic acid transport	1	814	1	40017	0.0203
GO:0040034	biological_process	regulation of development, heterochronic	1	814	1	40017	0.0203
GO:0010599	biological_process	production of lsiRNA involved in RNA interference	1	814	1	40017	0.0203
GO:0004729	molecular_function	oxygen-dependent protoporphyrinogen oxidase activity	1	814	1	40017	0.0203
GO:0015885	biological_process	5-formyltetrahydrofolate transport	1	814	1	40017	0.0203
GO:0046900	biological_process	tetrahydrofolylpolyglutamate metabolic process	1	814	1	40017	0.0203
GO:0000262	cellular_component	mitochondrial chromosome	1	814	1	40017	0.0203
GO:0015231	molecular_function	5-formyltetrahydrofolate transporter activity	1	814	1	40017	0.0203
GO:0004629	molecular_function	phospholipase C activity	1	814	1	40017	0.0203
GO:0044237	biological_process	cellular metabolic process	3	814	29	40017	0.0207
GO:0001819	biological_process	positive regulation of cytokine production	2	814	12	40017	0.0238
GO:0010884	biological_process	positive regulation of lipid storage	2	814	12	40017	0.0238
GO:0003724	molecular_function	RNA helicase activity	7	814	139	40017	0.024
GO:0015991	biological_process	ATP hydrolysis coupled proton transport	8	814	172	40017	0.025
GO:0004612	molecular_function	phosphoenolpyruvate carboxykinase (ATP) activity	2	814	13	40017	0.0278
GO:0030261	biological_process	chromosome condensation	2	814	13	40017	0.0278
GO:0016887	molecular_function	ATPase activity	17	814	500	40017	0.0287
GO:0005179	molecular_function	hormone activity	8	814	179	40017	0.0307
GO:0005219	molecular_function	ryanodine-sensitive calcium-release channel activity	3	814	34	40017	0.0314
GO:0006928	biological_process	cellular component movement	2	814	14	40017	0.032
GO:0000266	biological_process	mitochondrial fission	2	814	14	40017	0.032
GO:0005576	cellular_component	extracellular region	36	814	1286	40017	0.035
GO:0003824	molecular_function	catalytic activity	28	814	954	40017	0.0355
GO:0017038	biological_process	protein import	2	814	15	40017	0.0364
GO:0019872	biological_process	streptomycin biosynthetic process	2	814	15	40017	0.0364
GO:0071436	biological_process	sodium ion export	4	814	62	40017	0.0375
GO:0015081	molecular_function	sodium ion transmembrane transporter activity	4	814	62	40017	0.0375
GO:0008948	molecular_function	oxaloacetate decarboxylase activity	4	814	62	40017	0.0375
GO:0016791	molecular_function	phosphatase activity	3	814	37	40017	0.0391
GO:0015078	molecular_function	hydrogen ion transmembrane transporter activity	11	814	294	40017	0.0396
GO:0015558	molecular_function	p-aminobenzoyl-glutamate uptake transmembrane transporter activity	1	814	2	40017	0.0403
GO:0033772	molecular_function	flavonoid 3',5'-hydroxylase activity	1	814	2	40017	0.0403
GO:0015701	biological_process	bicarbonate transport	1	814	2	40017	0.0403
GO:1902604	biological_process	p-aminobenzoyl-glutamate transmembrane transport	1	814	2	40017	0.0403
GO:0005452	molecular_function	inorganic anion exchanger activity	1	814	2	40017	0.0403
GO:0009524	cellular_component	phragmoplast	1	814	2	40017	0.0403
GO:0004417	molecular_function	hydroxyethylthiazole kinase activity	1	814	2	40017	0.0403
GO:0015814	biological_process	p-aminobenzoyl-glutamate transport	1	814	2	40017	0.0403
GO:0009934	biological_process	regulation of meristem structural organization	1	814	2	40017	0.0403
GO:0008107	molecular_function	galactoside 2-alpha-L-fucosyltransferase activity	2	814	16	40017	0.0411
GO:0007276	biological_process	gamete generation	2	814	16	40017	0.0411
GO:0019497	biological_process	hexachlorocyclohexane metabolic process	4	814	65	40017	0.0434
GO:0003993	molecular_function	acid phosphatase activity	4	814	65	40017	0.0434
GO:0007059	biological_process	chromosome segregation	3	814	39	40017	0.0446
GO:0009288	cellular_component	bacterial-type flagellum	3	814	39	40017	0.0446
GO:0008615	biological_process	pyridoxine biosynthetic process	2	814	17	40017	0.0459
GO:0004866	molecular_function	endopeptidase inhibitor activity	2	814	17	40017	0.0459
GO:0019073	biological_process	viral DNA genome packaging	2	814	17	40017	0.0459
GO:0004872	molecular_function	receptor activity	3	814	40	40017	0.0475
GO:0006120	biological_process	mitochondrial electron transport, NADH to ubiquinone	5	814	100	40017	0.0537
GO:0000287	molecular_function	magnesium ion binding	8	814	202	40017	0.0555
GO:0004506	molecular_function	squalene monooxygenase activity	2	814	19	40017	0.0562
GO:0050532	molecular_function	2-phosphosulfolactate phosphatase activity	1	814	3	40017	0.0598
GO:0051156	biological_process	glucose 6-phosphate metabolic process	1	814	3	40017	0.0598
GO:0043934	biological_process	sporulation	1	814	3	40017	0.0598
GO:0047213	molecular_function	anthocyanidin 3-O-glucosyltransferase activity	1	814	3	40017	0.0598
GO:0009291	biological_process	unidirectional conjugation	1	814	3	40017	0.0598
GO:0008657	molecular_function	DNA topoisomerase (ATP-hydrolyzing) inhibitor activity	1	814	3	40017	0.0598
GO:0004340	molecular_function	glucokinase activity	1	814	3	40017	0.0598
GO:0022402	biological_process	cell cycle process	1	814	3	40017	0.0598
GO:0047068	molecular_function	N5,N10-methenyltetrahydromethanopterin hydrogenase activity	1	814	3	40017	0.0598
GO:0010951	biological_process	negative regulation of endopeptidase activity	1	814	3	40017	0.0598
GO:0032039	cellular_component	integrator complex	1	814	3	40017	0.0598
GO:0045033	biological_process	peroxisome inheritance	1	814	3	40017	0.0598
GO:0008830	molecular_function	dTDP-4-dehydrorhamnose 3,5-epimerase activity	1	814	3	40017	0.0598
GO:0005780	cellular_component	extrinsic component of intraperoxisomal membrane	1	814	3	40017	0.0598
GO:0018537	molecular_function	coenzyme F420-dependent N5,N10-methenyltetrahydromethanopterin reductase activity	1	814	3	40017	0.0598
GO:0010050	biological_process	vegetative phase change	1	814	3	40017	0.0598
GO:0031639	biological_process	plasminogen activation	1	814	3	40017	0.0598
GO:0010492	biological_process	maintenance of shoot apical meristem identity	1	814	3	40017	0.0598
GO:0031023	biological_process	microtubule organizing center organization	1	814	3	40017	0.0598
GO:0018112	molecular_function	proline racemase activity	1	814	3	40017	0.0598
GO:0016114	biological_process	terpenoid biosynthetic process	4	814	73	40017	0.0617
GO:0000077	biological_process	DNA damage checkpoint	2	814	20	40017	0.0617
GO:0001575	biological_process	globoside metabolic process	2	814	20	40017	0.0617
GO:0006887	biological_process	exocytosis	3	814	45	40017	0.0634
GO:0050660	molecular_function	flavin adenine dinucleotide binding	8	814	209	40017	0.065
GO:0006200	biological_process	ATP catabolic process	2	814	21	40017	0.0673
GO:0006771	biological_process	riboflavin metabolic process	4	814	76	40017	0.0694
GO:0009360	cellular_component	DNA polymerase III complex	2	814	22	40017	0.073
GO:0007049	biological_process	cell cycle	8	814	217	40017	0.077
GO:0015031	biological_process	protein transport	10	814	293	40017	0.0783
GO:0006066	biological_process	alcohol metabolic process	1	814	4	40017	0.0789
GO:0006285	biological_process	base-excision repair, AP site formation	1	814	4	40017	0.0789
GO:0046782	biological_process	regulation of viral transcription	1	814	4	40017	0.0789
GO:0030257	cellular_component	type III protein secretion system complex	1	814	4	40017	0.0789
GO:0008479	molecular_function	queuine tRNA-ribosyltransferase activity	1	814	4	40017	0.0789
GO:0019467	biological_process	ornithine catabolic process, by decarboxylation	1	814	4	40017	0.0789
GO:0008073	molecular_function	ornithine decarboxylase inhibitor activity	1	814	4	40017	0.0789
GO:0008534	molecular_function	oxidized purine nucleobase lesion DNA N-glycosylase activity	1	814	4	40017	0.0789
GO:0019955	molecular_function	cytokine binding	1	814	4	40017	0.0789
GO:0004000	molecular_function	adenosine deaminase activity	1	814	4	40017	0.0789
GO:0007618	biological_process	mating	1	814	4	40017	0.0789
GO:0030254	biological_process	protein secretion by the type III secretion system	1	814	4	40017	0.0789
GO:0070402	molecular_function	NADPH binding	1	814	4	40017	0.0789
GO:0017153	molecular_function	sodium:dicarboxylate symporter activity	1	814	4	40017	0.0789
GO:0004026	molecular_function	alcohol O-acetyltransferase activity	1	814	4	40017	0.0789
GO:0046854	biological_process	phosphatidylinositol phosphorylation	2	814	23	40017	0.0789
GO:0006464	biological_process	cellular protein modification process	6	814	149	40017	0.0846
GO:0008374	molecular_function	O-acyltransferase activity	2	814	24	40017	0.085
GO:0005801	cellular_component	cis-Golgi network	2	814	24	40017	0.085
GO:0019867	cellular_component	outer membrane	6	814	150	40017	0.0867
GO:0006090	biological_process	pyruvate metabolic process	5	814	117	40017	0.091
GO:2001070	molecular_function	starch binding	2	814	25	40017	0.0912
GO:0042626	molecular_function	ATPase activity, coupled to transmembrane movement of substances	7	814	190	40017	0.0944
GO:0005669	cellular_component	transcription factor TFIID complex	2	814	26	40017	0.0975
GO:0055036	cellular_component	virion membrane	2	814	26	40017	0.0975
GO:0015269	molecular_function	calcium-activated potassium channel activity	2	814	26	40017	0.0975
GO:0009847	biological_process	spore germination	2	814	26	40017	0.0975
GO:0051260	biological_process	protein homooligomerization	2	814	26	40017	0.0975
GO:0019072	biological_process	viral genome packaging	1	814	5	40017	0.0977
GO:0030507	molecular_function	spectrin binding	1	814	5	40017	0.0977
GO:0006835	biological_process	dicarboxylic acid transport	1	814	5	40017	0.0977
GO:0019281	biological_process	L-methionine biosynthetic process from homoserine via O-succinyl-L-homoserine and cystathionine	1	814	5	40017	0.0977
GO:0001518	cellular_component	voltage-gated sodium channel complex	1	814	5	40017	0.0977
GO:0031361	cellular_component	integral component of thylakoid membrane	1	814	5	40017	0.0977
GO:0015627	cellular_component	type II protein secretion system complex	1	814	5	40017	0.0977
GO:0008899	molecular_function	homoserine O-succinyltransferase activity	1	814	5	40017	0.0977
GO:0007338	biological_process	single fertilization	1	814	5	40017	0.0977
GO:0004764	molecular_function	shikimate 3-dehydrogenase (NADP+) activity	1	814	5	40017	0.0977
GO:0010468	biological_process	regulation of gene expression	1	814	5	40017	0.0977
GO:0008091	cellular_component	spectrin	1	814	5	40017	0.0977
GO:0006213	biological_process	pyrimidine nucleoside metabolic process	1	814	5	40017	0.0977
GO:0008771	molecular_function	[citrate (pro-3S)-lyase] ligase activity	1	814	5	40017	0.0977
GO:0030479	cellular_component	actin cortical patch	1	814	5	40017	0.0977
GO:0015628	biological_process	protein secretion by the type II secretion system	1	814	5	40017	0.0977
GO:0004352	molecular_function	glutamate dehydrogenase (NAD+) activity	1	814	5	40017	0.0977
GO:0019551	biological_process	glutamate catabolic process to 2-oxoglutarate	1	814	5	40017	0.0977
GO:0010923	biological_process	negative regulation of phosphatase activity	1	814	5	40017	0.0977
GO:0046649	biological_process	lymphocyte activation	1	814	5	40017	0.0977
GO:0031175	biological_process	neuron projection development	1	814	5	40017	0.0977
GO:0005248	molecular_function	voltage-gated sodium channel activity	1	814	5	40017	0.0977
GO:0046872	molecular_function	metal ion binding	36	814	1410	40017	0.0981
GO:0009055	molecular_function	electron carrier activity	11	814	346	40017	0.0981
GO:0009378	molecular_function	four-way junction helicase activity	5	814	121	40017	0.101
GO:0009379	cellular_component	Holliday junction helicase complex	5	814	121	40017	0.101
GO:0030117	cellular_component	membrane coat	4	814	87	40017	0.102
GO:0019236	biological_process	response to pheromone	2	814	28	40017	0.11
GO:0005657	cellular_component	replication fork	9	814	275	40017	0.111
GO:0010267	biological_process	production of ta-siRNAs involved in RNA interference	1	814	6	40017	0.116
GO:0043752	molecular_function	adenosylcobinamide kinase activity	1	814	6	40017	0.116
GO:0008685	molecular_function	2-C-methyl-D-erythritol 2,4-cyclodiphosphate synthase activity	1	814	6	40017	0.116
GO:0033925	molecular_function	mannosyl-glycoprotein endo-beta-N-acetylglucosaminidase activity	1	814	6	40017	0.116
GO:0070403	molecular_function	NAD+ binding	1	814	6	40017	0.116
GO:0016125	biological_process	sterol metabolic process	1	814	6	40017	0.116
GO:0000400	molecular_function	four-way junction DNA binding	1	814	6	40017	0.116
GO:0047750	molecular_function	cholestenol delta-isomerase activity	1	814	6	40017	0.116
GO:0006274	biological_process	DNA replication termination	1	814	6	40017	0.116
GO:0006488	biological_process	dolichol-linked oligosaccharide biosynthetic process	1	814	6	40017	0.116
GO:0044424	cellular_component	intracellular part	1	814	6	40017	0.116
GO:0004583	molecular_function	dolichyl-phosphate-glucose-glycolipid alpha-glucosyltransferase activity	1	814	6	40017	0.116
GO:0033856	molecular_function	pyridoxine 5'-phosphate synthase activity	1	814	6	40017	0.116
GO:0051188	biological_process	cofactor biosynthetic process	1	814	6	40017	0.116
GO:0004411	molecular_function	homogentisate 1,2-dioxygenase activity	1	814	6	40017	0.116
GO:0009088	biological_process	threonine biosynthetic process	1	814	6	40017	0.116
GO:0008553	molecular_function	hydrogen-exporting ATPase activity, phosphorylative mechanism	1	814	6	40017	0.116
GO:0034080	biological_process	CENP-A containing nucleosome assembly	1	814	6	40017	0.116
GO:0047869	molecular_function	dimethylpropiothetin dethiomethylase activity	1	814	6	40017	0.116
GO:0004853	molecular_function	uroporphyrinogen decarboxylase activity	1	814	6	40017	0.116
GO:0005212	molecular_function	structural constituent of eye lens	1	814	6	40017	0.116
GO:0008191	molecular_function	metalloendopeptidase inhibitor activity	1	814	6	40017	0.116
GO:0048544	biological_process	recognition of pollen	3	814	60	40017	0.123
GO:0061630	molecular_function	ubiquitin protein ligase activity	3	814	60	40017	0.123
GO:0008284	biological_process	positive regulation of cell proliferation	2	814	30	40017	0.124
GO:0000159	cellular_component	protein phosphatase type 2A complex	2	814	30	40017	0.124
GO:0008601	molecular_function	protein phosphatase type 2A regulator activity	2	814	30	40017	0.124
GO:0006779	biological_process	porphyrin-containing compound biosynthetic process	3	814	61	40017	0.128
GO:0015992	biological_process	proton transport	18	814	660	40017	0.13
GO:0006820	biological_process	anion transport	2	814	31	40017	0.131
GO:0031224	cellular_component	intrinsic component of membrane	2	814	31	40017	0.131
GO:0006816	biological_process	calcium ion transport	5	814	132	40017	0.133
GO:0055085	biological_process	transmembrane transport	26	814	1010	40017	0.133
GO:0030245	biological_process	cellulose catabolic process	1	814	7	40017	0.134
GO:0004656	molecular_function	procollagen-proline 4-dioxygenase activity	1	814	7	40017	0.134
GO:0006659	biological_process	phosphatidylserine biosynthetic process	1	814	7	40017	0.134
GO:0018401	biological_process	peptidyl-proline hydroxylation to 4-hydroxy-L-proline	1	814	7	40017	0.134
GO:0004655	molecular_function	porphobilinogen synthase activity	1	814	7	40017	0.134
GO:0000176	cellular_component	nuclear exosome (RNase complex)	1	814	7	40017	0.134
GO:0003879	molecular_function	ATP phosphoribosyltransferase activity	1	814	7	40017	0.134
GO:0003933	molecular_function	GTP cyclohydrolase activity	1	814	7	40017	0.134
GO:0045202	cellular_component	synapse	1	814	7	40017	0.134
GO:0006772	biological_process	thiamine metabolic process	1	814	7	40017	0.134
GO:0000276	cellular_component	mitochondrial proton-transporting ATP synthase complex, coupling factor F(o)	5	814	133	40017	0.136
GO:0006310	biological_process	DNA recombination	7	814	209	40017	0.136
GO:0006099	biological_process	tricarboxylic acid cycle	4	814	97	40017	0.136
GO:0033644	cellular_component	host cell membrane	3	814	63	40017	0.137
GO:0000145	cellular_component	exocyst	3	814	63	40017	0.137
GO:0007067	biological_process	mitotic nuclear division	3	814	63	40017	0.137
GO:0004602	molecular_function	glutathione peroxidase activity	2	814	32	40017	0.138
GO:0005544	molecular_function	calcium-dependent phospholipid binding	2	814	32	40017	0.138
GO:0007218	biological_process	neuropeptide signaling pathway	4	814	98	40017	0.14
GO:0016987	molecular_function	sigma factor activity	3	814	64	40017	0.142
GO:0016836	molecular_function	hydro-lyase activity	2	814	33	40017	0.145
GO:0009415	biological_process	response to water	2	814	33	40017	0.145
GO:0019229	biological_process	regulation of vasoconstriction	2	814	33	40017	0.145
GO:0003333	biological_process	amino acid transmembrane transport	3	814	65	40017	0.146
GO:0046656	biological_process	folic acid biosynthetic process	3	814	66	40017	0.151
GO:0006352	biological_process	DNA-templated transcription, initiation	5	814	138	40017	0.151
GO:0015846	biological_process	polyamine transport	1	814	8	40017	0.152
GO:0044284	cellular_component	mitochondrial crista junction	1	814	8	40017	0.152
GO:0018144	biological_process	RNA-protein covalent cross-linking	1	814	8	40017	0.152
GO:0009020	molecular_function	tRNA (guanosine-2'-O-)-methyltransferase activity	1	814	8	40017	0.152
GO:0004134	molecular_function	4-alpha-glucanotransferase activity	1	814	8	40017	0.152
GO:0008810	molecular_function	cellulase activity	1	814	8	40017	0.152
GO:2001256	biological_process	regulation of store-operated calcium entry	1	814	8	40017	0.152
GO:0007031	biological_process	peroxisome organization	1	814	8	40017	0.152
GO:0061617	cellular_component	MICOS complex	1	814	8	40017	0.152
GO:0036038	cellular_component	TCTN-B9D complex	1	814	8	40017	0.152
GO:0010826	biological_process	negative regulation of centrosome duplication	1	814	8	40017	0.152
GO:0012506	cellular_component	vesicle membrane	1	814	8	40017	0.152
GO:0009521	cellular_component	photosystem	1	814	8	40017	0.152
GO:0042407	biological_process	cristae formation	1	814	8	40017	0.152
GO:0019900	molecular_function	kinase binding	1	814	8	40017	0.152
GO:0045017	biological_process	glycerolipid biosynthetic process	1	814	8	40017	0.152
GO:0046938	biological_process	phytochelatin biosynthetic process	1	814	8	40017	0.152
GO:0019902	molecular_function	phosphatase binding	1	814	8	40017	0.152
GO:0032065	biological_process	cortical protein anchoring	1	814	8	40017	0.152
GO:0005262	molecular_function	calcium channel activity	1	814	8	40017	0.152
GO:0005672	cellular_component	transcription factor TFIIA complex	2	814	34	40017	0.152
GO:0043248	biological_process	proteasome assembly	2	814	34	40017	0.152
GO:0030130	cellular_component	clathrin coat of trans-Golgi network vesicle	2	814	35	40017	0.159
GO:0030132	cellular_component	clathrin coat of coated pit	2	814	35	40017	0.159
GO:0006457	biological_process	protein folding	9	814	300	40017	0.161
GO:0007264	biological_process	small GTPase mediated signal transduction	8	814	261	40017	0.165
GO:0051087	molecular_function	chaperone binding	3	814	69	40017	0.166
GO:0016579	biological_process	protein deubiquitination	3	814	69	40017	0.166
GO:0006366	biological_process	transcription from RNA polymerase II promoter	2	814	36	40017	0.166
GO:0007205	biological_process	protein kinase C-activating G-protein coupled receptor signaling pathway	1	814	9	40017	0.169
GO:0032922	biological_process	circadian regulation of gene expression	1	814	9	40017	0.169
GO:0044564	biological_process	envenomation resulting in occlusion of the pore of voltage-gated potassium channel in other organism	1	814	9	40017	0.169
GO:0004623	molecular_function	phospholipase A2 activity	1	814	9	40017	0.169
GO:0016763	molecular_function	transferase activity, transferring pentosyl groups	1	814	9	40017	0.169
GO:0016756	molecular_function	glutathione gamma-glutamylcysteinyltransferase activity	1	814	9	40017	0.169
GO:0003997	molecular_function	acyl-CoA oxidase activity	1	814	9	40017	0.169
GO:0009424	cellular_component	bacterial-type flagellum hook	1	814	9	40017	0.169
GO:0006559	biological_process	L-phenylalanine catabolic process	1	814	9	40017	0.169
GO:0033180	cellular_component	proton-transporting V-type ATPase, V1 domain	1	814	9	40017	0.169
GO:0042381	biological_process	hemolymph coagulation	1	814	9	40017	0.169
GO:0004984	molecular_function	olfactory receptor activity	1	814	9	40017	0.169
GO:0005938	cellular_component	cell cortex	1	814	9	40017	0.169
GO:0015171	molecular_function	amino acid transmembrane transporter activity	2	814	37	40017	0.173
GO:0005789	cellular_component	endoplasmic reticulum membrane	6	814	184	40017	0.174
GO:0015976	biological_process	carbon utilization	6	814	184	40017	0.174
GO:0005509	molecular_function	calcium ion binding	14	814	519	40017	0.176
GO:0006118	biological_process	electron transport	16	814	606	40017	0.176
GO:0030269	molecular_function	tetrahydromethanopterin S-methyltransferase activity	2	814	38	40017	0.181
GO:0019033	cellular_component	viral tegument	2	814	38	40017	0.181
GO:0008289	molecular_function	lipid binding	5	814	147	40017	0.181
GO:0003688	molecular_function	DNA replication origin binding	1	814	10	40017	0.186
GO:0000976	molecular_function	transcription regulatory region sequence-specific DNA binding	1	814	10	40017	0.186
GO:0006637	biological_process	acyl-CoA metabolic process	1	814	10	40017	0.186
GO:0004733	molecular_function	pyridoxamine-phosphate oxidase activity	1	814	10	40017	0.186
GO:0016884	molecular_function	carbon-nitrogen ligase activity, with glutamine as amido-N-donor	1	814	10	40017	0.186
GO:0008612	biological_process	peptidyl-lysine modification to peptidyl-hypusine	1	814	10	40017	0.186
GO:0008455	molecular_function	alpha-1,6-mannosylglycoprotein 2-beta-N-acetylglucosaminyltransferase activity	1	814	10	40017	0.186
GO:0030155	biological_process	regulation of cell adhesion	1	814	10	40017	0.186
GO:0015672	biological_process	monovalent inorganic cation transport	1	814	10	40017	0.186
GO:0007423	biological_process	sensory organ development	1	814	10	40017	0.186
GO:0046809	cellular_component	replication compartment	1	814	10	40017	0.186
GO:0004619	molecular_function	phosphoglycerate mutase activity	1	814	10	40017	0.186
GO:0030334	biological_process	regulation of cell migration	1	814	10	40017	0.186
GO:0034755	biological_process	iron ion transmembrane transport	1	814	10	40017	0.186
GO:0004594	molecular_function	pantothenate kinase activity	1	814	10	40017	0.186
GO:0019243	biological_process	methylglyoxal catabolic process to D-lactate	1	814	10	40017	0.186
GO:0048511	biological_process	rhythmic process	1	814	10	40017	0.186
GO:0004066	molecular_function	asparagine synthase (glutamine-hydrolyzing) activity	1	814	10	40017	0.186
GO:0048870	biological_process	cell motility	3	814	73	40017	0.186
GO:0006694	biological_process	steroid biosynthetic process	6	814	190	40017	0.192
GO:0016972	molecular_function	thiol oxidase activity	2	814	40	40017	0.195
GO:0004298	molecular_function	threonine-type endopeptidase activity	2	814	40	40017	0.195
GO:0005839	cellular_component	proteasome core complex	2	814	40	40017	0.195
GO:0032259	biological_process	methylation	2	814	40	40017	0.195
GO:0051603	biological_process	proteolysis involved in cellular protein catabolic process	2	814	40	40017	0.195
GO:0015986	biological_process	ATP synthesis coupled proton transport	7	814	232	40017	0.196
GO:0003677	molecular_function	DNA binding	68	814	3007	40017	0.196
GO:0009767	biological_process	photosynthetic electron transport chain	1	814	11	40017	0.202
GO:0015930	molecular_function	glutamate synthase activity	1	814	11	40017	0.202
GO:0007608	biological_process	sensory perception of smell	1	814	11	40017	0.202
GO:0000795	cellular_component	synaptonemal complex	1	814	11	40017	0.202
GO:0070193	biological_process	synaptonemal complex organization	1	814	11	40017	0.202
GO:0007128	biological_process	meiotic prophase I	1	814	11	40017	0.202
GO:0000002	biological_process	mitochondrial genome maintenance	1	814	11	40017	0.202
GO:0030639	biological_process	polyketide biosynthetic process	1	814	11	40017	0.202
GO:0042147	biological_process	retrograde transport, endosome to Golgi	1	814	11	40017	0.202
GO:0007631	biological_process	feeding behavior	1	814	11	40017	0.202
GO:0045995	biological_process	regulation of embryonic development	1	814	11	40017	0.202
GO:0008092	molecular_function	cytoskeletal protein binding	2	814	41	40017	0.203
GO:0048193	biological_process	Golgi vesicle transport	3	814	77	40017	0.207
GO:0006812	biological_process	cation transport	6	814	198	40017	0.217
GO:0015923	molecular_function	mannosidase activity	1	814	12	40017	0.219
GO:0004359	molecular_function	glutaminase activity	1	814	12	40017	0.219
GO:0009584	biological_process	detection of visible light	1	814	12	40017	0.219
GO:0009813	biological_process	flavonoid biosynthetic process	1	814	12	40017	0.219
GO:0006376	biological_process	mRNA splice site selection	1	814	12	40017	0.219
GO:0046999	biological_process	regulation of conjugation	1	814	12	40017	0.219
GO:0004843	molecular_function	ubiquitin-specific protease activity	1	814	12	40017	0.219
GO:0004781	molecular_function	sulfate adenylyltransferase (ATP) activity	1	814	12	40017	0.219
GO:0005685	cellular_component	U1 snRNP	1	814	12	40017	0.219
GO:0006529	biological_process	asparagine biosynthetic process	1	814	12	40017	0.219
GO:0005795	cellular_component	Golgi stack	1	814	12	40017	0.219
GO:0016717	molecular_function	oxidoreductase activity, acting on paired donors, with oxidation of a pair of donors resulting in the reduction of molecular oxygen to two molecules of water	1	814	12	40017	0.219
GO:0004143	molecular_function	diacylglycerol kinase activity	1	814	12	40017	0.219
GO:0006094	biological_process	gluconeogenesis	8	814	283	40017	0.221
GO:0031514	cellular_component	motile cilium	3	814	80	40017	0.223
GO:0016021	cellular_component	integral component of membrane	86	814	3894	40017	0.224
GO:0006777	biological_process	Mo-molybdopterin cofactor biosynthetic process	2	814	44	40017	0.225
GO:0006576	biological_process	cellular biogenic amine metabolic process	2	814	44	40017	0.225
GO:0000123	cellular_component	histone acetyltransferase complex	2	814	44	40017	0.225
GO:0000774	molecular_function	adenyl-nucleotide exchange factor activity	2	814	44	40017	0.225
GO:0004402	molecular_function	histone acetyltransferase activity	2	814	44	40017	0.225
GO:0042967	biological_process	acyl-carrier-protein biosynthetic process	7	814	243	40017	0.227
GO:0006367	biological_process	transcription initiation from RNA polymerase II promoter	3	814	81	40017	0.228
GO:0005261	molecular_function	cation channel activity	2	814	45	40017	0.233
GO:0010506	biological_process	regulation of autophagy	1	814	13	40017	0.234
GO:0004652	molecular_function	polynucleotide adenylyltransferase activity	1	814	13	40017	0.234
GO:0051225	biological_process	spindle assembly	1	814	13	40017	0.234
GO:0007156	biological_process	homophilic cell adhesion via plasma membrane adhesion molecules	1	814	13	40017	0.234
GO:0034599	biological_process	cellular response to oxidative stress	1	814	13	40017	0.234
GO:0008170	molecular_function	N-methyltransferase activity	1	814	13	40017	0.234
GO:0018298	biological_process	protein-chromophore linkage	1	814	13	40017	0.234
GO:0005044	molecular_function	scavenger receptor activity	1	814	13	40017	0.234
GO:0016773	molecular_function	phosphotransferase activity, alcohol group as acceptor	9	814	331	40017	0.235
GO:0006865	biological_process	amino acid transport	2	814	46	40017	0.24
GO:0019087	biological_process	transformation of host cell by virus	2	814	46	40017	0.24
GO:0006950	biological_process	response to stress	7	814	248	40017	0.242
GO:0042025	cellular_component	host cell nucleus	4	814	124	40017	0.246
GO:0008324	molecular_function	cation transmembrane transporter activity	2	814	47	40017	0.248
GO:0005198	molecular_function	structural molecule activity	13	814	513	40017	0.249
GO:0003690	molecular_function	double-stranded DNA binding	3	814	85	40017	0.25
GO:0070461	cellular_component	SAGA-type complex	1	814	14	40017	0.25
GO:0004016	molecular_function	adenylate cyclase activity	1	814	14	40017	0.25
GO:0004722	molecular_function	protein serine/threonine phosphatase activity	1	814	14	40017	0.25
GO:0004161	molecular_function	dimethylallyltranstransferase activity	1	814	14	40017	0.25
GO:0005639	cellular_component	integral component of nuclear inner membrane	1	814	14	40017	0.25
GO:0006790	biological_process	sulfur compound metabolic process	1	814	14	40017	0.25
GO:0005549	molecular_function	odorant binding	1	814	14	40017	0.25
GO:0004435	molecular_function	phosphatidylinositol phospholipase C activity	1	814	14	40017	0.25
GO:0005381	molecular_function	iron ion transmembrane transporter activity	1	814	14	40017	0.25
GO:0017150	molecular_function	tRNA dihydrouridine synthase activity	1	814	14	40017	0.25
GO:0008287	cellular_component	protein serine/threonine phosphatase complex	1	814	14	40017	0.25
GO:0046339	biological_process	diacylglycerol metabolic process	1	814	14	40017	0.25
GO:0042262	biological_process	DNA protection	1	814	14	40017	0.25
GO:0004683	molecular_function	calmodulin-dependent protein kinase activity	1	814	14	40017	0.25
GO:0019748	biological_process	secondary metabolic process	1	814	14	40017	0.25
GO:0005634	cellular_component	nucleus	51	814	2272	40017	0.252
GO:0003896	molecular_function	DNA primase activity	2	814	49	40017	0.263
GO:0006537	biological_process	glutamate biosynthetic process	1	814	15	40017	0.265
GO:0010119	biological_process	regulation of stomatal movement	1	814	15	40017	0.265
GO:0046912	molecular_function	transferase activity, transferring acyl groups, acyl groups converted into alkyl on transfer	1	814	15	40017	0.265
GO:0006420	biological_process	arginyl-tRNA aminoacylation	1	814	15	40017	0.265
GO:0046907	biological_process	intracellular transport	1	814	15	40017	0.265
GO:0004807	molecular_function	triose-phosphate isomerase activity	1	814	15	40017	0.265
GO:0004144	molecular_function	diacylglycerol O-acyltransferase activity	1	814	15	40017	0.265
GO:0000940	cellular_component	condensed chromosome outer kinetochore	1	814	15	40017	0.265
GO:0005126	molecular_function	cytokine receptor binding	1	814	15	40017	0.265
GO:0010038	biological_process	response to metal ion	1	814	15	40017	0.265
GO:0051016	biological_process	barbed-end actin filament capping	1	814	15	40017	0.265
GO:0006171	biological_process	cAMP biosynthetic process	1	814	15	40017	0.265
GO:0000090	biological_process	mitotic anaphase	1	814	15	40017	0.265
GO:0005375	molecular_function	copper ion transmembrane transporter activity	1	814	15	40017	0.265
GO:0035434	biological_process	copper ion transmembrane transport	1	814	15	40017	0.265
GO:0005094	molecular_function	Rho GDP-dissociation inhibitor activity	1	814	15	40017	0.265
GO:0004814	molecular_function	arginine-tRNA ligase activity	1	814	15	40017	0.265
GO:0016829	molecular_function	lyase activity	3	814	88	40017	0.266
GO:0005524	molecular_function	ATP binding	90	814	4141	40017	0.267
GO:0006269	biological_process	DNA replication, synthesis of RNA primer	2	814	50	40017	0.271
GO:0045444	biological_process	fat cell differentiation	2	814	50	40017	0.271
GO:0030976	molecular_function	thiamine pyrophosphate binding	2	814	50	40017	0.271
GO:0007165	biological_process	signal transduction	31	814	1351	40017	0.271
GO:0005737	cellular_component	cytoplasm	23	814	983	40017	0.275
GO:0009966	biological_process	regulation of signal transduction	2	814	51	40017	0.278
GO:0006741	biological_process	NADP biosynthetic process	1	814	16	40017	0.28
GO:0042207	biological_process	styrene catabolic process	1	814	16	40017	0.28
GO:0004526	molecular_function	ribonuclease P activity	1	814	16	40017	0.28
GO:0003951	molecular_function	NAD+ kinase activity	1	814	16	40017	0.28
GO:0070588	biological_process	calcium ion transmembrane transport	1	814	16	40017	0.28
GO:0034508	biological_process	centromere complex assembly	1	814	16	40017	0.28
GO:0046658	cellular_component	anchored component of plasma membrane	1	814	16	40017	0.28
GO:0050662	molecular_function	coenzyme binding	6	814	218	40017	0.285
GO:0004197	molecular_function	cysteine-type endopeptidase activity	5	814	175	40017	0.285
GO:0015948	biological_process	methanogenesis	2	814	52	40017	0.286
GO:0006260	biological_process	DNA replication	15	814	623	40017	0.289
GO:0008137	molecular_function	NADH dehydrogenase (ubiquinone) activity	3	814	93	40017	0.294
GO:0030133	cellular_component	transport vesicle	1	814	17	40017	0.295
GO:0042384	biological_process	cilium assembly	1	814	17	40017	0.295
GO:0008242	molecular_function	omega peptidase activity	1	814	17	40017	0.295
GO:0004096	molecular_function	catalase activity	1	814	17	40017	0.295
GO:0071203	cellular_component	WASH complex	1	814	17	40017	0.295
GO:0046660	biological_process	female sex differentiation	1	814	17	40017	0.295
GO:0007094	biological_process	mitotic spindle assembly checkpoint	1	814	17	40017	0.295
GO:0030550	molecular_function	acetylcholine receptor inhibitor activity	1	814	17	40017	0.295
GO:0051287	molecular_function	NAD binding	6	814	223	40017	0.302
GO:0005525	molecular_function	GTP binding	17	814	722	40017	0.304
GO:0043565	molecular_function	sequence-specific DNA binding	14	814	584	40017	0.304
GO:0000166	molecular_function	nucleotide binding	12	814	493	40017	0.305
GO:0003995	molecular_function	acyl-CoA dehydrogenase activity	1	814	18	40017	0.309
GO:0007596	biological_process	blood coagulation	1	814	18	40017	0.309
GO:0030677	cellular_component	ribonuclease P complex	1	814	18	40017	0.309
GO:0006184	biological_process	GTP catabolic process	1	814	18	40017	0.309
GO:0006754	biological_process	ATP biosynthetic process	1	814	18	40017	0.309
GO:0006276	biological_process	plasmid maintenance	1	814	18	40017	0.309
GO:0007130	biological_process	synaptonemal complex assembly	1	814	18	40017	0.309
GO:0005185	molecular_function	neurohypophyseal hormone activity	1	814	18	40017	0.309
GO:0004869	molecular_function	cysteine-type endopeptidase inhibitor activity	1	814	18	40017	0.309
GO:0043531	molecular_function	ADP binding	6	814	225	40017	0.309
GO:0008855	molecular_function	exodeoxyribonuclease VII activity	2	814	56	40017	0.316
GO:0009318	cellular_component	exodeoxyribonuclease VII complex	2	814	56	40017	0.316
GO:0004674	molecular_function	protein serine/threonine kinase activity	8	814	317	40017	0.319
GO:0045182	molecular_function	translation regulator activity	3	814	98	40017	0.322
GO:0000775	cellular_component	chromosome, centromeric region	2	814	57	40017	0.323
GO:0045158	molecular_function	electron transporter, transferring electrons within cytochrome b6/f complex of photosystem II activity	1	814	19	40017	0.323
GO:0016765	molecular_function	transferase activity, transferring alkyl or aryl (other than methyl) groups	1	814	19	40017	0.323
GO:0043631	biological_process	RNA polyadenylation	1	814	19	40017	0.323
GO:0006547	biological_process	histidine metabolic process	1	814	19	40017	0.323
GO:0006879	biological_process	cellular iron ion homeostasis	1	814	19	40017	0.323
GO:0042819	biological_process	vitamin B6 biosynthetic process	1	814	19	40017	0.323
GO:0005665	cellular_component	DNA-directed RNA polymerase II, core complex	1	814	19	40017	0.323
GO:0030430	cellular_component	host cell cytoplasm	1	814	19	40017	0.323
GO:0004860	molecular_function	protein kinase inhibitor activity	1	814	19	40017	0.323
GO:0008219	biological_process	cell death	1	814	19	40017	0.323
GO:0042823	biological_process	pyridoxal phosphate biosynthetic process	1	814	19	40017	0.323
GO:0009228	biological_process	thiamine biosynthetic process	1	814	19	40017	0.323
GO:0036459	molecular_function	ubiquitinyl hydrolase activity	2	814	58	40017	0.331
GO:0033588	cellular_component	Elongator holoenzyme complex	1	814	20	40017	0.337
GO:0051262	biological_process	protein tetramerization	1	814	20	40017	0.337
GO:0004471	molecular_function	malate dehydrogenase (decarboxylating) (NAD+) activity	1	814	20	40017	0.337
GO:0070140	molecular_function	SUMO-specific isopeptidase activity	1	814	20	40017	0.337
GO:0003871	molecular_function	5-methyltetrahydropteroyltriglutamate-homocysteine S-methyltransferase activity	1	814	20	40017	0.337
GO:0006306	biological_process	DNA methylation	1	814	20	40017	0.337
GO:0016832	molecular_function	aldehyde-lyase activity	1	814	20	40017	0.337
GO:0019825	molecular_function	oxygen binding	1	814	20	40017	0.337
GO:0032183	molecular_function	SUMO binding	1	814	20	40017	0.337
GO:0016459	cellular_component	myosin complex	2	814	59	40017	0.338
GO:0031072	molecular_function	heat shock protein binding	2	814	59	40017	0.338
GO:0004857	molecular_function	enzyme inhibitor activity	3	814	101	40017	0.338
GO:0004930	molecular_function	G-protein coupled receptor activity	3	814	101	40017	0.338
GO:0005985	biological_process	sucrose metabolic process	9	814	372	40017	0.346
GO:0046168	biological_process	glycerol-3-phosphate catabolic process	1	814	21	40017	0.351
GO:0031110	biological_process	regulation of microtubule polymerization or depolymerization	1	814	21	40017	0.351
GO:0006597	biological_process	spermine biosynthetic process	1	814	21	40017	0.351
GO:0005184	molecular_function	neuropeptide hormone activity	1	814	21	40017	0.351
GO:0009279	cellular_component	cell outer membrane	1	814	21	40017	0.351
GO:0030683	biological_process	evasion or tolerance by virus of host immune response	1	814	21	40017	0.351
GO:0009987	biological_process	cellular process	1	814	21	40017	0.351
GO:0016307	molecular_function	phosphatidylinositol phosphate kinase activity	1	814	21	40017	0.351
GO:0000275	cellular_component	mitochondrial proton-transporting ATP synthase complex, catalytic core F(1)	1	814	21	40017	0.351
GO:0005982	biological_process	starch metabolic process	9	814	374	40017	0.352
GO:0016772	molecular_function	transferase activity, transferring phosphorus-containing groups	2	814	61	40017	0.353
GO:0005102	molecular_function	receptor binding	3	814	104	40017	0.355
GO:0006511	biological_process	ubiquitin-dependent protein catabolic process	4	814	148	40017	0.355
GO:0016702	molecular_function	oxidoreductase activity, acting on single donors with incorporation of molecular oxygen, incorporation of two atoms of oxygen	2	814	62	40017	0.36
GO:0046740	biological_process	transport of virus in host, cell to cell	2	814	62	40017	0.36
GO:1901363	molecular_function	heterocyclic compound binding	1	814	22	40017	0.364
GO:0031124	biological_process	mRNA 3'-end processing	1	814	22	40017	0.364
GO:0008378	molecular_function	galactosyltransferase activity	1	814	22	40017	0.364
GO:0019953	biological_process	sexual reproduction	1	814	22	40017	0.364
GO:0046488	biological_process	phosphatidylinositol metabolic process	1	814	22	40017	0.364
GO:0016614	molecular_function	oxidoreductase activity, acting on CH-OH group of donors	1	814	22	40017	0.364
GO:0097159	molecular_function	organic cyclic compound binding	1	814	22	40017	0.364
GO:0016740	molecular_function	transferase activity	4	814	150	40017	0.364
GO:0007155	biological_process	cell adhesion	5	814	195	40017	0.365
GO:0006417	biological_process	regulation of translation	3	814	106	40017	0.366
GO:0016627	molecular_function	oxidoreductase activity, acting on the CH-CH group of donors	2	814	63	40017	0.368
GO:0042802	molecular_function	identical protein binding	2	814	63	40017	0.368
GO:0009236	biological_process	cobalamin biosynthetic process	2	814	63	40017	0.368
GO:0006520	biological_process	cellular amino acid metabolic process	2	814	64	40017	0.375
GO:0005742	cellular_component	mitochondrial outer membrane translocase complex	2	814	64	40017	0.375
GO:0016168	molecular_function	chlorophyll binding	1	814	23	40017	0.377
GO:0015232	molecular_function	heme transporter activity	1	814	23	40017	0.377
GO:0000772	molecular_function	mating pheromone activity	1	814	23	40017	0.377
GO:0006635	biological_process	fatty acid beta-oxidation	1	814	23	40017	0.377
GO:0006007	biological_process	glucose catabolic process	1	814	23	40017	0.377
GO:0032968	biological_process	positive regulation of transcription elongation from RNA polymerase II promoter	1	814	23	40017	0.377
GO:0016620	molecular_function	oxidoreductase activity, acting on the aldehyde or oxo group of donors, NAD or NADP as acceptor	2	814	65	40017	0.382
GO:0006396	biological_process	RNA processing	4	814	154	40017	0.383
GO:0016301	molecular_function	kinase activity	6	814	246	40017	0.385
GO:0005945	cellular_component	6-phosphofructokinase complex	1	814	24	40017	0.389
GO:0003872	molecular_function	6-phosphofructokinase activity	1	814	24	40017	0.389
GO:0006825	biological_process	copper ion transport	1	814	24	40017	0.389
GO:0031083	cellular_component	BLOC-1 complex	1	814	24	40017	0.389
GO:0006555	biological_process	methionine metabolic process	2	814	66	40017	0.389
GO:0006413	biological_process	translational initiation	3	814	111	40017	0.394
GO:0006886	biological_process	intracellular protein transport	15	814	673	40017	0.396
GO:0006769	biological_process	nicotinamide metabolic process	1	814	25	40017	0.402
GO:0030126	cellular_component	COPI vesicle coat	1	814	25	40017	0.402
GO:0016868	molecular_function	intramolecular transferase activity, phosphotransferases	1	814	25	40017	0.402
GO:0042613	cellular_component	MHC class II protein complex	1	814	25	40017	0.402
GO:0004618	molecular_function	phosphoglycerate kinase activity	1	814	25	40017	0.402
GO:0009512	cellular_component	cytochrome b6f complex	2	814	68	40017	0.404
GO:0030176	cellular_component	integral component of endoplasmic reticulum membrane	2	814	68	40017	0.404
GO:0001104	molecular_function	RNA polymerase II transcription cofactor activity	4	814	159	40017	0.406
GO:0009312	biological_process	oligosaccharide biosynthetic process	1	814	26	40017	0.414
GO:0015937	biological_process	coenzyme A biosynthetic process	1	814	26	40017	0.414
GO:0019773	cellular_component	proteasome core complex, alpha-subunit complex	1	814	26	40017	0.414
GO:0004743	molecular_function	pyruvate kinase activity	1	814	26	40017	0.414
GO:0006108	biological_process	malate metabolic process	1	814	26	40017	0.414
GO:0015693	biological_process	magnesium ion transport	1	814	26	40017	0.414
GO:0006304	biological_process	DNA modification	1	814	26	40017	0.414
GO:0009986	cellular_component	cell surface	1	814	26	40017	0.414
GO:0030077	cellular_component	plasma membrane light-harvesting complex	1	814	26	40017	0.414
GO:0015095	molecular_function	magnesium ion transmembrane transporter activity	1	814	26	40017	0.414
GO:0006357	biological_process	regulation of transcription from RNA polymerase II promoter	4	814	161	40017	0.415
GO:0009069	biological_process	serine family amino acid metabolic process	9	814	396	40017	0.415
GO:0006744	biological_process	ubiquinone biosynthetic process	3	814	115	40017	0.415
GO:0098519	molecular_function	nucleotide phosphatase activity, acting on free nucleotides	2	814	70	40017	0.418
GO:0016746	molecular_function	transferase activity, transferring acyl groups	2	814	70	40017	0.418
GO:0016757	molecular_function	transferase activity, transferring glycosyl groups	4	814	162	40017	0.419
GO:0006313	biological_process	transposition, DNA-mediated	3	814	116	40017	0.421
GO:0004014	molecular_function	adenosylmethionine decarboxylase activity	1	814	27	40017	0.426
GO:0009086	biological_process	methionine biosynthetic process	1	814	27	40017	0.426
GO:0007187	biological_process	G-protein coupled receptor signaling pathway, coupled to cyclic nucleotide second messenger	1	814	27	40017	0.426
GO:0004478	molecular_function	methionine adenosyltransferase activity	1	814	27	40017	0.426
GO:0006556	biological_process	S-adenosylmethionine biosynthetic process	1	814	27	40017	0.426
GO:0015994	biological_process	chlorophyll metabolic process	3	814	118	40017	0.432
GO:0009607	biological_process	response to biotic stimulus	2	814	72	40017	0.432
GO:0010181	molecular_function	FMN binding	2	814	72	40017	0.432
GO:0016192	biological_process	vesicle-mediated transport	8	814	355	40017	0.435
GO:0003678	molecular_function	DNA helicase activity	3	814	119	40017	0.437
GO:0016592	cellular_component	mediator complex	4	814	166	40017	0.438
GO:0031554	biological_process	regulation of DNA-templated transcription, termination	1	814	28	40017	0.438
GO:0003954	molecular_function	NADH dehydrogenase activity	1	814	28	40017	0.438
GO:0009982	molecular_function	pseudouridine synthase activity	1	814	28	40017	0.438
GO:0051607	biological_process	defense response to virus	1	814	28	40017	0.438
GO:0030131	cellular_component	clathrin adaptor complex	1	814	28	40017	0.438
GO:0008536	molecular_function	Ran GTPase binding	1	814	28	40017	0.438
GO:0031556	biological_process	transcriptional attenuation by ribosome	1	814	28	40017	0.438
GO:0004175	molecular_function	endopeptidase activity	1	814	28	40017	0.438
GO:0046497	biological_process	nicotinate nucleotide metabolic process	1	814	28	40017	0.438
GO:0016342	cellular_component	catenin complex	1	814	28	40017	0.438
GO:0019882	biological_process	antigen processing and presentation	1	814	28	40017	0.438
GO:0009372	biological_process	quorum sensing	1	814	28	40017	0.438
GO:0004714	molecular_function	transmembrane receptor protein tyrosine kinase activity	1	814	28	40017	0.438
GO:0004784	molecular_function	superoxide dismutase activity	1	814	28	40017	0.438
GO:0008013	molecular_function	beta-catenin binding	1	814	28	40017	0.438
GO:0015947	biological_process	methane metabolic process	1	814	28	40017	0.438
GO:0005622	cellular_component	intracellular	25	814	1175	40017	0.438
GO:0008608	biological_process	attachment of spindle microtubules to kinetochore	2	814	73	40017	0.439
GO:0030001	biological_process	metal ion transport	4	814	167	40017	0.442
GO:0008033	biological_process	tRNA processing	5	814	216	40017	0.449
GO:0007169	biological_process	transmembrane receptor protein tyrosine kinase signaling pathway	1	814	29	40017	0.449
GO:0016638	molecular_function	oxidoreductase activity, acting on the CH-NH2 group of donors	1	814	29	40017	0.449
GO:0006400	biological_process	tRNA modification	1	814	29	40017	0.449
GO:0008199	molecular_function	ferric iron binding	1	814	29	40017	0.449
GO:0008483	molecular_function	transaminase activity	1	814	29	40017	0.449
GO:0008519	molecular_function	ammonium transmembrane transporter activity	1	814	29	40017	0.449
GO:0000049	molecular_function	tRNA binding	1	814	29	40017	0.449
GO:0008295	biological_process	spermidine biosynthetic process	1	814	29	40017	0.449
GO:0003774	molecular_function	motor activity	2	814	75	40017	0.453
GO:0003729	molecular_function	mRNA binding	1	814	30	40017	0.46
GO:0016272	cellular_component	prefoldin complex	1	814	30	40017	0.46
GO:0008152	biological_process	metabolic process	26	814	1238	40017	0.462
GO:0005887	cellular_component	integral component of plasma membrane	3	814	124	40017	0.463
GO:0033179	cellular_component	proton-transporting V-type ATPase, V0 domain	2	814	77	40017	0.466
GO:0019898	cellular_component	extrinsic component of membrane	2	814	77	40017	0.466
GO:0009271	biological_process	phage shock	1	814	31	40017	0.471
GO:0008982	molecular_function	protein-N(PI)-phosphohistidine-sugar phosphotransferase activity	1	814	31	40017	0.471
GO:0008677	molecular_function	2-dehydropantoate 2-reductase activity	1	814	31	40017	0.471
GO:0004488	molecular_function	methylenetetrahydrofolate dehydrogenase (NADP+) activity	1	814	31	40017	0.471
GO:0005779	cellular_component	integral component of peroxisomal membrane	1	814	31	40017	0.471
GO:0009357	cellular_component	protein-N(PI)-phosphohistidine-sugar phosphotransferase complex	1	814	31	40017	0.471
GO:0009725	biological_process	response to hormone	1	814	31	40017	0.471
GO:0046983	molecular_function	protein dimerization activity	9	814	416	40017	0.473
GO:0006506	biological_process	GPI anchor biosynthetic process	2	814	78	40017	0.473
GO:0002949	biological_process	tRNA threonylcarbamoyladenosine modification	3	814	126	40017	0.474
GO:0006281	biological_process	DNA repair	9	814	418	40017	0.478
GO:0051536	molecular_function	iron-sulfur cluster binding	3	814	127	40017	0.479
GO:0004499	molecular_function	N,N-dimethylaniline monooxygenase activity	1	814	32	40017	0.482
GO:0008081	molecular_function	phosphoric diester hydrolase activity	1	814	32	40017	0.482
GO:0007268	biological_process	synaptic transmission	2	814	80	40017	0.486
GO:0071949	molecular_function	FAD binding	2	814	80	40017	0.486
GO:0006749	biological_process	glutathione metabolic process	2	814	80	40017	0.486
GO:0006397	biological_process	mRNA processing	3	814	129	40017	0.489
GO:0000746	biological_process	conjugation	1	814	33	40017	0.493
GO:0015696	biological_process	ammonium transport	1	814	33	40017	0.493
GO:0009505	cellular_component	plant-type cell wall	1	814	33	40017	0.493
GO:0016846	molecular_function	carbon-sulfur lyase activity	1	814	33	40017	0.493
GO:0006826	biological_process	iron ion transport	1	814	33	40017	0.493
GO:0003857	molecular_function	3-hydroxyacyl-CoA dehydrogenase activity	2	814	81	40017	0.493
GO:0016020	cellular_component	membrane	70	814	3418	40017	0.495
GO:0051082	molecular_function	unfolded protein binding	5	814	228	40017	0.495
GO:0019012	cellular_component	virion	2	814	82	40017	0.499
GO:0072686	cellular_component	mitotic spindle	2	814	82	40017	0.499
GO:0006568	biological_process	tryptophan metabolic process	3	814	131	40017	0.5
GO:0003924	molecular_function	GTPase activity	10	814	475	40017	0.501
GO:0006096	biological_process	glycolytic process	6	814	279	40017	0.502
GO:0016226	biological_process	iron-sulfur cluster assembly	1	814	34	40017	0.503
GO:0019083	biological_process	viral transcription	1	814	34	40017	0.503
GO:0006323	biological_process	DNA packaging	1	814	34	40017	0.503
GO:0005876	cellular_component	spindle microtubule	1	814	34	40017	0.503
GO:0030599	molecular_function	pectinesterase activity	2	814	83	40017	0.506
GO:0006119	biological_process	oxidative phosphorylation	3	814	133	40017	0.51
GO:0019064	biological_process	fusion of virus membrane with host plasma membrane	1	814	35	40017	0.513
GO:0015631	molecular_function	tubulin binding	1	814	35	40017	0.513
GO:0005875	cellular_component	microtubule associated complex	1	814	35	40017	0.513
GO:0006952	biological_process	defense response	5	814	233	40017	0.514
GO:0019684	biological_process	photosynthesis, light reaction	2	814	85	40017	0.518
GO:0042545	biological_process	cell wall modification	2	814	85	40017	0.518
GO:0005096	molecular_function	GTPase activator activity	2	814	85	40017	0.518
GO:0006351	biological_process	transcription, DNA-templated	11	814	532	40017	0.52
GO:0004003	molecular_function	ATP-dependent DNA helicase activity	1	814	36	40017	0.523
GO:0009963	biological_process	positive regulation of flavonoid biosynthetic process	1	814	36	40017	0.523
GO:0008083	molecular_function	growth factor activity	2	814	86	40017	0.525
GO:0019013	cellular_component	viral nucleocapsid	2	814	86	40017	0.525
GO:0015940	biological_process	pantothenate biosynthetic process	2	814	87	40017	0.531
GO:0006821	biological_process	chloride transport	1	814	37	40017	0.533
GO:0004017	molecular_function	adenylate kinase activity	1	814	37	40017	0.533
GO:0003712	molecular_function	transcription cofactor activity	1	814	37	40017	0.533
GO:0030150	biological_process	protein import into mitochondrial matrix	1	814	37	40017	0.533
GO:0042710	biological_process	biofilm formation	1	814	37	40017	0.533
GO:0004803	molecular_function	transposase activity	2	814	88	40017	0.537
GO:0016788	molecular_function	hydrolase activity, acting on ester bonds	5	814	240	40017	0.541
GO:0019354	biological_process	siroheme biosynthetic process	1	814	38	40017	0.542
GO:0043115	molecular_function	precorrin-2 dehydrogenase activity	1	814	38	40017	0.542
GO:0005216	molecular_function	ion channel activity	2	814	89	40017	0.543
GO:0006804	biological_process	peroxidase reaction	4	814	191	40017	0.546
GO:0033014	biological_process	tetrapyrrole biosynthetic process	1	814	39	40017	0.552
GO:0003918	molecular_function	DNA topoisomerase type II (ATP-hydrolyzing) activity	1	814	39	40017	0.552
GO:0004252	molecular_function	serine-type endopeptidase activity	5	814	243	40017	0.552
GO:0016310	biological_process	phosphorylation	12	814	595	40017	0.552
GO:0006446	biological_process	regulation of translational initiation	3	814	143	40017	0.559
GO:0003743	molecular_function	translation initiation factor activity	3	814	143	40017	0.559
GO:0042773	biological_process	ATP synthesis coupled electron transport	1	814	40	40017	0.561
GO:0006522	biological_process	alanine metabolic process	1	814	40	40017	0.561
GO:0004970	molecular_function	ionotropic glutamate receptor activity	1	814	40	40017	0.561
GO:0032801	biological_process	receptor catabolic process	1	814	40	40017	0.561
GO:0000105	biological_process	histidine biosynthetic process	1	814	40	40017	0.561
GO:0006614	biological_process	SRP-dependent cotranslational protein targeting to membrane	2	814	93	40017	0.567
GO:0030674	molecular_function	protein binding, bridging	2	814	93	40017	0.567
GO:0030246	molecular_function	carbohydrate binding	3	814	145	40017	0.568
GO:0006531	biological_process	aspartate metabolic process	1	814	41	40017	0.57
GO:0000776	cellular_component	kinetochore	1	814	41	40017	0.57
GO:0046961	molecular_function	proton-transporting ATPase activity, rotational mechanism	1	814	41	40017	0.57
GO:0005856	cellular_component	cytoskeleton	1	814	41	40017	0.57
GO:0003684	molecular_function	damaged DNA binding	1	814	41	40017	0.57
GO:0006606	biological_process	protein import into nucleus	2	814	94	40017	0.573
GO:0018874	biological_process	benzoate metabolic process	2	814	94	40017	0.573
GO:0045454	biological_process	cell redox homeostasis	4	814	198	40017	0.574
GO:0005543	molecular_function	phospholipid binding	1	814	42	40017	0.578
GO:0015934	cellular_component	large ribosomal subunit	1	814	42	40017	0.578
GO:0009396	biological_process	folic acid-containing compound biosynthetic process	1	814	42	40017	0.578
GO:0006811	biological_process	ion transport	4	814	200	40017	0.582
GO:0019069	biological_process	viral capsid assembly	1	814	43	40017	0.587
GO:0042393	molecular_function	histone binding	1	814	43	40017	0.587
GO:0006801	biological_process	superoxide metabolic process	1	814	43	40017	0.587
GO:0006487	biological_process	protein N-linked glycosylation	1	814	43	40017	0.587
GO:0006810	biological_process	transport	27	814	1367	40017	0.59
GO:0006012	biological_process	galactose metabolic process	2	814	98	40017	0.595
GO:0030153	biological_process	bacteriocin immunity	1	814	44	40017	0.595
GO:0009117	biological_process	nucleotide metabolic process	1	814	44	40017	0.595
GO:0009414	biological_process	response to water deprivation	1	814	44	40017	0.595
GO:0006308	biological_process	DNA catabolic process	3	814	152	40017	0.6
GO:0042729	cellular_component	DASH complex	2	814	99	40017	0.601
GO:0005089	molecular_function	Rho guanyl-nucleotide exchange factor activity	1	814	45	40017	0.604
GO:0006605	biological_process	protein targeting	1	814	45	40017	0.604
GO:0004673	molecular_function	protein histidine kinase activity	1	814	45	40017	0.604
GO:0019076	biological_process	viral release from host cell	1	814	45	40017	0.604
GO:0046677	biological_process	response to antibiotic	1	814	45	40017	0.604
GO:0030955	molecular_function	potassium ion binding	1	814	45	40017	0.604
GO:0008250	cellular_component	oligosaccharyltransferase complex	1	814	45	40017	0.604
GO:0007186	biological_process	G-protein coupled receptor signaling pathway	5	814	258	40017	0.605
GO:0016758	molecular_function	transferase activity, transferring hexosyl groups	4	814	206	40017	0.606
GO:0006468	biological_process	protein phosphorylation	38	814	1930	40017	0.606
GO:0003723	molecular_function	RNA binding	19	814	975	40017	0.608
GO:0007275	biological_process	multicellular organismal development	3	814	154	40017	0.609
GO:0050661	molecular_function	NADP binding	2	814	101	40017	0.612
GO:0006574	biological_process	valine catabolic process	2	814	101	40017	0.612
GO:0006550	biological_process	isoleucine catabolic process	2	814	101	40017	0.612
GO:0006552	biological_process	leucine catabolic process	2	814	101	40017	0.612
GO:0016491	molecular_function	oxidoreductase activity	25	814	1283	40017	0.616
GO:0006979	biological_process	response to oxidative stress	4	814	209	40017	0.617
GO:0005773	cellular_component	vacuole	2	814	102	40017	0.617
GO:0001522	biological_process	pseudouridine synthesis	1	814	47	40017	0.62
GO:0015079	molecular_function	potassium ion transmembrane transporter activity	1	814	47	40017	0.62
GO:0046933	molecular_function	proton-transporting ATP synthase activity, rotational mechanism	1	814	47	40017	0.62
GO:0005643	cellular_component	nuclear pore	1	814	47	40017	0.62
GO:0019901	molecular_function	protein kinase binding	1	814	47	40017	0.62
GO:0071805	biological_process	potassium ion transmembrane transport	1	814	47	40017	0.62
GO:0045259	cellular_component	proton-transporting ATP synthase complex	1	814	47	40017	0.62
GO:0019028	cellular_component	viral capsid	7	814	367	40017	0.62
GO:0006508	biological_process	proteolysis	18	814	932	40017	0.622
GO:0003887	molecular_function	DNA-directed DNA polymerase activity	3	814	158	40017	0.626
GO:0006020	biological_process	inositol metabolic process	1	814	48	40017	0.627
GO:0006414	biological_process	translational elongation	1	814	48	40017	0.627
GO:0005992	biological_process	trehalose biosynthetic process	1	814	48	40017	0.627
GO:0006505	biological_process	GPI anchor metabolic process	1	814	48	40017	0.627
GO:0043093	biological_process	FtsZ-dependent cytokinesis	2	814	104	40017	0.628
GO:0008283	biological_process	cell proliferation	2	814	104	40017	0.628
GO:0005739	cellular_component	mitochondrion	8	814	422	40017	0.628
GO:0015035	molecular_function	protein disulfide oxidoreductase activity	2	814	105	40017	0.633
GO:0040007	biological_process	growth	2	814	105	40017	0.633
GO:0000917	biological_process	barrier septum assembly	2	814	105	40017	0.633
GO:0016747	molecular_function	transferase activity, transferring acyl groups other than amino-acyl groups	5	814	267	40017	0.635
GO:0008121	molecular_function	ubiquinol-cytochrome-c reductase activity	1	814	49	40017	0.635
GO:0015643	molecular_function	toxic substance binding	1	814	49	40017	0.635
GO:0005246	molecular_function	calcium channel regulator activity	1	814	49	40017	0.635
GO:0022857	molecular_function	transmembrane transporter activity	3	814	161	40017	0.639
GO:0030145	molecular_function	manganese ion binding	1	814	50	40017	0.642
GO:0051382	biological_process	kinetochore assembly	1	814	50	40017	0.642
GO:0006631	biological_process	fatty acid metabolic process	2	814	107	40017	0.643
GO:0046486	biological_process	glycerolipid metabolic process	3	814	163	40017	0.647
GO:0005747	cellular_component	mitochondrial respiratory chain complex I	1	814	51	40017	0.65
GO:0051028	biological_process	mRNA transport	1	814	51	40017	0.65
GO:0009654	cellular_component	photosystem II oxygen evolving complex	1	814	51	40017	0.65
GO:0006289	biological_process	nucleotide-excision repair	1	814	51	40017	0.65
GO:0009401	biological_process	phosphoenolpyruvate-dependent sugar phosphotransferase system	1	814	51	40017	0.65
GO:0030234	molecular_function	enzyme regulator activity	1	814	51	40017	0.65
GO:0006813	biological_process	potassium ion transport	4	814	220	40017	0.657
GO:0005882	cellular_component	intermediate filament	1	814	52	40017	0.657
GO:0015886	biological_process	heme transport	1	814	52	40017	0.657
GO:0005743	cellular_component	mitochondrial inner membrane	2	814	111	40017	0.663
GO:0003854	molecular_function	3-beta-hydroxy-delta5-steroid dehydrogenase activity	2	814	111	40017	0.663
GO:0008207	biological_process	C21-steroid hormone metabolic process	2	814	111	40017	0.663
GO:0019814	cellular_component	immunoglobulin complex	1	814	53	40017	0.664
GO:0005507	molecular_function	copper ion binding	4	814	223	40017	0.667
GO:0035556	biological_process	intracellular signal transduction	4	814	224	40017	0.671
GO:0005774	cellular_component	vacuolar membrane	1	814	54	40017	0.671
GO:0046034	biological_process	ATP metabolic process	1	814	54	40017	0.671
GO:0008210	biological_process	estrogen metabolic process	2	814	113	40017	0.672
GO:0008209	biological_process	androgen metabolic process	2	814	113	40017	0.672
GO:0005777	cellular_component	peroxisome	1	814	56	40017	0.684
GO:0042157	biological_process	lipoprotein metabolic process	1	814	56	40017	0.684
GO:0006013	biological_process	mannose metabolic process	3	814	174	40017	0.69
GO:0005506	molecular_function	iron ion binding	10	814	555	40017	0.694
GO:0010207	biological_process	photosystem II assembly	1	814	58	40017	0.697
GO:0042575	cellular_component	DNA polymerase complex	3	814	176	40017	0.697
GO:0005886	cellular_component	plasma membrane	9	814	505	40017	0.701
GO:0005488	molecular_function	binding	1	814	59	40017	0.703
GO:0045859	biological_process	regulation of protein kinase activity	1	814	61	40017	0.715
GO:0003755	molecular_function	peptidyl-prolyl cis-trans isomerase activity	1	814	61	40017	0.715
GO:0000413	biological_process	protein peptidyl-prolyl isomerization	1	814	61	40017	0.715
GO:0042030	molecular_function	ATPase inhibitor activity	1	814	61	40017	0.715
GO:0009451	biological_process	RNA modification	2	814	123	40017	0.717
GO:0016597	molecular_function	amino acid binding	1	814	62	40017	0.721
GO:0009405	biological_process	pathogenesis	9	814	516	40017	0.724
GO:0016853	molecular_function	isomerase activity	1	814	63	40017	0.726
GO:0009737	biological_process	response to abscisic acid	1	814	63	40017	0.726
GO:0042546	biological_process	cell wall biogenesis	1	814	63	40017	0.726
GO:0000902	biological_process	cell morphogenesis	1	814	63	40017	0.726
GO:0006144	biological_process	purine nucleobase metabolic process	11	814	626	40017	0.729
GO:0017004	biological_process	cytochrome complex assembly	1	814	64	40017	0.732
GO:0016151	molecular_function	nickel cation binding	1	814	65	40017	0.737
GO:0003746	molecular_function	translation elongation factor activity	1	814	65	40017	0.737
GO:0006448	biological_process	regulation of translational elongation	1	814	65	40017	0.737
GO:0006955	biological_process	immune response	3	814	190	40017	0.745
GO:0005215	molecular_function	transporter activity	7	814	418	40017	0.748
GO:0008565	molecular_function	protein transporter activity	2	814	131	40017	0.749
GO:0006807	biological_process	nitrogen compound metabolic process	3	814	192	40017	0.751
GO:0006554	biological_process	lysine catabolic process	2	814	132	40017	0.752
GO:0009523	cellular_component	photosystem II	4	814	251	40017	0.753
GO:0004190	molecular_function	aspartic-type endopeptidase activity	4	814	252	40017	0.756
GO:0046487	biological_process	glyoxylate metabolic process	1	814	69	40017	0.758
GO:0016042	biological_process	lipid catabolic process	1	814	70	40017	0.763
GO:0004553	molecular_function	hydrolase activity, hydrolyzing O-glycosyl compounds	7	814	426	40017	0.765
GO:0004222	molecular_function	metalloendopeptidase activity	3	814	197	40017	0.767
GO:0016117	biological_process	carotenoid biosynthetic process	1	814	71	40017	0.768
GO:0030168	biological_process	platelet activation	1	814	72	40017	0.773
GO:0005577	cellular_component	fibrinogen complex	1	814	72	40017	0.773
GO:0055114	biological_process	oxidation-reduction process	58	814	3108	40017	0.773
GO:0000160	biological_process	phosphorelay signal transduction system	2	814	138	40017	0.774
GO:0005975	biological_process	carbohydrate metabolic process	16	814	922	40017	0.774
GO:0003899	molecular_function	DNA-directed RNA polymerase activity	4	814	259	40017	0.774
GO:0004867	molecular_function	serine-type endopeptidase inhibitor activity	1	814	73	40017	0.777
GO:0045735	molecular_function	nutrient reservoir activity	1	814	73	40017	0.777
GO:0009733	biological_process	response to auxin	1	814	73	40017	0.777
GO:0006633	biological_process	fatty acid biosynthetic process	3	814	201	40017	0.778
GO:0042803	molecular_function	protein homodimerization activity	2	814	140	40017	0.781
GO:0005730	cellular_component	nucleolus	6	814	377	40017	0.781
GO:0008643	biological_process	carbohydrate transport	1	814	74	40017	0.782
GO:0015297	molecular_function	antiporter activity	1	814	75	40017	0.786
GO:0006612	biological_process	protein targeting to membrane	1	814	75	40017	0.786
GO:0019058	biological_process	viral life cycle	1	814	75	40017	0.786
GO:0010363	biological_process	regulation of plant-type hypersensitive response	1	814	75	40017	0.786
GO:0003968	molecular_function	RNA-directed RNA polymerase activity	2	814	142	40017	0.787
GO:0031379	cellular_component	RNA-directed RNA polymerase complex	2	814	142	40017	0.787
GO:0006914	biological_process	autophagy	3	814	205	40017	0.789
GO:0000398	biological_process	mRNA splicing, via spliceosome	1	814	76	40017	0.791
GO:0022900	biological_process	electron transport chain	1	814	76	40017	0.791
GO:0006486	biological_process	protein glycosylation	1	814	76	40017	0.791
GO:0005815	cellular_component	microtubule organizing center	1	814	77	40017	0.795
GO:0004842	molecular_function	ubiquitin-protein transferase activity	6	814	384	40017	0.795
GO:0005578	cellular_component	proteinaceous extracellular matrix	2	814	145	40017	0.797
GO:0016209	molecular_function	antioxidant activity	1	814	78	40017	0.799
GO:0005615	cellular_component	extracellular space	1	814	79	40017	0.803
GO:0007010	biological_process	cytoskeleton organization	2	814	150	40017	0.812
GO:0020037	molecular_function	heme binding	11	814	679	40017	0.817
GO:0004672	molecular_function	protein kinase activity	32	814	1810	40017	0.817
GO:0017111	molecular_function	nucleoside-triphosphatase activity	1	814	83	40017	0.819
GO:0051258	biological_process	protein polymerization	1	814	83	40017	0.819
GO:0008270	molecular_function	zinc ion binding	40	814	2238	40017	0.823
GO:0043087	biological_process	regulation of GTPase activity	1	814	85	40017	0.826
GO:0015074	biological_process	DNA integration	5	814	342	40017	0.827
GO:0030170	molecular_function	pyridoxal phosphate binding	2	814	157	40017	0.831
GO:0005741	cellular_component	mitochondrial outer membrane	1	814	87	40017	0.833
GO:0016705	molecular_function	oxidoreductase activity, acting on paired donors, with incorporation or reduction of molecular oxygen	7	814	465	40017	0.836
GO:0032040	cellular_component	small-subunit processome	1	814	88	40017	0.836
GO:0015238	molecular_function	drug transmembrane transporter activity	1	814	88	40017	0.836
GO:0015893	biological_process	drug transport	1	814	88	40017	0.836
GO:0006265	biological_process	DNA topological change	1	814	89	40017	0.84
GO:0010508	biological_process	positive regulation of autophagy	1	814	89	40017	0.84
GO:0016567	biological_process	protein ubiquitination	6	814	409	40017	0.84
GO:0006570	biological_process	tyrosine metabolic process	1	814	90	40017	0.843
GO:0006855	biological_process	drug transmembrane transport	1	814	91	40017	0.846
GO:0016760	molecular_function	cellulose synthase (UDP-forming) activity	1	814	91	40017	0.846
GO:0006000	biological_process	fructose metabolic process	2	814	163	40017	0.847
GO:0045298	cellular_component	tubulin complex	3	814	229	40017	0.847
GO:0042742	biological_process	defense response to bacterium	2	814	164	40017	0.849
GO:0047134	molecular_function	protein-disulfide reductase activity	1	814	92	40017	0.849
GO:0045893	biological_process	positive regulation of transcription, DNA-templated	1	814	93	40017	0.852
GO:0009507	cellular_component	chloroplast	4	814	296	40017	0.854
GO:0005783	cellular_component	endoplasmic reticulum	3	814	233	40017	0.855
GO:0006011	biological_process	UDP-glucose metabolic process	1	814	94	40017	0.855
GO:0006869	biological_process	lipid transport	1	814	94	40017	0.855
GO:0006470	biological_process	protein dephosphorylation	1	814	95	40017	0.858
GO:0009570	cellular_component	chloroplast stroma	1	814	98	40017	0.867
GO:0006418	biological_process	tRNA aminoacylation for protein translation	1	814	99	40017	0.87
GO:0016616	molecular_function	oxidoreductase activity, acting on the CH-OH group of donors, NAD or NADP as acceptor	3	814	242	40017	0.872
GO:0006412	biological_process	translation	20	814	1229	40017	0.873
GO:0015979	biological_process	photosynthesis	6	814	432	40017	0.875
GO:0003777	molecular_function	microtubule motor activity	1	814	101	40017	0.875
GO:0009365	cellular_component	protein histidine kinase complex	1	814	106	40017	0.887
GO:0008017	molecular_function	microtubule binding	2	814	184	40017	0.891
GO:0042254	biological_process	ribosome biogenesis	21	814	1308	40017	0.891
GO:0003735	molecular_function	structural constituent of ribosome	20	814	1255	40017	0.893
GO:0030244	biological_process	cellulose biosynthetic process	1	814	109	40017	0.894
GO:0007018	biological_process	microtubule-based movement	1	814	111	40017	0.898
GO:0008168	molecular_function	methyltransferase activity	5	814	389	40017	0.899
GO:0006571	biological_process	tyrosine biosynthetic process	1	814	112	40017	0.9
GO:0009094	biological_process	L-phenylalanine biosynthetic process	1	814	112	40017	0.9
GO:0000162	biological_process	tryptophan biosynthetic process	1	814	113	40017	0.902
GO:0008134	molecular_function	transcription factor binding	2	814	193	40017	0.906
GO:0008234	molecular_function	cysteine-type peptidase activity	1	814	115	40017	0.906
GO:0005874	cellular_component	microtubule	1	814	115	40017	0.906
GO:0005840	cellular_component	ribosome	24	814	1500	40017	0.908
GO:0003779	molecular_function	actin binding	2	814	198	40017	0.913
GO:0007017	biological_process	microtubule-based process	1	814	121	40017	0.917
GO:0009539	cellular_component	photosystem II reaction center	1	814	126	40017	0.925
GO:0009941	cellular_component	chloroplast envelope	1	814	129	40017	0.93
GO:0004129	molecular_function	cytochrome-c oxidase activity	1	814	129	40017	0.93
GO:0045277	cellular_component	respiratory chain complex IV	1	814	129	40017	0.93
GO:0006123	biological_process	mitochondrial electron transport, cytochrome c to oxygen	1	814	129	40017	0.93
GO:0005618	cellular_component	cell wall	2	814	217	40017	0.937
GO:0004871	molecular_function	signal transducer activity	2	814	224	40017	0.944
GO:0004601	molecular_function	peroxidase activity	1	814	142	40017	0.946
GO:0009058	biological_process	biosynthetic process	2	814	228	40017	0.948
GO:0008233	molecular_function	peptidase activity	1	814	153	40017	0.957
GO:0051252	biological_process	regulation of RNA metabolic process	1	814	154	40017	0.958
GO:0006364	biological_process	rRNA processing	1	814	164	40017	0.966
GO:0006206	biological_process	pyrimidine nucleobase metabolic process	4	814	413	40017	0.97
GO:0005680	cellular_component	anaphase-promoting complex	2	814	266	40017	0.973
GO:0016032	biological_process	viral process	1	814	214	40017	0.988
GO:0006098	biological_process	pentose-phosphate shunt	1	814	241	40017	0.993
