# Supplementary material for: MicroRNA858-mediated regulation of anthocyanin biosynthesis in kiwifruit (Actinidia arguta) based on small RNA sequencing
Source: PLoS One. 2019 May 23;14(5):e0217480. doi: 10.1371/journal.pone.0217480 (PMC6532936; doi:10.1371/journal.pone.0217480)
Supplement: S6 Table — (XLSX) [file pone.0217480.s009.xlsx]

## Sheet: Sheet1
S6 Table. KEGG pathway analysis of target genes
Pathway Id	pathway description	S gene number	TS gene number	B gene number	TB gene number	Pvalue of Fisher's Exact Test	Pathway Link		KEGG ID	Transcript ID	Gene ID	Gene Annoation	miRNA	KEGG Name	Pvalue of Fisher's Exact Test
ko04626	calcium-binding protein CML	31	207	679	11259	2.28e-06	NA		ko04626	c107323_g1	c107323_g1	Mitogen-activated protein kinase 7 OS=Arabidopsis thaliana GN=MPK7 PE=1 SV=2	PC-3p-673_2774	calcium-binding protein CML	2.28e-06
ko00562	inositol-pentakisphosphate 2-kinase	8	207	131	11259	0.00286	NA		ko04626	c124090_g1	c124090_g1	Probable calcium-binding protein CML22 OS=Arabidopsis thaliana GN=CML22 PE=3 SV=1	PC-3p-673_2774	calcium-binding protein CML	2.28e-06
ko04070	calmodulin	8	207	140	11259	0.00429	NA		ko04626	c125761_g6	c125761_g6	Cyclic nucleotide-gated ion channel 1 OS=Arabidopsis thaliana GN=CNGC1 PE=1 SV=1	ptc-miR156g	calcium-binding protein CML	2.28e-06
ko04120	ubiquitin-conjugating enzyme E2 D/E	13	207	309	11259	0.00467	NA		ko04626	c107727_g1	c107727_g1	Transcription factor TT2 OS=Arabidopsis thaliana GN=TT2 PE=1 SV=1	ath-miR858a_L-1R+1_1ss5GA	calcium-binding protein CML	2.28e-06
ko01212	acetyl-CoA C-acetyltransferase	10	207	217	11259	0.00681	NA		ko04626	c92011_g1	c92011_g1	Transcription factor TT2 OS=Arabidopsis thaliana GN=TT2 PE=1 SV=1	ath-miR858a_L-1R+1_1ss5GA	calcium-binding protein CML	2.28e-06
ko01040	omega-3 fatty acid desaturase	5	207	85	11259	0.0201	NA		ko04626	c105731_g1	c105731_g1	Anthocyanin regulatory C1 protein OS=Zea mays GN=C1 PE=2 SV=1	ath-miR858a_L-1R+1_1ss5GA	calcium-binding protein CML	2.28e-06
ko00261	acetyl-CoA carboxylase / biotin carboxylase 1	3	207	50	11259	0.064	NA		ko04626	c115839_g2	c115839_g2	Transcription repressor MYB4 OS=Arabidopsis thaliana GN=MYB4 PE=1 SV=1	gma-miR828a	calcium-binding protein CML	2.28e-06
ko00564	methylene-fatty-acyl-phospholipid synthase	7	207	195	11259	0.0685	NA		ko04626	c115839_g1	c115839_g1	Transcription repressor MYB4 OS=Arabidopsis thaliana GN=MYB4 PE=1 SV=1	gma-miR828a	calcium-binding protein CML	2.28e-06
ko00710	fructose-1,6-bisphosphatase I	9	207	283	11259	0.0777	NA		ko04626	c121097_g1	c121097_g1	-	PC-3p-132714_30	calcium-binding protein CML	2.28e-06
ko00010	fructose-1,6-bisphosphatase I	11	207	386	11259	0.0998	NA		ko04626	c162978_g1	c162978_g1	Endoplasmin (Fragment) OS=Mesocricetus auratus GN=HSP90B1 PE=1 SV=1	PC-5p-80094_59	calcium-binding protein CML	2.28e-06
ko00073	fatty acyl-CoA reductase	2	207	34	11259	0.129	NA		ko04626	c107727_g1	c107727_g1	Transcription factor TT2 OS=Arabidopsis thaliana GN=TT2 PE=1 SV=1	ath-MIR858a-p5_1ss4GT	calcium-binding protein CML	2.28e-06
ko01200	acetyl-CoA C-acetyltransferase	20	207	833	11259	0.132	NA		ko04626	c92011_g1	c92011_g1	Transcription factor TT2 OS=Arabidopsis thaliana GN=TT2 PE=1 SV=1	ath-MIR858a-p5_1ss4GT	calcium-binding protein CML	2.28e-06
ko00100	sterol 24-C-methyltransferase	3	207	71	11259	0.142	NA		ko04626	c125761_g6	c125761_g6	Cyclic nucleotide-gated ion channel 1 OS=Arabidopsis thaliana GN=CNGC1 PE=1 SV=1	ath-miR156h_L+1	calcium-binding protein CML	2.28e-06
ko00061	long-chain acyl-CoA synthetase	4	207	113	11259	0.155	NA		ko04626	c123661_g1	c123661_g1	Transcription factor TRY OS=Arabidopsis thaliana GN=TRY PE=1 SV=1	gra-MIR8757b-p3_2ss14TC18GC	calcium-binding protein CML	2.28e-06
ko00920	cytochrome c	3	207	77	11259	0.168	NA		ko04626	c126931_g1	c126931_g1	Cyclic nucleotide-gated ion channel 2 OS=Arabidopsis thaliana GN=CNGC2 PE=1 SV=1	mes-MIR319h-p5_1ss19TC	calcium-binding protein CML	2.28e-06
ko00591	linoleate 9S-lipoxygenase	2	207	42	11259	0.18	NA		ko04626	c126931_g1	c126931_g1	Cyclic nucleotide-gated ion channel 2 OS=Arabidopsis thaliana GN=CNGC2 PE=1 SV=1	mtr-miR319a-5p_L-1R-1_1ss20TC	calcium-binding protein CML	2.28e-06
ko00062	3-ketoacyl-CoA synthase	3	207	80	11259	0.182	NA		ko04626	c125761_g6	c125761_g6	Cyclic nucleotide-gated ion channel 1 OS=Arabidopsis thaliana GN=CNGC1 PE=1 SV=1	vvi-miR156f	calcium-binding protein CML	2.28e-06
ko00565	phospholipase D1/2	3	207	81	11259	0.187	NA		ko04626	c186485_g1	c186485_g1	Putative disease resistance protein RGA4 OS=Solanum bulbocastanum GN=RGA4 PE=2 SV=1	ptc-MIR482c-p3_2ss3TC18AT	calcium-binding protein CML	2.28e-06
ko00604	beta-galactosidase	1	207	12	11259	0.2	NA		ko04626	c129614_g1	c129614_g1	Calcium-dependent protein kinase 29 OS=Arabidopsis thaliana GN=CPK29 PE=2 SV=2	nta-MIR167a-p3_2ss20AG21AG_2	calcium-binding protein CML	2.28e-06
ko00770	branched-chain amino acid aminotransferase	2	207	46	11259	0.207	NA		ko04626	c107727_g1	c107727_g1	Transcription factor TT2 OS=Arabidopsis thaliana GN=TT2 PE=1 SV=1	ath-miR858a_L-1R-2	calcium-binding protein CML	2.28e-06
ko04144	actin related protein 2/3 complex, subunit 1A/1B	11	207	451	11259	0.209	NA		ko04626	c92011_g1	c92011_g1	Transcription factor TT2 OS=Arabidopsis thaliana GN=TT2 PE=1 SV=1	ath-miR858a_L-1R-2	calcium-binding protein CML	2.28e-06
ko00620	acetyl-CoA C-acetyltransferase	7	207	267	11259	0.221	NA		ko04626	c105787_g3	c105787_g3	Protein ODORANT1 OS=Petunia hybrida GN=ODO1 PE=2 SV=1	ath-miR858a_L-1R-2	calcium-binding protein CML	2.28e-06
ko00071	acetyl-CoA C-acetyltransferase	4	207	133	11259	0.229	NA		ko04626	c66545_g1	c66545_g1	Myb-related protein Myb4 OS=Oryza sativa subsp. japonica GN=MYB4 PE=2 SV=2	ath-miR858a_L-1R-2	calcium-binding protein CML	2.28e-06
ko00340	aldehyde dehydrogenase	2	207	53	11259	0.255	NA		ko04626	c105731_g1	c105731_g1	Anthocyanin regulatory C1 protein OS=Zea mays GN=C1 PE=2 SV=1	ath-miR858a_L-1R-2	calcium-binding protein CML	2.28e-06
ko04122	cysteine desulfurase	1	207	17	11259	0.271	NA		ko04626	c92343_g1	c92343_g1	Transcription factor MYB51 OS=Arabidopsis thaliana GN=MYB51 PE=1 SV=2	ath-miR858a_L-1R-2	calcium-binding protein CML	2.28e-06
ko00250	glutamate dehydrogenase	4	207	146	11259	0.281	NA		ko04626	c115839_g3	c115839_g3	Transcription factor MYB3 OS=Arabidopsis thaliana GN=MYB3 PE=1 SV=1	ath-miR858a_L-1R-2	calcium-binding protein CML	2.28e-06
ko04146	long-chain acyl-CoA synthetase	6	207	241	11259	0.283	NA		ko04626	c112206_g2	c112206_g2	Myb-related protein 305 OS=Antirrhinum majus GN=MYB305 PE=2 SV=1	ath-miR858a_L-1R-2	calcium-binding protein CML	2.28e-06
ko00640	acetyl-CoA C-acetyltransferase	2	207	64	11259	0.33	NA		ko04626	c105787_g4	c105787_g4	Protein ODORANT1 OS=Petunia hybrida GN=ODO1 PE=2 SV=1	ath-miR858a_L-1R-2	calcium-binding protein CML	2.28e-06
ko03060	heat shock 70kDa protein 5	3	207	118	11259	0.37	NA		ko04626	c107068_g1	c107068_g1	Myb-related protein 308 OS=Antirrhinum majus GN=MYB308 PE=2 SV=1	ath-miR858a_L-1R-2	calcium-binding protein CML	2.28e-06
ko00300	aspartate kinase	1	207	25	11259	0.371	NA		ko04626	c107438_g1	c107438_g1	Transcription factor MYB86 OS=Arabidopsis thaliana GN=MYB86 PE=2 SV=1	ath-miR858a_L-1R-2	calcium-binding protein CML	2.28e-06
ko00561	digalactosyldiacylglycerol synthase	3	207	119	11259	0.375	NA		ko04626	c115656_g3	c115656_g3	Transcription repressor MYB5 OS=Arabidopsis thaliana GN=MYB5 PE=1 SV=1	ath-miR858a_L-1R-2	calcium-binding protein CML	2.28e-06
ko04145	V-type H+-transporting ATPase subunit B	5	207	219	11259	0.376	NA		ko04626	c112206_g1	c112206_g1	Myb-related protein 305 OS=Antirrhinum majus GN=MYB305 PE=2 SV=1	ath-miR858a_L-1R-2	calcium-binding protein CML	2.28e-06
ko00944	UDP-glucosyl transferase 73C	1	207	27	11259	0.394	NA		ko04626	c14565_g1	c14565_g1	Protein ODORANT1 OS=Petunia hybrida GN=ODO1 PE=2 SV=1	ath-miR858a_L-1R-2	calcium-binding protein CML	2.28e-06
ko00600	beta-galactosidase	2	207	76	11259	0.409	NA		ko04626	c115839_g2	c115839_g2	Transcription repressor MYB4 OS=Arabidopsis thaliana GN=MYB4 PE=1 SV=1	ath-miR858a_L-1R-2	calcium-binding protein CML	2.28e-06
ko04130	vesicle transport through interaction with t-SNAREs 1	2	207	76	11259	0.409	NA		ko04626	c36019_g1	c36019_g1	Myb-related protein Myb4 OS=Oryza sativa subsp. japonica GN=MYB4 PE=2 SV=2	ath-miR858a_L-1R-2	calcium-binding protein CML	2.28e-06
ko00450	glycine hydroxymethyltransferase	2	207	77	11259	0.415	NA		ko04626	c115839_g1	c115839_g1	Transcription repressor MYB4 OS=Arabidopsis thaliana GN=MYB4 PE=1 SV=1	ath-miR858a_L-1R-2	calcium-binding protein CML	2.28e-06
ko02010	ATP-binding cassette, subfamily C	4	207	180	11259	0.423	NA		ko04626	c125536_g1	c125536_g1	Myb-related protein A OS=Mus musculus GN=Mybl1 PE=2 SV=2	ath-miR858a_L-1R-2	calcium-binding protein CML	2.28e-06
ko00531	heparanase 1	1	207	30	11259	0.427	NA		ko04626	c94015_g1	c94015_g1	Transcription factor MYB35 OS=Arabidopsis thaliana GN=MYB35 PE=2 SV=1	ath-miR858a_L-1R-2	calcium-binding protein CML	2.28e-06
ko03020	DNA-directed RNA polymerase III subunit RPC2	2	207	79	11259	0.428	NA		ko04626	c129614_g1	c129614_g1	Calcium-dependent protein kinase 29 OS=Arabidopsis thaliana GN=CPK29 PE=2 SV=2	nta-MIR167a-p5_2ss20AG21AG	calcium-binding protein CML	2.28e-06
ko03420	proliferating cell nuclear antigen	3	207	130	11259	0.429	NA		ko04626	c100146_g1	c100146_g1	Probable receptor-like protein kinase At2g47060 OS=Arabidopsis thaliana GN=At2g47060 PE=1 SV=1	mtr-miR396b-3p_L-1_1ss7TG	calcium-binding protein CML	2.28e-06
ko00130	tyrosine aminotransferase	2	207	80	11259	0.434	NA		ko04626	c117875_g3	c117875_g3	Transcription factor GAMYB OS=Oryza sativa subsp. japonica GN=GAM1 PE=2 SV=1	PC-5p-112307_38	calcium-binding protein CML	2.28e-06
ko00020	ATP citrate	5	207	235	11259	0.435	NA		ko04626	c125761_g6	c125761_g6	Cyclic nucleotide-gated ion channel 1 OS=Arabidopsis thaliana GN=CNGC1 PE=1 SV=1	ath-miR157a-5p	calcium-binding protein CML	2.28e-06
ko00052	beta-galactosidase	3	207	133	11259	0.444	NA		ko04626	c33325_g1	c33325_g1	Transcription factor GAMYB OS=Oryza sativa subsp. indica GN=GAM1 PE=2 SV=1	mtr-miR159a	calcium-binding protein CML	2.28e-06
ko00908	UDP-glucosyl transferase 73C	2	207	82	11259	0.447	NA		ko04626	c107438_g1	c107438_g1	Transcription factor MYB86 OS=Arabidopsis thaliana GN=MYB86 PE=2 SV=1	cme-MIR166i-p3_1ss18CT	calcium-binding protein CML	2.28e-06
ko03050	26S proteasome regulatory subunit T6	3	207	136	11259	0.458	NA		ko04626	c123661_g1	c123661_g1	Transcription factor TRY OS=Arabidopsis thaliana GN=TRY PE=1 SV=1	gra-MIR8757b-p5_2ss14TC18GC	calcium-binding protein CML	2.28e-06
ko00260	glycine cleavage system H protein	4	207	192	11259	0.472	NA		ko04626	c107323_g1	c107323_g1	Mitogen-activated protein kinase 7 OS=Arabidopsis thaliana GN=MPK7 PE=1 SV=2	PC-3p-35719_150	calcium-binding protein CML	2.28e-06
ko00220	glutamate dehydrogenase	2	207	87	11259	0.477	NA		ko00562	c113451_g2	c113451_g2	Phosphatase IMPL1, chloroplastic OS=Arabidopsis thaliana GN=IMPL1 PE=1 SV=2	vvi-MIR395m-p5	inositol-pentakisphosphate 2-kinase	0.00286
ko00909		1	207	35	11259	0.478	NA		ko00562	c61974_g1	c61974_g1	-	cme-MIR399f-p5_1ss4GA	inositol-pentakisphosphate 2-kinase	0.00286
ko00790	dihydrofolate reductase / thymidylate synthase	1	207	35	11259	0.478	NA		ko00562	c108600_g1	c108600_g1	Non-specific phospholipase C2 OS=Arabidopsis thaliana GN=NPC2 PE=2 SV=1	mtr-miR172b_L+1	inositol-pentakisphosphate 2-kinase	0.00286
ko00630	acetyl-CoA C-acetyltransferase	5	207	248	11259	0.481	NA		ko00562	c178461_g1	c178461_g1	Triosephosphate isomerase, cytosolic OS=Arabidopsis thaliana GN=CTIMC PE=1 SV=2	aly-MIR319c-p5_2ss1TC21TG	inositol-pentakisphosphate 2-kinase	0.00286
ko04141	ubiquitin-conjugating enzyme E2 D/E	11	207	576	11259	0.493	NA		ko00562	c127648_g2	c127648_g2	Phosphatidylinositol 4-phosphate 5-kinase 8 OS=Arabidopsis thaliana GN=PIP5K8 PE=1 SV=1	nta-MIR167a-p3_2ss20AG21AG_2	inositol-pentakisphosphate 2-kinase	0.00286
ko00511	beta-galactosidase	1	207	38	11259	0.507	NA		ko00562	c108600_g1	c108600_g1	Non-specific phospholipase C2 OS=Arabidopsis thaliana GN=NPC2 PE=2 SV=1	mtr-miR172b	inositol-pentakisphosphate 2-kinase	0.00286
ko00510	alpha-1,3-glucosyltransferase	2	207	93	11259	0.513	NA		ko00562	c127648_g2	c127648_g2	Phosphatidylinositol 4-phosphate 5-kinase 8 OS=Arabidopsis thaliana GN=PIP5K8 PE=1 SV=1	nta-MIR167a-p5_2ss20AG21AG	inositol-pentakisphosphate 2-kinase	0.00286
ko00240	dCTP diphosphatase	5	207	257	11259	0.513	NA		ko00562	c111459_g2	c111459_g2	Phosphoinositide phospholipase C 6 OS=Arabidopsis thaliana GN=PLC6 PE=2 SV=2	PC-5p-36330_148	inositol-pentakisphosphate 2-kinase	0.00286
ko00760	L-aspartate oxidase	1	207	39	11259	0.516	NA		ko00562	c130667_g1	c130667_g1	1-phosphatidylinositol-3-phosphate 5-kinase FAB1B OS=Arabidopsis thaliana GN=FAB1B PE=2 SV=1	mtr-miR396b-3p_L-1_1ss7TG	inositol-pentakisphosphate 2-kinase	0.00286
ko00780	3-oxoacyl-[acyl-carrier-protein] synthase II	1	207	40	11259	0.525	NA		ko00562	c178461_g1	c178461_g1	Triosephosphate isomerase, cytosolic OS=Arabidopsis thaliana GN=CTIMC PE=1 SV=2	gma-MIR319h-p3_2ss1TC21AG	inositol-pentakisphosphate 2-kinase	0.00286
ko00860	ferrochelatase	2	207	97	11259	0.535	NA		ko00562	c127970_g2	c127970_g2	Phosphatidylinositol 4-phosphate 5-kinase 1 OS=Arabidopsis thaliana GN=PIP5K1 PE=1 SV=1	mtr-miR159a_1ss1TC	inositol-pentakisphosphate 2-kinase	0.00286
ko03030	proliferating cell nuclear antigen	2	207	99	11259	0.546	NA		ko00562	c108600_g1	c108600_g1	Non-specific phospholipase C2 OS=Arabidopsis thaliana GN=NPC2 PE=2 SV=1	mtr-miR172b_R+1	inositol-pentakisphosphate 2-kinase	0.00286
ko00051	fructose-1,6-bisphosphatase I	3	207	159	11259	0.563	NA		ko04070	c116445_g1	c116445_g1	Diacylglycerol kinase 6 OS=Arabidopsis thaliana GN=DGK6 PE=3 SV=1	PC-5p-218965_13	calmodulin	0.00429
ko00410	polyamine oxidase	2	207	103	11259	0.568	NA		ko04070	c113451_g2	c113451_g2	Phosphatase IMPL1, chloroplastic OS=Arabidopsis thaliana GN=IMPL1 PE=1 SV=2	vvi-MIR395m-p5	calmodulin	0.00429
ko00460	glutamate dehydrogenase	2	207	110	11259	0.604	NA		ko04070	c129367_g2	c129367_g2	Inositol hexakisphosphate and diphosphoinositol-pentakisphosphate kinase 1 OS=Homo sapiens GN=PPIP5K1 PE=1 SV=1	mtr-miR396b-3p_2ss6AC18GA	calmodulin	0.00429
ko00906	zeaxanthin epoxidase	2	207	116	11259	0.633	NA		ko04070	c180012_g1	c180012_g1	Diacylglycerol kinase 7 OS=Arabidopsis thaliana GN=DGK7 PE=1 SV=1	PC-3p-42525_125	calmodulin	0.00429
ko00196	light-harvesting complex II chlorophyll a/b binding protein 1	1	207	54	11259	0.634	NA		ko04070	c127648_g2	c127648_g2	Phosphatidylinositol 4-phosphate 5-kinase 8 OS=Arabidopsis thaliana GN=PIP5K8 PE=1 SV=1	nta-MIR167a-p3_2ss20AG21AG_2	calmodulin	0.00429
ko00592	hydroperoxide dehydratase	2	207	117	11259	0.638	NA		ko04070	c127648_g2	c127648_g2	Phosphatidylinositol 4-phosphate 5-kinase 8 OS=Arabidopsis thaliana GN=PIP5K8 PE=1 SV=1	nta-MIR167a-p5_2ss20AG21AG	calmodulin	0.00429
ko00360	caffeoyl-CoA O-methyltransferase	2	207	132	11259	0.702	NA		ko04070	c111459_g2	c111459_g2	Phosphoinositide phospholipase C 6 OS=Arabidopsis thaliana GN=PLC6 PE=2 SV=2	PC-5p-36330_148	calmodulin	0.00429
ko00900	acetyl-CoA C-acetyltransferase	2	207	133	11259	0.706	NA		ko04070	c130667_g1	c130667_g1	1-phosphatidylinositol-3-phosphate 5-kinase FAB1B OS=Arabidopsis thaliana GN=FAB1B PE=2 SV=1	mtr-miR396b-3p_L-1_1ss7TG	calmodulin	0.00429
ko00230	DNA primase large subunit	6	207	387	11259	0.721	NA		ko04070	c129367_g2	c129367_g2	Inositol hexakisphosphate and diphosphoinositol-pentakisphosphate kinase 1 OS=Homo sapiens GN=PPIP5K1 PE=1 SV=1	PC-3p-7161_599	calmodulin	0.00429
ko00970	phenylalanyl-tRNA synthetase beta chain	2	207	143	11259	0.743	NA		ko04070	c127970_g2	c127970_g2	Phosphatidylinositol 4-phosphate 5-kinase 1 OS=Arabidopsis thaliana GN=PIP5K1 PE=1 SV=1	mtr-miR159a_1ss1TC	calmodulin	0.00429
ko03022	transcription initiation factor TFIID subunit 6	1	207	76	11259	0.757	NA		ko04120	c130478_g1	c130478_g1	Probable ubiquitin-conjugating enzyme E2 24 OS=Arabidopsis thaliana GN=UBC24 PE=2 SV=1	mtr-miR396a-5p_R+1	ubiquitin-conjugating enzyme E2 D/E	0.00467
ko03430	proliferating cell nuclear antigen	1	207	81	11259	0.779	NA		ko04120	c124731_g1	c124731_g1	Probable ubiquitin-conjugating enzyme E2 23 OS=Arabidopsis thaliana GN=UBC23 PE=1 SV=1	gma-miR403a_R+1_1ss21GT	ubiquitin-conjugating enzyme E2 D/E	0.00467
ko00310	acetyl-CoA C-acetyltransferase	1	207	83	11259	0.787	NA		ko04120	c130478_g1	c130478_g1	Probable ubiquitin-conjugating enzyme E2 24 OS=Arabidopsis thaliana GN=UBC24 PE=2 SV=1	mtr-miR396a-5p_R-1	ubiquitin-conjugating enzyme E2 D/E	0.00467
ko00190	V-type H+-transporting ATPase subunit B	6	207	420	11259	0.79	NA		ko04120	c130478_g1	c130478_g1	Probable ubiquitin-conjugating enzyme E2 24 OS=Arabidopsis thaliana GN=UBC24 PE=2 SV=1	ptc-miR399i	ubiquitin-conjugating enzyme E2 D/E	0.00467
ko00030	fructose-1,6-bisphosphatase I	2	207	158	11259	0.791	NA		ko04120	c118948_g3	c118948_g3	Ubiquitin-conjugating enzyme E2 2 OS=Medicago sativa GN=UBC2 PE=2 SV=1	ath-miR156h_L+1	ubiquitin-conjugating enzyme E2 D/E	0.00467
ko00910	glutamate dehydrogenase	1	207	85	11259	0.795	NA		ko04120	c129640_g2	c129640_g2	Retrovirus-related Pol polyprotein from transposon TNT 1-94 OS=Nicotiana tabacum PE=2 SV=1	gma-miR390a-3p_R+1_1ss20CT	ubiquitin-conjugating enzyme E2 D/E	0.00467
ko00380	acetyl-CoA C-acetyltransferase	1	207	87	11259	0.802	NA		ko04120	c124731_g1	c124731_g1	Probable ubiquitin-conjugating enzyme E2 23 OS=Arabidopsis thaliana GN=UBC23 PE=1 SV=1	gma-miR403a_R-3	ubiquitin-conjugating enzyme E2 D/E	0.00467
ko03015	cleavage and polyadenylation specificity factor subunit 6/7	4	207	311	11259	0.828	NA		ko04120	c124731_g1	c124731_g1	Probable ubiquitin-conjugating enzyme E2 23 OS=Arabidopsis thaliana GN=UBC23 PE=1 SV=1	PC-5p-9307_498	ubiquitin-conjugating enzyme E2 D/E	0.00467
ko00195	photosystem II oxygen-evolving enhancer protein 2	2	207	173	11259	0.831	NA		ko04120	c130478_g1	c130478_g1	Probable ubiquitin-conjugating enzyme E2 24 OS=Arabidopsis thaliana GN=UBC24 PE=2 SV=1	mtr-miR396a-5p	ubiquitin-conjugating enzyme E2 D/E	0.00467
ko01210	aspartate aminotransferase, cytoplasmic	2	207	187	11259	0.862	NA		ko04120	c103089_g2	c103089_g2	Ubiquitin-conjugating enzyme E2 10 OS=Arabidopsis thaliana GN=UBC10 PE=1 SV=1	PC-3p-187652_17	ubiquitin-conjugating enzyme E2 D/E	0.00467
ko03410	proliferating cell nuclear antigen	1	207	107	11259	0.864	NA		ko04120	c104177_g2	c104177_g2	Cullin-4 OS=Arabidopsis thaliana GN=CUL4 PE=1 SV=1	PC-3p-187652_17	ubiquitin-conjugating enzyme E2 D/E	0.00467
ko00520	UDP-glucuronate 4-epimerase	3	207	272	11259	0.881	NA		ko04120	c103089_g2	c103089_g2	Ubiquitin-conjugating enzyme E2 10 OS=Arabidopsis thaliana GN=UBC10 PE=1 SV=1	PC-5p-140853_27	ubiquitin-conjugating enzyme E2 D/E	0.00467
ko00280	acetyl-CoA C-acetyltransferase	1	207	115	11259	0.883	NA		ko04120	c115661_g2	c115661_g2	-	PC-5p-132826_30	ubiquitin-conjugating enzyme E2 D/E	0.00467
ko00350	aspartate aminotransferase, cytoplasmic	1	207	116	11259	0.885	NA		ko04120	c111545_g1	c111545_g1	Ubiquitin-conjugating enzyme E2 11 OS=Arabidopsis thaliana GN=UBC11 PE=1 SV=2	PC-5p-87470_53	ubiquitin-conjugating enzyme E2 D/E	0.00467
ko01230	glyceraldehyde 3-phosphate dehydrogenase	9	207	689	11259	0.894	NA		ko04120	c121141_g1	c121141_g1	Ubiquitin-conjugating enzyme E2 22 OS=Arabidopsis thaliana GN=UBC22 PE=1 SV=1	mtr-miR172b	ubiquitin-conjugating enzyme E2 D/E	0.00467
ko03040	splicing factor 3A subunit 3	5	207	428	11259	0.899	NA		ko04120	c126612_g1	c126612_g1	RING finger and CHY zinc finger domain-containing protein 1 OS=Mus musculus GN=Rchy1 PE=1 SV=1	PC-3p-124998_32	ubiquitin-conjugating enzyme E2 D/E	0.00467
ko03013	nuclear pore complex protein Nup98-Nup96	5	207	433	11259	0.905	NA		ko04120	c104177_g2	c104177_g2	Cullin-4 OS=Arabidopsis thaliana GN=CUL4 PE=1 SV=1	PC-3p-14599_353	ubiquitin-conjugating enzyme E2 D/E	0.00467
ko04075	BR-signaling kinase	5	207	438	11259	0.91	NA		ko04120	c103089_g2	c103089_g2	Ubiquitin-conjugating enzyme E2 10 OS=Arabidopsis thaliana GN=UBC10 PE=1 SV=1	PC-5p-22712_240	ubiquitin-conjugating enzyme E2 D/E	0.00467
ko00500	trehalose 6-phosphate phosphatase	5	207	440	11259	0.912	NA		ko04120	c124731_g1	c124731_g1	Probable ubiquitin-conjugating enzyme E2 23 OS=Arabidopsis thaliana GN=UBC23 PE=1 SV=1	PC-5p-27989_195	ubiquitin-conjugating enzyme E2 D/E	0.00467
ko00330	polyamine oxidase	1	207	137	11259	0.923	NA		ko04120	c121141_g1	c121141_g1	Ubiquitin-conjugating enzyme E2 22 OS=Arabidopsis thaliana GN=UBC22 PE=1 SV=1	mtr-miR172b_R+2	ubiquitin-conjugating enzyme E2 D/E	0.00467
ko03018	DNA topoisomerase 2-associated protein PAT1	3	207	305	11259	0.923	NA		ko04120	c127963_g1	c127963_g1	Probable ubiquitin-conjugating enzyme E2 25 OS=Arabidopsis thaliana GN=UBC25 PE=2 SV=1	cme-MIR166i-p3_1ss18CT	ubiquitin-conjugating enzyme E2 D/E	0.00467
ko00480	leucyl aminopeptidase	2	207	229	11259	0.927	NA		ko04120	c104177_g2	c104177_g2	Cullin-4 OS=Arabidopsis thaliana GN=CUL4 PE=1 SV=1	PC-5p-50250_103	ubiquitin-conjugating enzyme E2 D/E	0.00467
ko00940	cinnamoyl-CoA reductase	3	207	319	11259	0.936	NA		ko04120	c115661_g2	c115661_g2	-	PC-5p-24283_224	ubiquitin-conjugating enzyme E2 D/E	0.00467
ko00270	malate dehydrogenase	2	207	265	11259	0.958	NA		ko04120	c124826_g1	c124826_g1	SKP1-like protein 21 OS=Arabidopsis thaliana GN=ASK21 PE=2 SV=1	PC-3p-18759_287	ubiquitin-conjugating enzyme E2 D/E	0.00467
ko03008	nucleolar GTP-binding protein	1	207	187	11259	0.97	NA		ko04120	c129549_g1	c129549_g1	E3 ubiquitin-protein ligase UPL7 OS=Arabidopsis thaliana GN=UPL7 PE=2 SV=1	mtr-miR168b_1ss1TG	ubiquitin-conjugating enzyme E2 D/E	0.00467
ko03010	small subunit ribosomal protein S17e	9	207	1006	11259	0.996	NA		ko01212	c117675_g1	c117675_g1	Very-long-chain 3-oxoacyl-CoA reductase-like protein At1g24470 OS=Arabidopsis thaliana GN=KCR2 PE=2 SV=1	PC-5p-126269_32	acetyl-CoA C-acetyltransferase	0.00681
									ko01212	c112421_g2	c112421_g2	Long chain acyl-CoA synthetase 4 OS=Arabidopsis thaliana GN=LACS4 PE=2 SV=1	PC-3p-673_2774	acetyl-CoA C-acetyltransferase	0.00681
									ko01212	c117675_g1	c117675_g1	Very-long-chain 3-oxoacyl-CoA reductase-like protein At1g24470 OS=Arabidopsis thaliana GN=KCR2 PE=2 SV=1	PC-5p-107884_40	acetyl-CoA C-acetyltransferase	0.00681
									ko01212	c117675_g1	c117675_g1	Very-long-chain 3-oxoacyl-CoA reductase-like protein At1g24470 OS=Arabidopsis thaliana GN=KCR2 PE=2 SV=1	PC-5p-135746_29	acetyl-CoA C-acetyltransferase	0.00681
									ko01212	c117347_g1	c117347_g1	Omega-6 fatty acid desaturase, endoplasmic reticulum isozyme 2 OS=Glycine max GN=FAD2-2 PE=2 SV=1	mes-MIR319h-p5_1ss19TC	acetyl-CoA C-acetyltransferase	0.00681
									ko01212	c109524_g1	c109524_g1	Biotin carboxyl carrier protein of acetyl-CoA carboxylase 2, chloroplastic OS=Arabidopsis thaliana GN=BCCP2 PE=2 SV=1	ptc-miR530a_R+1_1ss20TG	acetyl-CoA C-acetyltransferase	0.00681
									ko01212	c128323_g2	c128323_g2	Peroxisomal acyl-coenzyme A oxidase 1 OS=Arabidopsis thaliana GN=ACX1 PE=1 SV=1	mes-MIR477g-p5	acetyl-CoA C-acetyltransferase	0.00681
									ko01212	c122150_g1	c122150_g1	Long chain acyl-CoA synthetase 7, peroxisomal OS=Arabidopsis thaliana GN=LACS7 PE=1 SV=2	aly-MIR169m-p3_2ss9TG19TG	acetyl-CoA C-acetyltransferase	0.00681
									ko01212	c109524_g1	c109524_g1	Biotin carboxyl carrier protein of acetyl-CoA carboxylase 2, chloroplastic OS=Arabidopsis thaliana GN=BCCP2 PE=2 SV=1	ptc-MIR530a-p3_2ss6TC20TG	acetyl-CoA C-acetyltransferase	0.00681
									ko01212	c128323_g2	c128323_g2	Peroxisomal acyl-coenzyme A oxidase 1 OS=Arabidopsis thaliana GN=ACX1 PE=1 SV=1	vvi-MIR477a-p5_1ss19TG	acetyl-CoA C-acetyltransferase	0.00681
									ko01212	c117675_g1	c117675_g1	Very-long-chain 3-oxoacyl-CoA reductase-like protein At1g24470 OS=Arabidopsis thaliana GN=KCR2 PE=2 SV=1	PC-5p-30731_177	acetyl-CoA C-acetyltransferase	0.00681
									ko01212	c109524_g1	c109524_g1	Biotin carboxyl carrier protein of acetyl-CoA carboxylase 2, chloroplastic OS=Arabidopsis thaliana GN=BCCP2 PE=2 SV=1	ptc-miR530a_R-2	acetyl-CoA C-acetyltransferase	0.00681
									ko01212	c117675_g1	c117675_g1	Very-long-chain 3-oxoacyl-CoA reductase-like protein At1g24470 OS=Arabidopsis thaliana GN=KCR2 PE=2 SV=1	PC-5p-114610_37	acetyl-CoA C-acetyltransferase	0.00681
									ko01212	c120225_g2	c120225_g2	Very-long-chain 3-oxoacyl-CoA reductase 1 OS=Arabidopsis thaliana GN=KCR1 PE=1 SV=1	PC-5p-114610_37	acetyl-CoA C-acetyltransferase	0.00681
									ko01212	c130742_g1	c130742_g1	Glyoxysomal fatty acid beta-oxidation multifunctional protein MFP-a OS=Cucumis sativus PE=1 SV=1	PC-5p-35375_152	acetyl-CoA C-acetyltransferase	0.00681
									ko01212	c100701_g1	c100701_g1	3-oxoacyl-[acyl-carrier-protein] synthase II, chloroplastic OS=Arabidopsis thaliana GN=KAS2 PE=1 SV=1	PC-3p-109946_39	acetyl-CoA C-acetyltransferase	0.00681
									ko01212	c121161_g1	c121161_g1	Very-long-chain (3R)-3-hydroxyacyl-CoA dehydratase PASTICCINO 2 OS=Arabidopsis thaliana GN=PAS2 PE=1 SV=1	PC-3p-18759_287	acetyl-CoA C-acetyltransferase	0.00681
									ko01212	c117675_g1	c117675_g1	Very-long-chain 3-oxoacyl-CoA reductase-like protein At1g24470 OS=Arabidopsis thaliana GN=KCR2 PE=2 SV=1	PC-5p-64681_77	acetyl-CoA C-acetyltransferase	0.00681
									ko01212	c109524_g1	c109524_g1	Biotin carboxyl carrier protein of acetyl-CoA carboxylase 2, chloroplastic OS=Arabidopsis thaliana GN=BCCP2 PE=2 SV=1	ptc-MIR530a-p5_1ss19TG	acetyl-CoA C-acetyltransferase	0.00681
									ko01040	c117675_g1	c117675_g1	Very-long-chain 3-oxoacyl-CoA reductase-like protein At1g24470 OS=Arabidopsis thaliana GN=KCR2 PE=2 SV=1	PC-5p-126269_32	omega-3 fatty acid desaturase	0.0201
									ko01040	c117675_g1	c117675_g1	Very-long-chain 3-oxoacyl-CoA reductase-like protein At1g24470 OS=Arabidopsis thaliana GN=KCR2 PE=2 SV=1	PC-5p-107884_40	omega-3 fatty acid desaturase	0.0201
									ko01040	c117675_g1	c117675_g1	Very-long-chain 3-oxoacyl-CoA reductase-like protein At1g24470 OS=Arabidopsis thaliana GN=KCR2 PE=2 SV=1	PC-5p-135746_29	omega-3 fatty acid desaturase	0.0201
									ko01040	c117347_g1	c117347_g1	Omega-6 fatty acid desaturase, endoplasmic reticulum isozyme 2 OS=Glycine max GN=FAD2-2 PE=2 SV=1	mes-MIR319h-p5_1ss19TC	omega-3 fatty acid desaturase	0.0201
									ko01040	c128323_g2	c128323_g2	Peroxisomal acyl-coenzyme A oxidase 1 OS=Arabidopsis thaliana GN=ACX1 PE=1 SV=1	mes-MIR477g-p5	omega-3 fatty acid desaturase	0.0201
									ko01040	c128323_g2	c128323_g2	Peroxisomal acyl-coenzyme A oxidase 1 OS=Arabidopsis thaliana GN=ACX1 PE=1 SV=1	vvi-MIR477a-p5_1ss19TG	omega-3 fatty acid desaturase	0.0201
									ko01040	c117675_g1	c117675_g1	Very-long-chain 3-oxoacyl-CoA reductase-like protein At1g24470 OS=Arabidopsis thaliana GN=KCR2 PE=2 SV=1	PC-5p-30731_177	omega-3 fatty acid desaturase	0.0201
									ko01040	c117675_g1	c117675_g1	Very-long-chain 3-oxoacyl-CoA reductase-like protein At1g24470 OS=Arabidopsis thaliana GN=KCR2 PE=2 SV=1	PC-5p-114610_37	omega-3 fatty acid desaturase	0.0201
									ko01040	c120225_g2	c120225_g2	Very-long-chain 3-oxoacyl-CoA reductase 1 OS=Arabidopsis thaliana GN=KCR1 PE=1 SV=1	PC-5p-114610_37	omega-3 fatty acid desaturase	0.0201
									ko01040	c121161_g1	c121161_g1	Very-long-chain (3R)-3-hydroxyacyl-CoA dehydratase PASTICCINO 2 OS=Arabidopsis thaliana GN=PAS2 PE=1 SV=1	PC-3p-18759_287	omega-3 fatty acid desaturase	0.0201
									ko01040	c117675_g1	c117675_g1	Very-long-chain 3-oxoacyl-CoA reductase-like protein At1g24470 OS=Arabidopsis thaliana GN=KCR2 PE=2 SV=1	PC-5p-64681_77	omega-3 fatty acid desaturase	0.0201
									ko00261	c107726_g1	c107726_g1	ATP sulfurylase 1, chloroplastic OS=Arabidopsis thaliana GN=APS1 PE=1 SV=1	mtr-miR395a_L-1_1ss21CT	acetyl-CoA carboxylase / biotin carboxylase 1	0.064
									ko00261	c21623_g1	c21623_g1	ATP sulfurylase 1, chloroplastic OS=Arabidopsis thaliana GN=APS1 PE=1 SV=1	mtr-miR395a_L-1_1ss21CT	acetyl-CoA carboxylase / biotin carboxylase 1	0.064
									ko00261	c129475_g1	c129475_g1	Aspartate-semialdehyde dehydrogenase OS=Bacillus subtilis (strain 168) GN=asd PE=1 SV=1	vvi-MIR395i-p5_2ss13AG20TC	acetyl-CoA carboxylase / biotin carboxylase 1	0.064
									ko00261	c107726_g1	c107726_g1	ATP sulfurylase 1, chloroplastic OS=Arabidopsis thaliana GN=APS1 PE=1 SV=1	mtr-miR395h_1ss1AC	acetyl-CoA carboxylase / biotin carboxylase 1	0.064
									ko00261	c21623_g1	c21623_g1	ATP sulfurylase 1, chloroplastic OS=Arabidopsis thaliana GN=APS1 PE=1 SV=1	mtr-miR395h_1ss1AC	acetyl-CoA carboxylase / biotin carboxylase 1	0.064
									ko00261	c107726_g1	c107726_g1	ATP sulfurylase 1, chloroplastic OS=Arabidopsis thaliana GN=APS1 PE=1 SV=1	mtr-miR395a_L-1	acetyl-CoA carboxylase / biotin carboxylase 1	0.064
									ko00261	c21623_g1	c21623_g1	ATP sulfurylase 1, chloroplastic OS=Arabidopsis thaliana GN=APS1 PE=1 SV=1	mtr-miR395a_L-1	acetyl-CoA carboxylase / biotin carboxylase 1	0.064
									ko00261	c107726_g1	c107726_g1	ATP sulfurylase 1, chloroplastic OS=Arabidopsis thaliana GN=APS1 PE=1 SV=1	mtr-miR395a_1ss1AC	acetyl-CoA carboxylase / biotin carboxylase 1	0.064
									ko00261	c21623_g1	c21623_g1	ATP sulfurylase 1, chloroplastic OS=Arabidopsis thaliana GN=APS1 PE=1 SV=1	mtr-miR395a_1ss1AC	acetyl-CoA carboxylase / biotin carboxylase 1	0.064
									ko00564	c116445_g1	c116445_g1	Diacylglycerol kinase 6 OS=Arabidopsis thaliana GN=DGK6 PE=3 SV=1	PC-5p-218965_13	methylene-fatty-acyl-phospholipid synthase	0.0685
									ko00564	c120319_g1	c120319_g1	Glycerophosphodiester phosphodiesterase GDPD2 OS=Arabidopsis thaliana GN=GDPD2 PE=2 SV=1	mtr-miR171g_1ss1CT	methylene-fatty-acyl-phospholipid synthase	0.0685
									ko00564	c108600_g1	c108600_g1	Non-specific phospholipase C2 OS=Arabidopsis thaliana GN=NPC2 PE=2 SV=1	mtr-miR172b_L+1	methylene-fatty-acyl-phospholipid synthase	0.0685
									ko00564	c180012_g1	c180012_g1	Diacylglycerol kinase 7 OS=Arabidopsis thaliana GN=DGK7 PE=1 SV=1	PC-3p-42525_125	methylene-fatty-acyl-phospholipid synthase	0.0685
									ko00564	c108600_g1	c108600_g1	Non-specific phospholipase C2 OS=Arabidopsis thaliana GN=NPC2 PE=2 SV=1	mtr-miR172b	methylene-fatty-acyl-phospholipid synthase	0.0685
									ko00564	c116694_g1	c116694_g1	Phospholipase D alpha 1 OS=Carica papaya GN=PLD1 PE=1 SV=1	PC-3p-101114_44	methylene-fatty-acyl-phospholipid synthase	0.0685
									ko00564	c120714_g1	c120714_g1	CDP-diacylglycerol--serine O-phosphatidyltransferase 1 OS=Arabidopsis thaliana GN=PSS1 PE=1 SV=1	mtr-miR172b_R+2	methylene-fatty-acyl-phospholipid synthase	0.0685
									ko00564	c116694_g1	c116694_g1	Phospholipase D alpha 1 OS=Carica papaya GN=PLD1 PE=1 SV=1	PC-3p-58260_87	methylene-fatty-acyl-phospholipid synthase	0.0685
									ko00564	c121486_g1	c121486_g1	Phospholipase D alpha 1 OS=Ricinus communis GN=PLD1 PE=1 SV=1	PC-3p-35719_150	methylene-fatty-acyl-phospholipid synthase	0.0685
									ko00564	c116694_g1	c116694_g1	Phospholipase D alpha 1 OS=Carica papaya GN=PLD1 PE=1 SV=1	PC-3p-76040_63	methylene-fatty-acyl-phospholipid synthase	0.0685
									ko00564	c108600_g1	c108600_g1	Non-specific phospholipase C2 OS=Arabidopsis thaliana GN=NPC2 PE=2 SV=1	mtr-miR172b_R+1	methylene-fatty-acyl-phospholipid synthase	0.0685
									ko00710	c125657_g1	c125657_g1	NADP-dependent malic enzyme OS=Vitis vinifera PE=2 SV=1	PC-5p-107884_40	fructose-1,6-bisphosphatase I	0.0777
									ko00710	c126891_g1	c126891_g1	-	ath-MIR395d-p5_3ss1GT18AG19TC	fructose-1,6-bisphosphatase I	0.0777
									ko00710	c122333_g2	c122333_g2	Phosphoglycerate kinase, cytosolic OS=Nicotiana tabacum PE=2 SV=1	mes-MIR319h-p5_1ss19TC	fructose-1,6-bisphosphatase I	0.0777
									ko00710	c122333_g2	c122333_g2	Phosphoglycerate kinase, cytosolic OS=Nicotiana tabacum PE=2 SV=1	mtr-miR319a-5p_L-1R-1_1ss20TC	fructose-1,6-bisphosphatase I	0.0777
									ko00710	c178461_g1	c178461_g1	Triosephosphate isomerase, cytosolic OS=Arabidopsis thaliana GN=CTIMC PE=1 SV=2	aly-MIR319c-p5_2ss1TC21TG	fructose-1,6-bisphosphatase I	0.0777
									ko00710	c122333_g2	c122333_g2	Phosphoglycerate kinase, cytosolic OS=Nicotiana tabacum PE=2 SV=1	mtr-miR319a-5p_L-1_1ss20TC	fructose-1,6-bisphosphatase I	0.0777
									ko00710	c128633_g2	c128633_g2	Glutamate--glyoxylate aminotransferase 1 OS=Arabidopsis thaliana GN=GGAT1 PE=1 SV=1	PC-5p-72246_67	fructose-1,6-bisphosphatase I	0.0777
									ko00710	c178461_g1	c178461_g1	Triosephosphate isomerase, cytosolic OS=Arabidopsis thaliana GN=CTIMC PE=1 SV=2	gma-MIR319h-p3_2ss1TC21AG	fructose-1,6-bisphosphatase I	0.0777
									ko00710	c130179_g2	c130179_g2	Phosphoenolpyruvate carboxykinase [ATP] OS=Cucumis sativus GN=PCK PE=2 SV=1	cme-MIR166i-p3_1ss18CT	fructose-1,6-bisphosphatase I	0.0777
									ko00710	c142663_g1	c142663_g1	Ribulose bisphosphate carboxylase small chain, chloroplastic OS=Glycine tomentella GN=RBCS PE=3 SV=1	mtr-miR159a_1ss1TC	fructose-1,6-bisphosphatase I	0.0777
									ko00710	c49021_g1	c49021_g1	Ribulose bisphosphate carboxylase small chain, chloroplastic OS=Pyrus pyrifolia GN=RBCS PE=2 SV=1	mtr-miR159a_1ss1TC	fructose-1,6-bisphosphatase I	0.0777
									ko00710	c130329_g1	c130329_g1	Phosphoenolpyruvate carboxykinase [ATP] OS=Arabidopsis thaliana GN=PCKA PE=1 SV=1	PC-3p-35719_150	fructose-1,6-bisphosphatase I	0.0777
									ko00010	c116201_g1	c116201_g1	Pyruvate dehydrogenase E1 component subunit beta-1, mitochondrial OS=Arabidopsis thaliana GN=PDH2 PE=1 SV=2	PC-3p-132714_30	fructose-1,6-bisphosphatase I	0.0998
									ko00010	c84096_g1	c84096_g1	Pyruvate decarboxylase 1 OS=Arabidopsis thaliana GN=PDC1 PE=2 SV=1	vvi-MIR477a-p5_2ss1TA20TG	fructose-1,6-bisphosphatase I	0.0998
									ko00010	c126891_g1	c126891_g1	-	ath-MIR395d-p5_3ss1GT18AG19TC	fructose-1,6-bisphosphatase I	0.0998
									ko00010	c122333_g2	c122333_g2	Phosphoglycerate kinase, cytosolic OS=Nicotiana tabacum PE=2 SV=1	mes-MIR319h-p5_1ss19TC	fructose-1,6-bisphosphatase I	0.0998
									ko00010	c122333_g2	c122333_g2	Phosphoglycerate kinase, cytosolic OS=Nicotiana tabacum PE=2 SV=1	mtr-miR319a-5p_L-1R-1_1ss20TC	fructose-1,6-bisphosphatase I	0.0998
									ko00010	c178461_g1	c178461_g1	Triosephosphate isomerase, cytosolic OS=Arabidopsis thaliana GN=CTIMC PE=1 SV=2	aly-MIR319c-p5_2ss1TC21TG	fructose-1,6-bisphosphatase I	0.0998
									ko00010	c122333_g2	c122333_g2	Phosphoglycerate kinase, cytosolic OS=Nicotiana tabacum PE=2 SV=1	mtr-miR319a-5p_L-1_1ss20TC	fructose-1,6-bisphosphatase I	0.0998
									ko00010	c117502_g1	c117502_g1	Dihydrolipoyllysine-residue acetyltransferase component 5 of pyruvate dehydrogenase complex, chloroplastic OS=Arabidopsis thaliana GN=EMB3003 PE=2 SV=1	aly-MIR169m-p3_2ss9TG19TG	fructose-1,6-bisphosphatase I	0.0998
									ko00010	c124909_g1	c124909_g1	2,3-bisphosphoglycerate-independent phosphoglycerate mutase OS=Ricinus communis PE=1 SV=2	PC-5p-132826_30	fructose-1,6-bisphosphatase I	0.0998
									ko00010	c114770_g2	c114770_g2	Probable pyruvate kinase, cytosolic isozyme OS=Arabidopsis thaliana GN=At4g26390 PE=3 SV=1	PC-5p-87470_53	fructose-1,6-bisphosphatase I	0.0998
									ko00010	c126726_g1	c126726_g1	ATP-dependent 6-phosphofructokinase 5, chloroplastic OS=Arabidopsis thaliana GN=PFK5 PE=1 SV=1	ptc-miR530a_R-2	fructose-1,6-bisphosphatase I	0.0998
									ko00010	c178461_g1	c178461_g1	Triosephosphate isomerase, cytosolic OS=Arabidopsis thaliana GN=CTIMC PE=1 SV=2	gma-MIR319h-p3_2ss1TC21AG	fructose-1,6-bisphosphatase I	0.0998
									ko00010	c130179_g2	c130179_g2	Phosphoenolpyruvate carboxykinase [ATP] OS=Cucumis sativus GN=PCK PE=2 SV=1	cme-MIR166i-p3_1ss18CT	fructose-1,6-bisphosphatase I	0.0998
									ko00010	c130329_g1	c130329_g1	Phosphoenolpyruvate carboxykinase [ATP] OS=Arabidopsis thaliana GN=PCKA PE=1 SV=1	PC-3p-35719_150	fructose-1,6-bisphosphatase I	0.0998
									ko00073	c41722_g1	c41722_g1	Omega-hydroxypalmitate O-feruloyl transferase OS=Arabidopsis thaliana GN=HHT1 PE=1 SV=1	gra-MIR8757b-p3_2ss14TC18GC	fatty acyl-CoA reductase	0.129
									ko00073	c124999_g1	c124999_g1	Protein HOTHEAD OS=Arabidopsis thaliana GN=HTH PE=1 SV=1	PC-3p-68_23922	fatty acyl-CoA reductase	0.129
									ko00073	c41722_g1	c41722_g1	Omega-hydroxypalmitate O-feruloyl transferase OS=Arabidopsis thaliana GN=HHT1 PE=1 SV=1	gra-MIR8757b-p5_2ss14TC18GC	fatty acyl-CoA reductase	0.129
									ko01200	c116201_g1	c116201_g1	Pyruvate dehydrogenase E1 component subunit beta-1, mitochondrial OS=Arabidopsis thaliana GN=PDH2 PE=1 SV=2	PC-3p-132714_30	acetyl-CoA C-acetyltransferase	0.132
									ko01200	c125657_g1	c125657_g1	NADP-dependent malic enzyme OS=Vitis vinifera PE=2 SV=1	PC-5p-107884_40	acetyl-CoA C-acetyltransferase	0.132
									ko01200	c126891_g1	c126891_g1	-	ath-MIR395d-p5_3ss1GT18AG19TC	acetyl-CoA C-acetyltransferase	0.132
									ko01200	c121713_g1	c121713_g1	3-hydroxyisobutyryl-CoA hydrolase-like protein 4, mitochondrial OS=Arabidopsis thaliana GN=At3g24360 PE=2 SV=1	mes-MIR319h-p5_1ss19TC	acetyl-CoA C-acetyltransferase	0.132
									ko01200	c122333_g2	c122333_g2	Phosphoglycerate kinase, cytosolic OS=Nicotiana tabacum PE=2 SV=1	mes-MIR319h-p5_1ss19TC	acetyl-CoA C-acetyltransferase	0.132
									ko01200	c109524_g1	c109524_g1	Biotin carboxyl carrier protein of acetyl-CoA carboxylase 2, chloroplastic OS=Arabidopsis thaliana GN=BCCP2 PE=2 SV=1	ptc-miR530a_R+1_1ss20TG	acetyl-CoA C-acetyltransferase	0.132
									ko01200	c122333_g2	c122333_g2	Phosphoglycerate kinase, cytosolic OS=Nicotiana tabacum PE=2 SV=1	mtr-miR319a-5p_L-1R-1_1ss20TC	acetyl-CoA C-acetyltransferase	0.132
									ko01200	c178461_g1	c178461_g1	Triosephosphate isomerase, cytosolic OS=Arabidopsis thaliana GN=CTIMC PE=1 SV=2	aly-MIR319c-p5_2ss1TC21TG	acetyl-CoA C-acetyltransferase	0.132
									ko01200	c122333_g2	c122333_g2	Phosphoglycerate kinase, cytosolic OS=Nicotiana tabacum PE=2 SV=1	mtr-miR319a-5p_L-1_1ss20TC	acetyl-CoA C-acetyltransferase	0.132
									ko01200	c121713_g1	c121713_g1	3-hydroxyisobutyryl-CoA hydrolase-like protein 4, mitochondrial OS=Arabidopsis thaliana GN=At3g24360 PE=2 SV=1	mtr-miR319a-5p_L-1_1ss20TC	acetyl-CoA C-acetyltransferase	0.132
									ko01200	c117502_g1	c117502_g1	Dihydrolipoyllysine-residue acetyltransferase component 5 of pyruvate dehydrogenase complex, chloroplastic OS=Arabidopsis thaliana GN=EMB3003 PE=2 SV=1	aly-MIR169m-p3_2ss9TG19TG	acetyl-CoA C-acetyltransferase	0.132
									ko01200	c114271_g1	c114271_g1	Probable 6-phosphogluconolactonase 2 OS=Oryza sativa subsp. japonica GN=Os07g0604000 PE=2 SV=1	aly-MIR169m-p3_2ss9TG19TG	acetyl-CoA C-acetyltransferase	0.132
									ko01200	c109524_g1	c109524_g1	Biotin carboxyl carrier protein of acetyl-CoA carboxylase 2, chloroplastic OS=Arabidopsis thaliana GN=BCCP2 PE=2 SV=1	ptc-MIR530a-p3_2ss6TC20TG	acetyl-CoA C-acetyltransferase	0.132
									ko01200	c128633_g2	c128633_g2	Glutamate--glyoxylate aminotransferase 1 OS=Arabidopsis thaliana GN=GGAT1 PE=1 SV=1	PC-5p-72246_67	acetyl-CoA C-acetyltransferase	0.132
									ko01200	c124909_g1	c124909_g1	2,3-bisphosphoglycerate-independent phosphoglycerate mutase OS=Ricinus communis PE=1 SV=2	PC-5p-132826_30	acetyl-CoA C-acetyltransferase	0.132
									ko01200	c114770_g2	c114770_g2	Probable pyruvate kinase, cytosolic isozyme OS=Arabidopsis thaliana GN=At4g26390 PE=3 SV=1	PC-5p-87470_53	acetyl-CoA C-acetyltransferase	0.132
									ko01200	c124769_g1	c124769_g1	Catalase isozyme 1 OS=Gossypium hirsutum GN=CAT1 PE=2 SV=2	PC-5p-36330_148	acetyl-CoA C-acetyltransferase	0.132
									ko01200	c109524_g1	c109524_g1	Biotin carboxyl carrier protein of acetyl-CoA carboxylase 2, chloroplastic OS=Arabidopsis thaliana GN=BCCP2 PE=2 SV=1	ptc-miR530a_R-2	acetyl-CoA C-acetyltransferase	0.132
									ko01200	c126726_g1	c126726_g1	ATP-dependent 6-phosphofructokinase 5, chloroplastic OS=Arabidopsis thaliana GN=PFK5 PE=1 SV=1	ptc-miR530a_R-2	acetyl-CoA C-acetyltransferase	0.132
									ko01200	c111914_g1	c111914_g1	Glutamate dehydrogenase A OS=Nicotiana plumbaginifolia GN=GDHA PE=2 SV=1	PC-3p-59714_85	acetyl-CoA C-acetyltransferase	0.132
									ko01200	c178461_g1	c178461_g1	Triosephosphate isomerase, cytosolic OS=Arabidopsis thaliana GN=CTIMC PE=1 SV=2	gma-MIR319h-p3_2ss1TC21AG	acetyl-CoA C-acetyltransferase	0.132
									ko01200	c138263_g1	c138263_g1	Probable formate dehydrogenase OS=Emericella nidulans (strain FGSC A4 / ATCC 38163 / CBS 112.46 / NRRL 194 / M139) GN=aciA PE=2 SV=3	gma-miR159a-5p_1ss20TA	acetyl-CoA C-acetyltransferase	0.132
									ko01200	c130179_g2	c130179_g2	Phosphoenolpyruvate carboxykinase [ATP] OS=Cucumis sativus GN=PCK PE=2 SV=1	cme-MIR166i-p3_1ss18CT	acetyl-CoA C-acetyltransferase	0.132
									ko01200	c142663_g1	c142663_g1	Ribulose bisphosphate carboxylase small chain, chloroplastic OS=Glycine tomentella GN=RBCS PE=3 SV=1	mtr-miR159a_1ss1TC	acetyl-CoA C-acetyltransferase	0.132
									ko01200	c49021_g1	c49021_g1	Ribulose bisphosphate carboxylase small chain, chloroplastic OS=Pyrus pyrifolia GN=RBCS PE=2 SV=1	mtr-miR159a_1ss1TC	acetyl-CoA C-acetyltransferase	0.132
									ko01200	c130329_g1	c130329_g1	Phosphoenolpyruvate carboxykinase [ATP] OS=Arabidopsis thaliana GN=PCKA PE=1 SV=1	PC-3p-35719_150	acetyl-CoA C-acetyltransferase	0.132
									ko01200	c109524_g1	c109524_g1	Biotin carboxyl carrier protein of acetyl-CoA carboxylase 2, chloroplastic OS=Arabidopsis thaliana GN=BCCP2 PE=2 SV=1	ptc-MIR530a-p5_1ss19TG	acetyl-CoA C-acetyltransferase	0.132
									ko00100	c105973_g2	c105973_g2	Delta(24)-sterol reductase OS=Pisum sativum GN=DIM PE=1 SV=1	mtr-miR319a-5p_L-1R-1_1ss20TC	sterol 24-C-methyltransferase	0.142
									ko00100	c118839_g2	c118839_g2	Squalene epoxidase 1 OS=Arabidopsis thaliana GN=SQE1 PE=1 SV=1	PC-5p-35155_153	sterol 24-C-methyltransferase	0.142
									ko00100	c125884_g1	c125884_g1	Methylsterol monooxygenase 1-1 OS=Arabidopsis thaliana GN=SMO1-1 PE=1 SV=1	PC-3p-18759_287	sterol 24-C-methyltransferase	0.142
									ko00061	c112421_g2	c112421_g2	Long chain acyl-CoA synthetase 4 OS=Arabidopsis thaliana GN=LACS4 PE=2 SV=1	PC-3p-673_2774	long-chain acyl-CoA synthetase	0.155
									ko00061	c109524_g1	c109524_g1	Biotin carboxyl carrier protein of acetyl-CoA carboxylase 2, chloroplastic OS=Arabidopsis thaliana GN=BCCP2 PE=2 SV=1	ptc-miR530a_R+1_1ss20TG	long-chain acyl-CoA synthetase	0.155
									ko00061	c122150_g1	c122150_g1	Long chain acyl-CoA synthetase 7, peroxisomal OS=Arabidopsis thaliana GN=LACS7 PE=1 SV=2	aly-MIR169m-p3_2ss9TG19TG	long-chain acyl-CoA synthetase	0.155
									ko00061	c109524_g1	c109524_g1	Biotin carboxyl carrier protein of acetyl-CoA carboxylase 2, chloroplastic OS=Arabidopsis thaliana GN=BCCP2 PE=2 SV=1	ptc-MIR530a-p3_2ss6TC20TG	long-chain acyl-CoA synthetase	0.155
									ko00061	c109524_g1	c109524_g1	Biotin carboxyl carrier protein of acetyl-CoA carboxylase 2, chloroplastic OS=Arabidopsis thaliana GN=BCCP2 PE=2 SV=1	ptc-miR530a_R-2	long-chain acyl-CoA synthetase	0.155
									ko00061	c100701_g1	c100701_g1	3-oxoacyl-[acyl-carrier-protein] synthase II, chloroplastic OS=Arabidopsis thaliana GN=KAS2 PE=1 SV=1	PC-3p-109946_39	long-chain acyl-CoA synthetase	0.155
									ko00061	c109524_g1	c109524_g1	Biotin carboxyl carrier protein of acetyl-CoA carboxylase 2, chloroplastic OS=Arabidopsis thaliana GN=BCCP2 PE=2 SV=1	ptc-MIR530a-p5_1ss19TG	long-chain acyl-CoA synthetase	0.155
									ko00920	c107726_g1	c107726_g1	ATP sulfurylase 1, chloroplastic OS=Arabidopsis thaliana GN=APS1 PE=1 SV=1	mtr-miR395a_L-1_1ss21CT	cytochrome c	0.168
									ko00920	c21623_g1	c21623_g1	ATP sulfurylase 1, chloroplastic OS=Arabidopsis thaliana GN=APS1 PE=1 SV=1	mtr-miR395a_L-1_1ss21CT	cytochrome c	0.168
									ko00920	c108026_g1	c108026_g1	Putative PAP-specific phosphatase, mitochondrial OS=Arabidopsis thaliana GN=At4g05090 PE=2 SV=1	PC-3p-40218_132	cytochrome c	0.168
									ko00920	c107726_g1	c107726_g1	ATP sulfurylase 1, chloroplastic OS=Arabidopsis thaliana GN=APS1 PE=1 SV=1	mtr-miR395h_1ss1AC	cytochrome c	0.168
									ko00920	c21623_g1	c21623_g1	ATP sulfurylase 1, chloroplastic OS=Arabidopsis thaliana GN=APS1 PE=1 SV=1	mtr-miR395h_1ss1AC	cytochrome c	0.168
									ko00920	c108026_g1	c108026_g1	Putative PAP-specific phosphatase, mitochondrial OS=Arabidopsis thaliana GN=At4g05090 PE=2 SV=1	PC-5p-72246_67	cytochrome c	0.168
									ko00920	c107726_g1	c107726_g1	ATP sulfurylase 1, chloroplastic OS=Arabidopsis thaliana GN=APS1 PE=1 SV=1	mtr-miR395a_L-1	cytochrome c	0.168
									ko00920	c21623_g1	c21623_g1	ATP sulfurylase 1, chloroplastic OS=Arabidopsis thaliana GN=APS1 PE=1 SV=1	mtr-miR395a_L-1	cytochrome c	0.168
									ko00920	c108026_g1	c108026_g1	Putative PAP-specific phosphatase, mitochondrial OS=Arabidopsis thaliana GN=At4g05090 PE=2 SV=1	PC-3p-105286_41	cytochrome c	0.168
									ko00920	c107726_g1	c107726_g1	ATP sulfurylase 1, chloroplastic OS=Arabidopsis thaliana GN=APS1 PE=1 SV=1	mtr-miR395a_1ss1AC	cytochrome c	0.168
									ko00920	c21623_g1	c21623_g1	ATP sulfurylase 1, chloroplastic OS=Arabidopsis thaliana GN=APS1 PE=1 SV=1	mtr-miR395a_1ss1AC	cytochrome c	0.168
									ko00591	c80854_g1	c80854_g1	Probable linoleate 9S-lipoxygenase 5 OS=Solanum tuberosum GN=LOX1.5 PE=2 SV=1	PC-5p-145170_26	linoleate 9S-lipoxygenase	0.18
									ko00591	c118835_g1	c118835_g1	Probable linoleate 9S-lipoxygenase 5 OS=Solanum tuberosum GN=LOX1.5 PE=2 SV=1	PC-5p-175759_19	linoleate 9S-lipoxygenase	0.18
									ko00062	c117675_g1	c117675_g1	Very-long-chain 3-oxoacyl-CoA reductase-like protein At1g24470 OS=Arabidopsis thaliana GN=KCR2 PE=2 SV=1	PC-5p-126269_32	3-ketoacyl-CoA synthase	0.182
									ko00062	c117675_g1	c117675_g1	Very-long-chain 3-oxoacyl-CoA reductase-like protein At1g24470 OS=Arabidopsis thaliana GN=KCR2 PE=2 SV=1	PC-5p-107884_40	3-ketoacyl-CoA synthase	0.182
									ko00062	c117675_g1	c117675_g1	Very-long-chain 3-oxoacyl-CoA reductase-like protein At1g24470 OS=Arabidopsis thaliana GN=KCR2 PE=2 SV=1	PC-5p-135746_29	3-ketoacyl-CoA synthase	0.182
									ko00062	c117675_g1	c117675_g1	Very-long-chain 3-oxoacyl-CoA reductase-like protein At1g24470 OS=Arabidopsis thaliana GN=KCR2 PE=2 SV=1	PC-5p-30731_177	3-ketoacyl-CoA synthase	0.182
									ko00062	c117675_g1	c117675_g1	Very-long-chain 3-oxoacyl-CoA reductase-like protein At1g24470 OS=Arabidopsis thaliana GN=KCR2 PE=2 SV=1	PC-5p-114610_37	3-ketoacyl-CoA synthase	0.182
									ko00062	c120225_g2	c120225_g2	Very-long-chain 3-oxoacyl-CoA reductase 1 OS=Arabidopsis thaliana GN=KCR1 PE=1 SV=1	PC-5p-114610_37	3-ketoacyl-CoA synthase	0.182
									ko00062	c121161_g1	c121161_g1	Very-long-chain (3R)-3-hydroxyacyl-CoA dehydratase PASTICCINO 2 OS=Arabidopsis thaliana GN=PAS2 PE=1 SV=1	PC-3p-18759_287	3-ketoacyl-CoA synthase	0.182
									ko00062	c117675_g1	c117675_g1	Very-long-chain 3-oxoacyl-CoA reductase-like protein At1g24470 OS=Arabidopsis thaliana GN=KCR2 PE=2 SV=1	PC-5p-64681_77	3-ketoacyl-CoA synthase	0.182
									ko00565	c108600_g1	c108600_g1	Non-specific phospholipase C2 OS=Arabidopsis thaliana GN=NPC2 PE=2 SV=1	mtr-miR172b_L+1	phospholipase D1/2	0.187
									ko00565	c108600_g1	c108600_g1	Non-specific phospholipase C2 OS=Arabidopsis thaliana GN=NPC2 PE=2 SV=1	mtr-miR172b	phospholipase D1/2	0.187
									ko00565	c116694_g1	c116694_g1	Phospholipase D alpha 1 OS=Carica papaya GN=PLD1 PE=1 SV=1	PC-3p-101114_44	phospholipase D1/2	0.187
									ko00565	c116694_g1	c116694_g1	Phospholipase D alpha 1 OS=Carica papaya GN=PLD1 PE=1 SV=1	PC-3p-58260_87	phospholipase D1/2	0.187
									ko00565	c121486_g1	c121486_g1	Phospholipase D alpha 1 OS=Ricinus communis GN=PLD1 PE=1 SV=1	PC-3p-35719_150	phospholipase D1/2	0.187
									ko00565	c116694_g1	c116694_g1	Phospholipase D alpha 1 OS=Carica papaya GN=PLD1 PE=1 SV=1	PC-3p-76040_63	phospholipase D1/2	0.187
									ko00565	c108600_g1	c108600_g1	Non-specific phospholipase C2 OS=Arabidopsis thaliana GN=NPC2 PE=2 SV=1	mtr-miR172b_R+1	phospholipase D1/2	0.187
									ko00604	c72572_g1	c72572_g1	Beta-galactosidase OS=Malus domestica PE=1 SV=1	mtr-miR166a_1ss21CA	beta-galactosidase	0.2
									ko00604	c72572_g1	c72572_g1	Beta-galactosidase OS=Malus domestica PE=1 SV=1	cme-MIR166i-p3_1ss18CT	beta-galactosidase	0.2
									ko00770	c130041_g1	c130041_g1	Pantothenate kinase 2 OS=Oryza sativa subsp. japonica GN=Os09g0533100 PE=2 SV=2	PC-3p-29182_187	branched-chain amino acid aminotransferase	0.207
									ko00770	c109214_g3	c109214_g3	Dihydropyrimidine dehydrogenase (NADP(+)), chloroplastic OS=Arabidopsis thaliana GN=PYD1 PE=1 SV=1	PC-3p-35719_150	branched-chain amino acid aminotransferase	0.207
									ko04144	c128365_g2	c128365_g2	Brefeldin A-inhibited guanine nucleotide-exchange protein 1 OS=Arabidopsis thaliana GN=BIG1 PE=2 SV=1	mtr-MIR2586a-p3_2ss15CA23AG	actin related protein 2/3 complex, subunit 1A/1B	0.209
									ko04144	c128365_g2	c128365_g2	Brefeldin A-inhibited guanine nucleotide-exchange protein 1 OS=Arabidopsis thaliana GN=BIG1 PE=2 SV=1	mtr-MIR2586a-p3_2ss15CA23AG	actin related protein 2/3 complex, subunit 1A/1B	0.209
									ko04144	c114703_g1	c114703_g1	AP-2 complex subunit mu OS=Arabidopsis thaliana GN=AP2M PE=1 SV=1	ath-MIR858a-p5_1ss4GT	actin related protein 2/3 complex, subunit 1A/1B	0.209
									ko04144	c128365_g2	c128365_g2	Brefeldin A-inhibited guanine nucleotide-exchange protein 1 OS=Arabidopsis thaliana GN=BIG1 PE=2 SV=1	mtr-MIR2586a-p3_2ss1GT18CG	actin related protein 2/3 complex, subunit 1A/1B	0.209
									ko04144	c92519_g1	c92519_g1	Ras-related protein YPTC6 OS=Chlamydomonas reinhardtii GN=YPTC6 PE=3 SV=1	PC-3p-187652_17	actin related protein 2/3 complex, subunit 1A/1B	0.209
									ko04144	c127648_g2	c127648_g2	Phosphatidylinositol 4-phosphate 5-kinase 8 OS=Arabidopsis thaliana GN=PIP5K8 PE=1 SV=1	nta-MIR167a-p3_2ss20AG21AG_2	actin related protein 2/3 complex, subunit 1A/1B	0.209
									ko04144	c121154_g1	c121154_g1	Ras-related protein RABF1 OS=Arabidopsis thaliana GN=RABF1 PE=1 SV=1	ath-miR858a_L-1R-2	actin related protein 2/3 complex, subunit 1A/1B	0.209
									ko04144	c116694_g1	c116694_g1	Phospholipase D alpha 1 OS=Carica papaya GN=PLD1 PE=1 SV=1	PC-3p-101114_44	actin related protein 2/3 complex, subunit 1A/1B	0.209
									ko04144	c127648_g2	c127648_g2	Phosphatidylinositol 4-phosphate 5-kinase 8 OS=Arabidopsis thaliana GN=PIP5K8 PE=1 SV=1	nta-MIR167a-p5_2ss20AG21AG	actin related protein 2/3 complex, subunit 1A/1B	0.209
									ko04144	c121487_g2	c121487_g2	AP-2 complex subunit mu OS=Arabidopsis thaliana GN=AP2M PE=1 SV=1	mtr-miR172c-5p_R-1	actin related protein 2/3 complex, subunit 1A/1B	0.209
									ko04144	c114133_g2	c114133_g2	AP-2 complex subunit sigma OS=Arabidopsis thaliana GN=AP17 PE=2 SV=1	PC-5p-64326_78	actin related protein 2/3 complex, subunit 1A/1B	0.209
									ko04144	c116694_g1	c116694_g1	Phospholipase D alpha 1 OS=Carica papaya GN=PLD1 PE=1 SV=1	PC-3p-58260_87	actin related protein 2/3 complex, subunit 1A/1B	0.209
									ko04144	c130379_g1	c130379_g1	Heat shock 70 kDa protein OS=Glycine max GN=HSP70 PE=3 SV=1	PC-5p-114610_37	actin related protein 2/3 complex, subunit 1A/1B	0.209
									ko04144	c127970_g2	c127970_g2	Phosphatidylinositol 4-phosphate 5-kinase 1 OS=Arabidopsis thaliana GN=PIP5K1 PE=1 SV=1	mtr-miR159a_1ss1TC	actin related protein 2/3 complex, subunit 1A/1B	0.209
									ko04144	c121486_g1	c121486_g1	Phospholipase D alpha 1 OS=Ricinus communis GN=PLD1 PE=1 SV=1	PC-3p-35719_150	actin related protein 2/3 complex, subunit 1A/1B	0.209
									ko04144	c116694_g1	c116694_g1	Phospholipase D alpha 1 OS=Carica papaya GN=PLD1 PE=1 SV=1	PC-3p-76040_63	actin related protein 2/3 complex, subunit 1A/1B	0.209
									ko04144	c128365_g2	c128365_g2	Brefeldin A-inhibited guanine nucleotide-exchange protein 1 OS=Arabidopsis thaliana GN=BIG1 PE=2 SV=1	mtr-MIR2586a-p5_2ss15CG23AG	actin related protein 2/3 complex, subunit 1A/1B	0.209
									ko00620	c116201_g1	c116201_g1	Pyruvate dehydrogenase E1 component subunit beta-1, mitochondrial OS=Arabidopsis thaliana GN=PDH2 PE=1 SV=2	PC-3p-132714_30	acetyl-CoA C-acetyltransferase	0.221
									ko00620	c125657_g1	c125657_g1	NADP-dependent malic enzyme OS=Vitis vinifera PE=2 SV=1	PC-5p-107884_40	acetyl-CoA C-acetyltransferase	0.221
									ko00620	c109524_g1	c109524_g1	Biotin carboxyl carrier protein of acetyl-CoA carboxylase 2, chloroplastic OS=Arabidopsis thaliana GN=BCCP2 PE=2 SV=1	ptc-miR530a_R+1_1ss20TG	acetyl-CoA C-acetyltransferase	0.221
									ko00620	c117502_g1	c117502_g1	Dihydrolipoyllysine-residue acetyltransferase component 5 of pyruvate dehydrogenase complex, chloroplastic OS=Arabidopsis thaliana GN=EMB3003 PE=2 SV=1	aly-MIR169m-p3_2ss9TG19TG	acetyl-CoA C-acetyltransferase	0.221
									ko00620	c109524_g1	c109524_g1	Biotin carboxyl carrier protein of acetyl-CoA carboxylase 2, chloroplastic OS=Arabidopsis thaliana GN=BCCP2 PE=2 SV=1	ptc-MIR530a-p3_2ss6TC20TG	acetyl-CoA C-acetyltransferase	0.221
									ko00620	c114770_g2	c114770_g2	Probable pyruvate kinase, cytosolic isozyme OS=Arabidopsis thaliana GN=At4g26390 PE=3 SV=1	PC-5p-87470_53	acetyl-CoA C-acetyltransferase	0.221
									ko00620	c109524_g1	c109524_g1	Biotin carboxyl carrier protein of acetyl-CoA carboxylase 2, chloroplastic OS=Arabidopsis thaliana GN=BCCP2 PE=2 SV=1	ptc-miR530a_R-2	acetyl-CoA C-acetyltransferase	0.221
									ko00620	c130179_g2	c130179_g2	Phosphoenolpyruvate carboxykinase [ATP] OS=Cucumis sativus GN=PCK PE=2 SV=1	cme-MIR166i-p3_1ss18CT	acetyl-CoA C-acetyltransferase	0.221
									ko00620	c130329_g1	c130329_g1	Phosphoenolpyruvate carboxykinase [ATP] OS=Arabidopsis thaliana GN=PCKA PE=1 SV=1	PC-3p-35719_150	acetyl-CoA C-acetyltransferase	0.221
									ko00620	c109524_g1	c109524_g1	Biotin carboxyl carrier protein of acetyl-CoA carboxylase 2, chloroplastic OS=Arabidopsis thaliana GN=BCCP2 PE=2 SV=1	ptc-MIR530a-p5_1ss19TG	acetyl-CoA C-acetyltransferase	0.221
									ko00071	c112421_g2	c112421_g2	Long chain acyl-CoA synthetase 4 OS=Arabidopsis thaliana GN=LACS4 PE=2 SV=1	PC-3p-673_2774	acetyl-CoA C-acetyltransferase	0.229
									ko00071	c128323_g2	c128323_g2	Peroxisomal acyl-coenzyme A oxidase 1 OS=Arabidopsis thaliana GN=ACX1 PE=1 SV=1	mes-MIR477g-p5	acetyl-CoA C-acetyltransferase	0.229
									ko00071	c122150_g1	c122150_g1	Long chain acyl-CoA synthetase 7, peroxisomal OS=Arabidopsis thaliana GN=LACS7 PE=1 SV=2	aly-MIR169m-p3_2ss9TG19TG	acetyl-CoA C-acetyltransferase	0.229
									ko00071	c128323_g2	c128323_g2	Peroxisomal acyl-coenzyme A oxidase 1 OS=Arabidopsis thaliana GN=ACX1 PE=1 SV=1	vvi-MIR477a-p5_1ss19TG	acetyl-CoA C-acetyltransferase	0.229
									ko00071	c130742_g1	c130742_g1	Glyoxysomal fatty acid beta-oxidation multifunctional protein MFP-a OS=Cucumis sativus PE=1 SV=1	PC-5p-35375_152	acetyl-CoA C-acetyltransferase	0.229
									ko00340	c121576_g1	c121576_g1	Imidazole glycerol phosphate synthase hisHF, chloroplastic OS=Arabidopsis thaliana GN=HISN4 PE=2 SV=1	PC-3p-21061_257	aldehyde dehydrogenase	0.255
									ko00340	c96932_g1	c96932_g1	Serine decarboxylase OS=Arabidopsis thaliana GN=SDC PE=1 SV=1	PC-5p-84920_55	aldehyde dehydrogenase	0.255
									ko00340	c121576_g1	c121576_g1	Imidazole glycerol phosphate synthase hisHF, chloroplastic OS=Arabidopsis thaliana GN=HISN4 PE=2 SV=1	PC-3p-116695_36	aldehyde dehydrogenase	0.255
									ko00340	c121576_g1	c121576_g1	Imidazole glycerol phosphate synthase hisHF, chloroplastic OS=Arabidopsis thaliana GN=HISN4 PE=2 SV=1	nta-MIR167a-p3_2ss20AG21AG_2	aldehyde dehydrogenase	0.255
									ko00340	c96932_g1	c96932_g1	Serine decarboxylase OS=Arabidopsis thaliana GN=SDC PE=1 SV=1	PC-5p-72246_67	aldehyde dehydrogenase	0.255
									ko00340	c121576_g1	c121576_g1	Imidazole glycerol phosphate synthase hisHF, chloroplastic OS=Arabidopsis thaliana GN=HISN4 PE=2 SV=1	nta-MIR167a-p5_2ss20AG21AG	aldehyde dehydrogenase	0.255
									ko00340	c121576_g1	c121576_g1	Imidazole glycerol phosphate synthase hisHF, chloroplastic OS=Arabidopsis thaliana GN=HISN4 PE=2 SV=1	PC-3p-105382_41	aldehyde dehydrogenase	0.255
									ko04122	c128149_g2	c128149_g2	Cytoplasmic tRNA 2-thiolation protein 2 OS=Arabidopsis thaliana GN=CTU2 PE=2 SV=3	mtr-miR168c-3p	cysteine desulfurase	0.271
									ko04122	c128149_g2	c128149_g2	Cytoplasmic tRNA 2-thiolation protein 2 OS=Arabidopsis thaliana GN=CTU2 PE=2 SV=3	mtr-miR168c-3p_R+1	cysteine desulfurase	0.271
									ko00250	c123857_g2	c123857_g2	Carbamoyl-phosphate synthase small chain, chloroplastic OS=Arabidopsis thaliana GN=CARA PE=1 SV=1	PC-3p-673_2774	glutamate dehydrogenase	0.281
									ko00250	c128633_g2	c128633_g2	Glutamate--glyoxylate aminotransferase 1 OS=Arabidopsis thaliana GN=GGAT1 PE=1 SV=1	PC-5p-72246_67	glutamate dehydrogenase	0.281
									ko00250	c111914_g1	c111914_g1	Glutamate dehydrogenase A OS=Nicotiana plumbaginifolia GN=GDHA PE=2 SV=1	PC-3p-59714_85	glutamate dehydrogenase	0.281
									ko00250	c106860_g1	c106860_g1	Alanine--glyoxylate aminotransferase 2 homolog 2, mitochondrial OS=Arabidopsis thaliana GN=AGT3 PE=1 SV=2	PC-3p-35719_150	glutamate dehydrogenase	0.281
									ko04146	c112421_g2	c112421_g2	Long chain acyl-CoA synthetase 4 OS=Arabidopsis thaliana GN=LACS4 PE=2 SV=1	PC-3p-673_2774	long-chain acyl-CoA synthetase	0.283
									ko04146	c129737_g3	c129737_g3	PXMP2/4 family protein 4 OS=Dictyostelium discoideum GN=DDB_G0290631 PE=3 SV=1	mtr-miR172b_L+1	long-chain acyl-CoA synthetase	0.283
									ko04146	c128323_g2	c128323_g2	Peroxisomal acyl-coenzyme A oxidase 1 OS=Arabidopsis thaliana GN=ACX1 PE=1 SV=1	mes-MIR477g-p5	long-chain acyl-CoA synthetase	0.283
									ko04146	c122150_g1	c122150_g1	Long chain acyl-CoA synthetase 7, peroxisomal OS=Arabidopsis thaliana GN=LACS7 PE=1 SV=2	aly-MIR169m-p3_2ss9TG19TG	long-chain acyl-CoA synthetase	0.283
									ko04146	c129737_g3	c129737_g3	PXMP2/4 family protein 4 OS=Dictyostelium discoideum GN=DDB_G0290631 PE=3 SV=1	mtr-miR172b	long-chain acyl-CoA synthetase	0.283
									ko04146	c124942_g1	c124942_g1	Nudix hydrolase 19, chloroplastic OS=Arabidopsis thaliana GN=NUDT19 PE=1 SV=1	PC-3p-124998_32	long-chain acyl-CoA synthetase	0.283
									ko04146	c128323_g2	c128323_g2	Peroxisomal acyl-coenzyme A oxidase 1 OS=Arabidopsis thaliana GN=ACX1 PE=1 SV=1	vvi-MIR477a-p5_1ss19TG	long-chain acyl-CoA synthetase	0.283
									ko04146	c124769_g1	c124769_g1	Catalase isozyme 1 OS=Gossypium hirsutum GN=CAT1 PE=2 SV=2	PC-5p-36330_148	long-chain acyl-CoA synthetase	0.283
									ko04146	c129737_g3	c129737_g3	PXMP2/4 family protein 4 OS=Dictyostelium discoideum GN=DDB_G0290631 PE=3 SV=1	mtr-miR172b_R+1	long-chain acyl-CoA synthetase	0.283
									ko00640	c121713_g1	c121713_g1	3-hydroxyisobutyryl-CoA hydrolase-like protein 4, mitochondrial OS=Arabidopsis thaliana GN=At3g24360 PE=2 SV=1	mes-MIR319h-p5_1ss19TC	acetyl-CoA C-acetyltransferase	0.33
									ko00640	c109524_g1	c109524_g1	Biotin carboxyl carrier protein of acetyl-CoA carboxylase 2, chloroplastic OS=Arabidopsis thaliana GN=BCCP2 PE=2 SV=1	ptc-miR530a_R+1_1ss20TG	acetyl-CoA C-acetyltransferase	0.33
									ko00640	c121713_g1	c121713_g1	3-hydroxyisobutyryl-CoA hydrolase-like protein 4, mitochondrial OS=Arabidopsis thaliana GN=At3g24360 PE=2 SV=1	mtr-miR319a-5p_L-1_1ss20TC	acetyl-CoA C-acetyltransferase	0.33
									ko00640	c109524_g1	c109524_g1	Biotin carboxyl carrier protein of acetyl-CoA carboxylase 2, chloroplastic OS=Arabidopsis thaliana GN=BCCP2 PE=2 SV=1	ptc-MIR530a-p3_2ss6TC20TG	acetyl-CoA C-acetyltransferase	0.33
									ko00640	c109524_g1	c109524_g1	Biotin carboxyl carrier protein of acetyl-CoA carboxylase 2, chloroplastic OS=Arabidopsis thaliana GN=BCCP2 PE=2 SV=1	ptc-miR530a_R-2	acetyl-CoA C-acetyltransferase	0.33
									ko00640	c109524_g1	c109524_g1	Biotin carboxyl carrier protein of acetyl-CoA carboxylase 2, chloroplastic OS=Arabidopsis thaliana GN=BCCP2 PE=2 SV=1	ptc-MIR530a-p5_1ss19TG	acetyl-CoA C-acetyltransferase	0.33
									ko03060	c108904_g2	c108904_g2	Signal peptidase complex catalytic subunit SEC11C OS=Rattus norvegicus GN=Sec11c PE=2 SV=3	PC-5p-140853_27	heat shock 70kDa protein 5	0.37
									ko03060	c125896_g1	c125896_g1	Protein translocase subunit SECA1, chloroplastic OS=Arabidopsis thaliana GN=SECA1 PE=2 SV=2	PC-3p-13493_376	heat shock 70kDa protein 5	0.37
									ko03060	c128049_g2	c128049_g2	DnaJ protein ERDJ2A OS=Arabidopsis thaliana GN=ERDJ2A PE=1 SV=1	PC-3p-35719_150	heat shock 70kDa protein 5	0.37
									ko00300	c129475_g1	c129475_g1	Aspartate-semialdehyde dehydrogenase OS=Bacillus subtilis (strain 168) GN=asd PE=1 SV=1	vvi-MIR395i-p5_2ss13AG20TC	aspartate kinase	0.371
									ko00561	c116445_g1	c116445_g1	Diacylglycerol kinase 6 OS=Arabidopsis thaliana GN=DGK6 PE=3 SV=1	PC-5p-218965_13	digalactosyldiacylglycerol synthase	0.375
									ko00561	c127759_g1	c127759_g1	Probable monogalactosyldiacylglycerol synthase 3, chloroplastic OS=Oryza sativa subsp. japonica GN=MGD3 PE=3 SV=2	gra-MIR8757b-p3_2ss14TC18GC	digalactosyldiacylglycerol synthase	0.375
									ko00561	c180012_g1	c180012_g1	Diacylglycerol kinase 7 OS=Arabidopsis thaliana GN=DGK7 PE=1 SV=1	PC-3p-42525_125	digalactosyldiacylglycerol synthase	0.375
									ko00561	c127759_g1	c127759_g1	Probable monogalactosyldiacylglycerol synthase 3, chloroplastic OS=Oryza sativa subsp. japonica GN=MGD3 PE=3 SV=2	gra-MIR8757b-p5_2ss14TC18GC	digalactosyldiacylglycerol synthase	0.375
									ko04145	c116458_g3	c116458_g3	Tubulin alpha-4 chain OS=Gossypium hirsutum PE=2 SV=1	bcy-MIR156-p3	V-type H+-transporting ATPase subunit B	0.376
									ko04145	c116458_g4	c116458_g4	Tubulin alpha chain OS=Prunus dulcis GN=TUBA PE=2 SV=1	bcy-MIR156-p3	V-type H+-transporting ATPase subunit B	0.376
									ko04145	c120118_g1	c120118_g1	Syntaxin-23 OS=Arabidopsis thaliana GN=SYP23 PE=1 SV=1	PC-5p-140853_27	V-type H+-transporting ATPase subunit B	0.376
									ko04145	c121154_g1	c121154_g1	Ras-related protein RABF1 OS=Arabidopsis thaliana GN=RABF1 PE=1 SV=1	ath-miR858a_L-1R-2	V-type H+-transporting ATPase subunit B	0.376
									ko04145	c130667_g1	c130667_g1	1-phosphatidylinositol-3-phosphate 5-kinase FAB1B OS=Arabidopsis thaliana GN=FAB1B PE=2 SV=1	mtr-miR396b-3p_L-1_1ss7TG	V-type H+-transporting ATPase subunit B	0.376
									ko04145	c116458_g3	c116458_g3	Tubulin alpha-4 chain OS=Gossypium hirsutum PE=2 SV=1	ath-miR157a-3p_2ss9GT10CG	V-type H+-transporting ATPase subunit B	0.376
									ko04145	c116458_g4	c116458_g4	Tubulin alpha chain OS=Prunus dulcis GN=TUBA PE=2 SV=1	ath-miR157a-3p_2ss9GT10CG	V-type H+-transporting ATPase subunit B	0.376
									ko00944	c114363_g2	c114363_g2	UDP-glycosyltransferase 73C3 OS=Arabidopsis thaliana GN=UGT73C3 PE=2 SV=1	PC-3p-98613_45	UDP-glucosyl transferase 73C	0.394
									ko00944	c114363_g2	c114363_g2	UDP-glycosyltransferase 73C3 OS=Arabidopsis thaliana GN=UGT73C3 PE=2 SV=1	PC-3p-102078_43	UDP-glucosyl transferase 73C	0.394
									ko00600	c72572_g1	c72572_g1	Beta-galactosidase OS=Malus domestica PE=1 SV=1	mtr-miR166a_1ss21CA	beta-galactosidase	0.409
									ko00600	c106419_g1	c106419_g1	-	PC-5p-36330_148	beta-galactosidase	0.409
									ko00600	c72572_g1	c72572_g1	Beta-galactosidase OS=Malus domestica PE=1 SV=1	cme-MIR166i-p3_1ss18CT	beta-galactosidase	0.409
									ko04130	c122509_g1	c122509_g1	-	gra-MIR8757b-p3_2ss14TC18GC	vesicle transport through interaction with t-SNAREs 1	0.409
									ko04130	c120118_g1	c120118_g1	Syntaxin-23 OS=Arabidopsis thaliana GN=SYP23 PE=1 SV=1	PC-5p-140853_27	vesicle transport through interaction with t-SNAREs 1	0.409
									ko04130	c122509_g1	c122509_g1	-	gra-MIR8757b-p5_2ss14TC18GC	vesicle transport through interaction with t-SNAREs 1	0.409
									ko00450	c107726_g1	c107726_g1	ATP sulfurylase 1, chloroplastic OS=Arabidopsis thaliana GN=APS1 PE=1 SV=1	mtr-miR395a_L-1_1ss21CT	glycine hydroxymethyltransferase	0.415
									ko00450	c21623_g1	c21623_g1	ATP sulfurylase 1, chloroplastic OS=Arabidopsis thaliana GN=APS1 PE=1 SV=1	mtr-miR395a_L-1_1ss21CT	glycine hydroxymethyltransferase	0.415
									ko00450	c107726_g1	c107726_g1	ATP sulfurylase 1, chloroplastic OS=Arabidopsis thaliana GN=APS1 PE=1 SV=1	mtr-miR395h_1ss1AC	glycine hydroxymethyltransferase	0.415
									ko00450	c21623_g1	c21623_g1	ATP sulfurylase 1, chloroplastic OS=Arabidopsis thaliana GN=APS1 PE=1 SV=1	mtr-miR395h_1ss1AC	glycine hydroxymethyltransferase	0.415
									ko00450	c107726_g1	c107726_g1	ATP sulfurylase 1, chloroplastic OS=Arabidopsis thaliana GN=APS1 PE=1 SV=1	mtr-miR395a_L-1	glycine hydroxymethyltransferase	0.415
									ko00450	c21623_g1	c21623_g1	ATP sulfurylase 1, chloroplastic OS=Arabidopsis thaliana GN=APS1 PE=1 SV=1	mtr-miR395a_L-1	glycine hydroxymethyltransferase	0.415
									ko00450	c107726_g1	c107726_g1	ATP sulfurylase 1, chloroplastic OS=Arabidopsis thaliana GN=APS1 PE=1 SV=1	mtr-miR395a_1ss1AC	glycine hydroxymethyltransferase	0.415
									ko00450	c21623_g1	c21623_g1	ATP sulfurylase 1, chloroplastic OS=Arabidopsis thaliana GN=APS1 PE=1 SV=1	mtr-miR395a_1ss1AC	glycine hydroxymethyltransferase	0.415
									ko02010	c130511_g3	c130511_g3	ABC transporter C family member 10 OS=Arabidopsis thaliana GN=ABCC10 PE=2 SV=2	ath-MIR395d-p5_3ss1GT18AG19TC	ATP-binding cassette, subfamily C	0.423
									ko02010	c130511_g3	c130511_g3	ABC transporter C family member 10 OS=Arabidopsis thaliana GN=ABCC10 PE=2 SV=2	ath-MIR395d-p5_2ss18AG19TC	ATP-binding cassette, subfamily C	0.423
									ko02010	c129137_g2	c129137_g2	ABC transporter B family member 28 OS=Arabidopsis thaliana GN=ABCB28 PE=2 SV=1	ath-miR858a_L-1R-2	ATP-binding cassette, subfamily C	0.423
									ko02010	c125621_g1	c125621_g1	ABC transporter C family member 3 OS=Arabidopsis thaliana GN=ABCC3 PE=1 SV=1	PC-5p-36330_148	ATP-binding cassette, subfamily C	0.423
									ko02010	c127422_g1	c127422_g1	ABC transporter B family member 19 OS=Arabidopsis thaliana GN=ABCB19 PE=1 SV=1	cca-miR164	ATP-binding cassette, subfamily C	0.423
									ko02010	c127422_g1	c127422_g1	ABC transporter B family member 19 OS=Arabidopsis thaliana GN=ABCB19 PE=1 SV=1	gma-miR164a_L+1	ATP-binding cassette, subfamily C	0.423
									ko00531	c72572_g1	c72572_g1	Beta-galactosidase OS=Malus domestica PE=1 SV=1	mtr-miR166a_1ss21CA	heparanase 1	0.427
									ko00531	c72572_g1	c72572_g1	Beta-galactosidase OS=Malus domestica PE=1 SV=1	cme-MIR166i-p3_1ss18CT	heparanase 1	0.427
									ko03020	c116254_g1	c116254_g1	DNA-directed RNA polymerases II, IV and V subunit 3 OS=Arabidopsis thaliana GN=NRPB3 PE=1 SV=1	PC-5p-136_11235	DNA-directed RNA polymerase III subunit RPC2	0.428
									ko03020	c160801_g1	c160801_g1	DNA-directed RNA polymerase subunit beta'' OS=Gossypium hirsutum GN=rpoC2 PE=3 SV=1	PC-3p-109946_39	DNA-directed RNA polymerase III subunit RPC2	0.428
									ko03420	c112942_g1	c112942_g1	-	PC-3p-642_2857	proliferating cell nuclear antigen	0.429
									ko03420	c104177_g2	c104177_g2	Cullin-4 OS=Arabidopsis thaliana GN=CUL4 PE=1 SV=1	PC-3p-187652_17	proliferating cell nuclear antigen	0.429
									ko03420	c106285_g1	c106285_g1	Replication factor C subunit 2 OS=Oryza sativa subsp. japonica GN=RFC2 PE=2 SV=1	PC-3p-12721_393	proliferating cell nuclear antigen	0.429
									ko03420	c104177_g2	c104177_g2	Cullin-4 OS=Arabidopsis thaliana GN=CUL4 PE=1 SV=1	PC-3p-14599_353	proliferating cell nuclear antigen	0.429
									ko03420	c104177_g2	c104177_g2	Cullin-4 OS=Arabidopsis thaliana GN=CUL4 PE=1 SV=1	PC-5p-50250_103	proliferating cell nuclear antigen	0.429
									ko00130	c192813_g1	c192813_g1	4-coumarate--CoA ligase 2 OS=Nicotiana tabacum GN=4CL2 PE=2 SV=1	ath-MIR858a-p5_1ss4GT	tyrosine aminotransferase	0.434
									ko00130	c129873_g1	c129873_g1	4-hydroxyphenylpyruvate dioxygenase OS=Arabidopsis thaliana GN=HPD PE=1 SV=2	PC-5p-175759_19	tyrosine aminotransferase	0.434
									ko00130	c129873_g1	c129873_g1	4-hydroxyphenylpyruvate dioxygenase OS=Arabidopsis thaliana GN=HPD PE=1 SV=2	PC-5p-175759_19	tyrosine aminotransferase	0.434
									ko00020	c116201_g1	c116201_g1	Pyruvate dehydrogenase E1 component subunit beta-1, mitochondrial OS=Arabidopsis thaliana GN=PDH2 PE=1 SV=2	PC-3p-132714_30	ATP citrate	0.435
									ko00020	c117502_g1	c117502_g1	Dihydrolipoyllysine-residue acetyltransferase component 5 of pyruvate dehydrogenase complex, chloroplastic OS=Arabidopsis thaliana GN=EMB3003 PE=2 SV=1	aly-MIR169m-p3_2ss9TG19TG	ATP citrate	0.435
									ko00020	c122474_g2	c122474_g2	ATP-citrate synthase alpha chain protein 3 OS=Arabidopsis thaliana GN=ACLA-3 PE=2 SV=1	ptc-miR530a_R-2	ATP citrate	0.435
									ko00020	c130179_g2	c130179_g2	Phosphoenolpyruvate carboxykinase [ATP] OS=Cucumis sativus GN=PCK PE=2 SV=1	cme-MIR166i-p3_1ss18CT	ATP citrate	0.435
									ko00020	c130329_g1	c130329_g1	Phosphoenolpyruvate carboxykinase [ATP] OS=Arabidopsis thaliana GN=PCKA PE=1 SV=1	PC-3p-35719_150	ATP citrate	0.435
									ko00052	c72572_g1	c72572_g1	Beta-galactosidase OS=Malus domestica PE=1 SV=1	mtr-miR166a_1ss21CA	beta-galactosidase	0.444
									ko00052	c123135_g3	c123135_g3	Beta-fructofuranosidase, insoluble isoenzyme 1 OS=Daucus carota GN=INV1 PE=1 SV=1	PC-3p-187652_17	beta-galactosidase	0.444
									ko00052	c126726_g1	c126726_g1	ATP-dependent 6-phosphofructokinase 5, chloroplastic OS=Arabidopsis thaliana GN=PFK5 PE=1 SV=1	ptc-miR530a_R-2	beta-galactosidase	0.444
									ko00052	c72572_g1	c72572_g1	Beta-galactosidase OS=Malus domestica PE=1 SV=1	cme-MIR166i-p3_1ss18CT	beta-galactosidase	0.444
									ko00908	c124494_g4	c124494_g4	Adenylate isopentenyltransferase OS=Humulus lupulus PE=1 SV=1	gra-MIR8757b-p3_2ss14TC18GC	UDP-glucosyl transferase 73C	0.447
									ko00908	c114363_g2	c114363_g2	UDP-glycosyltransferase 73C3 OS=Arabidopsis thaliana GN=UGT73C3 PE=2 SV=1	PC-3p-98613_45	UDP-glucosyl transferase 73C	0.447
									ko00908	c114363_g2	c114363_g2	UDP-glycosyltransferase 73C3 OS=Arabidopsis thaliana GN=UGT73C3 PE=2 SV=1	PC-3p-102078_43	UDP-glucosyl transferase 73C	0.447
									ko00908	c124494_g4	c124494_g4	Adenylate isopentenyltransferase OS=Humulus lupulus PE=1 SV=1	gra-MIR8757b-p5_2ss14TC18GC	UDP-glucosyl transferase 73C	0.447
									ko03050	c120019_g1	c120019_g1	Proteasome subunit alpha type-2-A OS=Arabidopsis thaliana GN=PAB1 PE=1 SV=1	mtr-miR172c-5p	26S proteasome regulatory subunit T6	0.458
									ko03050	c125739_g1	c125739_g1	26S proteasome non-ATPase regulatory subunit 4 homolog OS=Arabidopsis thaliana GN=RPN10 PE=1 SV=1	gma-MIR530a-p5_3ss2GT18TC20TG	26S proteasome regulatory subunit T6	0.458
									ko03050	c120019_g1	c120019_g1	Proteasome subunit alpha type-2-A OS=Arabidopsis thaliana GN=PAB1 PE=1 SV=1	mtr-miR172c-5p_R-1	26S proteasome regulatory subunit T6	0.458
									ko03050	c92181_g1	c92181_g1	Proteasome subunit beta type-7-A OS=Arabidopsis thaliana GN=PBB1 PE=1 SV=2	PC-3p-18759_287	26S proteasome regulatory subunit T6	0.458
									ko03050	c125739_g1	c125739_g1	26S proteasome non-ATPase regulatory subunit 4 homolog OS=Arabidopsis thaliana GN=RPN10 PE=1 SV=1	ptc-MIR530a-p5_1ss19TG	26S proteasome regulatory subunit T6	0.458
									ko00260	c129475_g1	c129475_g1	Aspartate-semialdehyde dehydrogenase OS=Bacillus subtilis (strain 168) GN=asd PE=1 SV=1	vvi-MIR395i-p5_2ss13AG20TC	glycine cleavage system H protein	0.472
									ko00260	c128633_g2	c128633_g2	Glutamate--glyoxylate aminotransferase 1 OS=Arabidopsis thaliana GN=GGAT1 PE=1 SV=1	PC-5p-72246_67	glycine cleavage system H protein	0.472
									ko00260	c124909_g1	c124909_g1	2,3-bisphosphoglycerate-independent phosphoglycerate mutase OS=Ricinus communis PE=1 SV=2	PC-5p-132826_30	glycine cleavage system H protein	0.472
									ko00260	c106860_g1	c106860_g1	Alanine--glyoxylate aminotransferase 2 homolog 2, mitochondrial OS=Arabidopsis thaliana GN=AGT3 PE=1 SV=2	PC-3p-35719_150	glycine cleavage system H protein	0.472
									ko00220	c128633_g2	c128633_g2	Glutamate--glyoxylate aminotransferase 1 OS=Arabidopsis thaliana GN=GGAT1 PE=1 SV=1	PC-5p-72246_67	glutamate dehydrogenase	0.477
									ko00220	c111914_g1	c111914_g1	Glutamate dehydrogenase A OS=Nicotiana plumbaginifolia GN=GDHA PE=2 SV=1	PC-3p-59714_85	glutamate dehydrogenase	0.477
									ko00909	c118839_g2	c118839_g2	Squalene epoxidase 1 OS=Arabidopsis thaliana GN=SQE1 PE=1 SV=1	PC-5p-35155_153		0.478
									ko00790	c174983_g1	c174983_g1	Gamma-glutamyl hydrolase 1 OS=Arabidopsis thaliana GN=GGH1 PE=2 SV=1	mtr-miR396b-3p_2ss6AC18GA	dihydrofolate reductase / thymidylate synthase	0.478
									ko00630	c128633_g2	c128633_g2	Glutamate--glyoxylate aminotransferase 1 OS=Arabidopsis thaliana GN=GGAT1 PE=1 SV=1	PC-5p-72246_67	acetyl-CoA C-acetyltransferase	0.481
									ko00630	c124769_g1	c124769_g1	Catalase isozyme 1 OS=Gossypium hirsutum GN=CAT1 PE=2 SV=2	PC-5p-36330_148	acetyl-CoA C-acetyltransferase	0.481
									ko00630	c138263_g1	c138263_g1	Probable formate dehydrogenase OS=Emericella nidulans (strain FGSC A4 / ATCC 38163 / CBS 112.46 / NRRL 194 / M139) GN=aciA PE=2 SV=3	gma-miR159a-5p_1ss20TA	acetyl-CoA C-acetyltransferase	0.481
									ko00630	c142663_g1	c142663_g1	Ribulose bisphosphate carboxylase small chain, chloroplastic OS=Glycine tomentella GN=RBCS PE=3 SV=1	mtr-miR159a_1ss1TC	acetyl-CoA C-acetyltransferase	0.481
									ko00630	c49021_g1	c49021_g1	Ribulose bisphosphate carboxylase small chain, chloroplastic OS=Pyrus pyrifolia GN=RBCS PE=2 SV=1	mtr-miR159a_1ss1TC	acetyl-CoA C-acetyltransferase	0.481
									ko04141	c162978_g1	c162978_g1	Endoplasmin (Fragment) OS=Mesocricetus auratus GN=HSP90B1 PE=1 SV=1	PC-5p-80094_59	ubiquitin-conjugating enzyme E2 D/E	0.493
									ko04141	c103089_g2	c103089_g2	Ubiquitin-conjugating enzyme E2 10 OS=Arabidopsis thaliana GN=UBC10 PE=1 SV=1	PC-3p-187652_17	ubiquitin-conjugating enzyme E2 D/E	0.493
									ko04141	c103089_g2	c103089_g2	Ubiquitin-conjugating enzyme E2 10 OS=Arabidopsis thaliana GN=UBC10 PE=1 SV=1	PC-5p-140853_27	ubiquitin-conjugating enzyme E2 D/E	0.493
									ko04141	c120148_g1	c120148_g1	Hsp70 nucleotide exchange factor FES1 OS=Ustilago maydis (strain 521 / FGSC 9021) GN=FES1 PE=3 SV=1	nta-MIR167a-p3_2ss20AG21AG_2	ubiquitin-conjugating enzyme E2 D/E	0.493
									ko04141	c111960_g2	c111960_g2	17.6 kDa class I heat shock protein OS=Glycine max GN=HSP17.6-L PE=3 SV=1	nta-MIR167a-p3_2ss20AG21AG_2	ubiquitin-conjugating enzyme E2 D/E	0.493
									ko04141	c121979_g1	c121979_g1	ERAD-associated E3 ubiquitin-protein ligase component HRD3A OS=Arabidopsis thaliana GN=HRD3A PE=1 SV=1	nta-MIR167a-p3_2ss20AG21AG_2	ubiquitin-conjugating enzyme E2 D/E	0.493
									ko04141	c111545_g1	c111545_g1	Ubiquitin-conjugating enzyme E2 11 OS=Arabidopsis thaliana GN=UBC11 PE=1 SV=2	PC-5p-87470_53	ubiquitin-conjugating enzyme E2 D/E	0.493
									ko04141	c120148_g1	c120148_g1	Hsp70 nucleotide exchange factor FES1 OS=Ustilago maydis (strain 521 / FGSC 9021) GN=FES1 PE=3 SV=1	nta-MIR167a-p5_2ss20AG21AG	ubiquitin-conjugating enzyme E2 D/E	0.493
									ko04141	c111960_g2	c111960_g2	17.6 kDa class I heat shock protein OS=Glycine max GN=HSP17.6-L PE=3 SV=1	nta-MIR167a-p5_2ss20AG21AG	ubiquitin-conjugating enzyme E2 D/E	0.493
									ko04141	c121979_g1	c121979_g1	ERAD-associated E3 ubiquitin-protein ligase component HRD3A OS=Arabidopsis thaliana GN=HRD3A PE=1 SV=1	nta-MIR167a-p5_2ss20AG21AG	ubiquitin-conjugating enzyme E2 D/E	0.493
									ko04141	c128652_g1	c128652_g1	Glucosidase 2 subunit beta OS=Arabidopsis thaliana GN=PSL4 PE=2 SV=1	PC-5p-36330_148	ubiquitin-conjugating enzyme E2 D/E	0.493
									ko04141	c103089_g2	c103089_g2	Ubiquitin-conjugating enzyme E2 10 OS=Arabidopsis thaliana GN=UBC10 PE=1 SV=1	PC-5p-22712_240	ubiquitin-conjugating enzyme E2 D/E	0.493
									ko04141	c130379_g1	c130379_g1	Heat shock 70 kDa protein OS=Glycine max GN=HSP70 PE=3 SV=1	PC-5p-114610_37	ubiquitin-conjugating enzyme E2 D/E	0.493
									ko04141	c124826_g1	c124826_g1	SKP1-like protein 21 OS=Arabidopsis thaliana GN=ASK21 PE=2 SV=1	PC-3p-18759_287	ubiquitin-conjugating enzyme E2 D/E	0.493
									ko04141	c118065_g2	c118065_g2	17.4 kDa class III heat shock protein OS=Arabidopsis thaliana GN=HSP17.4B PE=2 SV=1	PC-3p-35719_150	ubiquitin-conjugating enzyme E2 D/E	0.493
									ko04141	c128049_g2	c128049_g2	DnaJ protein ERDJ2A OS=Arabidopsis thaliana GN=ERDJ2A PE=1 SV=1	PC-3p-35719_150	ubiquitin-conjugating enzyme E2 D/E	0.493
									ko00511	c72572_g1	c72572_g1	Beta-galactosidase OS=Malus domestica PE=1 SV=1	mtr-miR166a_1ss21CA	beta-galactosidase	0.507
									ko00511	c72572_g1	c72572_g1	Beta-galactosidase OS=Malus domestica PE=1 SV=1	cme-MIR166i-p3_1ss18CT	beta-galactosidase	0.507
									ko00510	c128264_g1	c128264_g1	Dolichol kinase OS=Mus musculus GN=Dolk PE=2 SV=1	ptc-MIR482c-p3_2ss3TC18AT	alpha-1,3-glucosyltransferase	0.513
									ko00510	c122774_g1	c122774_g1	Dol-P-Man:Man(6)GlcNAc(2)-PP-Dol alpha-1,2-mannosyltransferase OS=Arabidopsis thaliana GN=ALG9 PE=1 SV=1	gra-miR827b_2ss7TG20GT	alpha-1,3-glucosyltransferase	0.513
									ko00240	c123857_g2	c123857_g2	Carbamoyl-phosphate synthase small chain, chloroplastic OS=Arabidopsis thaliana GN=CARA PE=1 SV=1	PC-3p-673_2774	dCTP diphosphatase	0.513
									ko00240	c116254_g1	c116254_g1	DNA-directed RNA polymerases II, IV and V subunit 3 OS=Arabidopsis thaliana GN=NRPB3 PE=1 SV=1	PC-5p-136_11235	dCTP diphosphatase	0.513
									ko00240	c112942_g1	c112942_g1	-	PC-3p-642_2857	dCTP diphosphatase	0.513
									ko00240	c160801_g1	c160801_g1	DNA-directed RNA polymerase subunit beta'' OS=Gossypium hirsutum GN=rpoC2 PE=3 SV=1	PC-3p-109946_39	dCTP diphosphatase	0.513
									ko00240	c109214_g3	c109214_g3	Dihydropyrimidine dehydrogenase (NADP(+)), chloroplastic OS=Arabidopsis thaliana GN=PYD1 PE=1 SV=1	PC-3p-35719_150	dCTP diphosphatase	0.513
									ko00760	c124942_g1	c124942_g1	Nudix hydrolase 19, chloroplastic OS=Arabidopsis thaliana GN=NUDT19 PE=1 SV=1	PC-3p-124998_32	L-aspartate oxidase	0.516
									ko00780	c100701_g1	c100701_g1	3-oxoacyl-[acyl-carrier-protein] synthase II, chloroplastic OS=Arabidopsis thaliana GN=KAS2 PE=1 SV=1	PC-3p-109946_39	3-oxoacyl-[acyl-carrier-protein] synthase II	0.525
									ko00860	c123525_g1	c123525_g1	Protoporphyrinogen oxidase, mitochondrial OS=Nicotiana tabacum GN=PPXII PE=1 SV=1	PC-3p-673_2774	ferrochelatase	0.535
									ko00860	c112541_g2	c112541_g2	Uroporphyrinogen decarboxylase, chloroplastic OS=Nicotiana tabacum GN=DCUP PE=1 SV=1	nta-MIR167a-p3_2ss20AG21AG_2	ferrochelatase	0.535
									ko00860	c112541_g2	c112541_g2	Uroporphyrinogen decarboxylase, chloroplastic OS=Nicotiana tabacum GN=DCUP PE=1 SV=1	nta-MIR167a-p5_2ss20AG21AG	ferrochelatase	0.535
									ko03030	c112942_g1	c112942_g1	-	PC-3p-642_2857	proliferating cell nuclear antigen	0.546
									ko03030	c106285_g1	c106285_g1	Replication factor C subunit 2 OS=Oryza sativa subsp. japonica GN=RFC2 PE=2 SV=1	PC-3p-12721_393	proliferating cell nuclear antigen	0.546
									ko00051	c178461_g1	c178461_g1	Triosephosphate isomerase, cytosolic OS=Arabidopsis thaliana GN=CTIMC PE=1 SV=2	aly-MIR319c-p5_2ss1TC21TG	fructose-1,6-bisphosphatase I	0.563
									ko00051	c97302_g1	c97302_g1	Pyrophosphate--fructose 6-phosphate 1-phosphotransferase subunit beta OS=Ricinus communis GN=PFP-BETA PE=3 SV=1	PC-3p-38733_138	fructose-1,6-bisphosphatase I	0.563
									ko00051	c126726_g1	c126726_g1	ATP-dependent 6-phosphofructokinase 5, chloroplastic OS=Arabidopsis thaliana GN=PFK5 PE=1 SV=1	ptc-miR530a_R-2	fructose-1,6-bisphosphatase I	0.563
									ko00051	c178461_g1	c178461_g1	Triosephosphate isomerase, cytosolic OS=Arabidopsis thaliana GN=CTIMC PE=1 SV=2	gma-MIR319h-p3_2ss1TC21AG	fructose-1,6-bisphosphatase I	0.563
									ko00410	c121713_g1	c121713_g1	3-hydroxyisobutyryl-CoA hydrolase-like protein 4, mitochondrial OS=Arabidopsis thaliana GN=At3g24360 PE=2 SV=1	mes-MIR319h-p5_1ss19TC	polyamine oxidase	0.568
									ko00410	c121713_g1	c121713_g1	3-hydroxyisobutyryl-CoA hydrolase-like protein 4, mitochondrial OS=Arabidopsis thaliana GN=At3g24360 PE=2 SV=1	mtr-miR319a-5p_L-1_1ss20TC	polyamine oxidase	0.568
									ko00410	c109214_g3	c109214_g3	Dihydropyrimidine dehydrogenase (NADP(+)), chloroplastic OS=Arabidopsis thaliana GN=PYD1 PE=1 SV=1	PC-3p-35719_150	polyamine oxidase	0.568
									ko00460	c128089_g1	c128089_g1	Beta-glucosidase 47 OS=Arabidopsis thaliana GN=BGLU47 PE=3 SV=2	PC-3p-187652_17	glutamate dehydrogenase	0.604
									ko00460	c111914_g1	c111914_g1	Glutamate dehydrogenase A OS=Nicotiana plumbaginifolia GN=GDHA PE=2 SV=1	PC-3p-59714_85	glutamate dehydrogenase	0.604
									ko00460	c128089_g1	c128089_g1	Beta-glucosidase 47 OS=Arabidopsis thaliana GN=BGLU47 PE=3 SV=2	PC-5p-50250_103	glutamate dehydrogenase	0.604
									ko00906	c109524_g1	c109524_g1	Biotin carboxyl carrier protein of acetyl-CoA carboxylase 2, chloroplastic OS=Arabidopsis thaliana GN=BCCP2 PE=2 SV=1	ptc-miR530a_R+1_1ss20TG	zeaxanthin epoxidase	0.633
									ko00906	c109524_g1	c109524_g1	Biotin carboxyl carrier protein of acetyl-CoA carboxylase 2, chloroplastic OS=Arabidopsis thaliana GN=BCCP2 PE=2 SV=1	ptc-MIR530a-p3_2ss6TC20TG	zeaxanthin epoxidase	0.633
									ko00906	c109524_g1	c109524_g1	Biotin carboxyl carrier protein of acetyl-CoA carboxylase 2, chloroplastic OS=Arabidopsis thaliana GN=BCCP2 PE=2 SV=1	ptc-miR530a_R-2	zeaxanthin epoxidase	0.633
									ko00906	c119921_g1	c119921_g1	Bifunctional dTDP-4-dehydrorhamnose 3,5-epimerase/dTDP-4-dehydrorhamnose reductase OS=Arabidopsis thaliana GN=NRS/ER PE=1 SV=1	ptc-miR530a_R-2	zeaxanthin epoxidase	0.633
									ko00906	c109524_g1	c109524_g1	Biotin carboxyl carrier protein of acetyl-CoA carboxylase 2, chloroplastic OS=Arabidopsis thaliana GN=BCCP2 PE=2 SV=1	ptc-MIR530a-p5_1ss19TG	zeaxanthin epoxidase	0.633
									ko00196	c103016_g1	c103016_g1	Chlorophyll a-b binding protein 8, chloroplastic OS=Solanum lycopersicum GN=CAB8 PE=3 SV=1	PC-3p-673_2774	light-harvesting complex II chlorophyll a/b binding protein 1	0.634
									ko00196	c103016_g1	c103016_g1	Chlorophyll a-b binding protein 8, chloroplastic OS=Solanum lycopersicum GN=CAB8 PE=3 SV=1	PC-3p-187652_17	light-harvesting complex II chlorophyll a/b binding protein 1	0.634
									ko00196	c103016_g1	c103016_g1	Chlorophyll a-b binding protein 8, chloroplastic OS=Solanum lycopersicum GN=CAB8 PE=3 SV=1	PC-5p-36330_148	light-harvesting complex II chlorophyll a/b binding protein 1	0.634
									ko00196	c103016_g1	c103016_g1	Chlorophyll a-b binding protein 8, chloroplastic OS=Solanum lycopersicum GN=CAB8 PE=3 SV=1	PC-3p-35719_150	light-harvesting complex II chlorophyll a/b binding protein 1	0.634
									ko00592	c128323_g2	c128323_g2	Peroxisomal acyl-coenzyme A oxidase 1 OS=Arabidopsis thaliana GN=ACX1 PE=1 SV=1	mes-MIR477g-p5	hydroperoxide dehydratase	0.638
									ko00592	c128323_g2	c128323_g2	Peroxisomal acyl-coenzyme A oxidase 1 OS=Arabidopsis thaliana GN=ACX1 PE=1 SV=1	vvi-MIR477a-p5_1ss19TG	hydroperoxide dehydratase	0.638
									ko00592	c130742_g1	c130742_g1	Glyoxysomal fatty acid beta-oxidation multifunctional protein MFP-a OS=Cucumis sativus PE=1 SV=1	PC-5p-35375_152	hydroperoxide dehydratase	0.638
									ko00360	c192813_g1	c192813_g1	4-coumarate--CoA ligase 2 OS=Nicotiana tabacum GN=4CL2 PE=2 SV=1	ath-MIR858a-p5_1ss4GT	caffeoyl-CoA O-methyltransferase	0.702
									ko00360	c129873_g1	c129873_g1	4-hydroxyphenylpyruvate dioxygenase OS=Arabidopsis thaliana GN=HPD PE=1 SV=2	PC-5p-175759_19	caffeoyl-CoA O-methyltransferase	0.702
									ko00360	c129873_g1	c129873_g1	4-hydroxyphenylpyruvate dioxygenase OS=Arabidopsis thaliana GN=HPD PE=1 SV=2	PC-5p-175759_19	caffeoyl-CoA O-methyltransferase	0.702
									ko00900	c124349_g2	c124349_g2	1-deoxy-D-xylulose 5-phosphate reductoisomerase, chloroplastic OS=Mentha piperita GN=DXR PE=2 SV=2	PC-3p-187652_17	acetyl-CoA C-acetyltransferase	0.706
									ko00900	c125753_g1	c125753_g1	Isoprenylcysteine alpha-carbonyl methylesterase ICME OS=Arabidopsis thaliana GN=ICME PE=2 SV=1	PC-3p-187652_17	acetyl-CoA C-acetyltransferase	0.706
									ko00900	c125753_g1	c125753_g1	Isoprenylcysteine alpha-carbonyl methylesterase ICME OS=Arabidopsis thaliana GN=ICME PE=2 SV=1	PC-5p-132826_30	acetyl-CoA C-acetyltransferase	0.706
									ko00900	c125753_g1	c125753_g1	Isoprenylcysteine alpha-carbonyl methylesterase ICME OS=Arabidopsis thaliana GN=ICME PE=2 SV=1	PC-5p-50250_103	acetyl-CoA C-acetyltransferase	0.706
									ko00230	c116254_g1	c116254_g1	DNA-directed RNA polymerases II, IV and V subunit 3 OS=Arabidopsis thaliana GN=NRPB3 PE=1 SV=1	PC-5p-136_11235	DNA primase large subunit	0.721
									ko00230	c107726_g1	c107726_g1	ATP sulfurylase 1, chloroplastic OS=Arabidopsis thaliana GN=APS1 PE=1 SV=1	mtr-miR395a_L-1_1ss21CT	DNA primase large subunit	0.721
									ko00230	c21623_g1	c21623_g1	ATP sulfurylase 1, chloroplastic OS=Arabidopsis thaliana GN=APS1 PE=1 SV=1	mtr-miR395a_L-1_1ss21CT	DNA primase large subunit	0.721
									ko00230	c112942_g1	c112942_g1	-	PC-3p-642_2857	DNA primase large subunit	0.721
									ko00230	c107726_g1	c107726_g1	ATP sulfurylase 1, chloroplastic OS=Arabidopsis thaliana GN=APS1 PE=1 SV=1	mtr-miR395h_1ss1AC	DNA primase large subunit	0.721
									ko00230	c21623_g1	c21623_g1	ATP sulfurylase 1, chloroplastic OS=Arabidopsis thaliana GN=APS1 PE=1 SV=1	mtr-miR395h_1ss1AC	DNA primase large subunit	0.721
									ko00230	c114770_g2	c114770_g2	Probable pyruvate kinase, cytosolic isozyme OS=Arabidopsis thaliana GN=At4g26390 PE=3 SV=1	PC-5p-87470_53	DNA primase large subunit	0.721
									ko00230	c107726_g1	c107726_g1	ATP sulfurylase 1, chloroplastic OS=Arabidopsis thaliana GN=APS1 PE=1 SV=1	mtr-miR395a_L-1	DNA primase large subunit	0.721
									ko00230	c21623_g1	c21623_g1	ATP sulfurylase 1, chloroplastic OS=Arabidopsis thaliana GN=APS1 PE=1 SV=1	mtr-miR395a_L-1	DNA primase large subunit	0.721
									ko00230	c107726_g1	c107726_g1	ATP sulfurylase 1, chloroplastic OS=Arabidopsis thaliana GN=APS1 PE=1 SV=1	mtr-miR395a_1ss1AC	DNA primase large subunit	0.721
									ko00230	c21623_g1	c21623_g1	ATP sulfurylase 1, chloroplastic OS=Arabidopsis thaliana GN=APS1 PE=1 SV=1	mtr-miR395a_1ss1AC	DNA primase large subunit	0.721
									ko00230	c160801_g1	c160801_g1	DNA-directed RNA polymerase subunit beta'' OS=Gossypium hirsutum GN=rpoC2 PE=3 SV=1	PC-3p-109946_39	DNA primase large subunit	0.721
									ko00970	c111920_g1	c111920_g1	Aspartate--tRNA ligase, chloroplastic/mitochondrial OS=Arabidopsis thaliana GN=At4g33760 PE=2 SV=1	PC-3p-71385_68	phenylalanyl-tRNA synthetase beta chain	0.743
									ko00970	c112514_g1	c112514_g1	-	PC-5p-934_2228	phenylalanyl-tRNA synthetase beta chain	0.743
									ko00970	c111920_g1	c111920_g1	Aspartate--tRNA ligase, chloroplastic/mitochondrial OS=Arabidopsis thaliana GN=At4g33760 PE=2 SV=1	PC-3p-35719_150	phenylalanyl-tRNA synthetase beta chain	0.743
									ko03022	c112615_g2	c112615_g2	Transcription initiation factor TFIID subunit 12b OS=Arabidopsis thaliana GN=TAF12B PE=1 SV=1	mtr-miR396a-5p_R-1	transcription initiation factor TFIID subunit 6	0.757
									ko03430	c106285_g1	c106285_g1	Replication factor C subunit 2 OS=Oryza sativa subsp. japonica GN=RFC2 PE=2 SV=1	PC-3p-12721_393	proliferating cell nuclear antigen	0.779
									ko00310	c96089_g1	c96089_g1	Histone-lysine N-methyltransferase, H3 lysine-9 specific SUVH4 OS=Arabidopsis thaliana GN=SUVH4 PE=1 SV=2	gma-miR403a_R-3	acetyl-CoA C-acetyltransferase	0.787
									ko00190	c124550_g1	c124550_g1	-	PC-3p-673_2774	V-type H+-transporting ATPase subunit B	0.79
									ko00190	c115093_g2	c115093_g2	ATP synthase subunit d, mitochondrial OS=Arabidopsis thaliana GN=At3g52300 PE=1 SV=3	PC-5p-96535_47	V-type H+-transporting ATPase subunit B	0.79
									ko00190	c166284_g1	c166284_g1	NADH-ubiquinone oxidoreductase chain 4 OS=Mytilus edulis GN=ND4 PE=3 SV=2	gma-miR403a_R+1_1ss21GT	V-type H+-transporting ATPase subunit B	0.79
									ko00190	c122479_g1	c122479_g1	ATPase 4, plasma membrane-type OS=Arabidopsis thaliana GN=AHA4 PE=2 SV=2	mes-MIR319h-p5_1ss19TC	V-type H+-transporting ATPase subunit B	0.79
									ko00190	c130802_g1	c130802_g1	Plasma membrane ATPase 4 OS=Nicotiana plumbaginifolia GN=PMA4 PE=2 SV=1	PC-5p-31860_170	V-type H+-transporting ATPase subunit B	0.79
									ko00190	c166284_g1	c166284_g1	NADH-ubiquinone oxidoreductase chain 4 OS=Mytilus edulis GN=ND4 PE=3 SV=2	gma-miR403a_R-3	V-type H+-transporting ATPase subunit B	0.79
									ko00190	c130802_g1	c130802_g1	Plasma membrane ATPase 4 OS=Nicotiana plumbaginifolia GN=PMA4 PE=2 SV=1	PC-5p-145170_26	V-type H+-transporting ATPase subunit B	0.79
									ko00190	c130802_g1	c130802_g1	Plasma membrane ATPase 4 OS=Nicotiana plumbaginifolia GN=PMA4 PE=2 SV=1	PC-5p-63370_79	V-type H+-transporting ATPase subunit B	0.79
									ko00190	c130802_g1	c130802_g1	Plasma membrane ATPase 4 OS=Nicotiana plumbaginifolia GN=PMA4 PE=2 SV=1	PC-5p-22712_240	V-type H+-transporting ATPase subunit B	0.79
									ko00190	c109842_g5	c109842_g5	NADH dehydrogenase [ubiquinone] iron-sulfur protein 3 OS=Solanum tuberosum GN=NAD9 PE=1 SV=3	PC-3p-109946_39	V-type H+-transporting ATPase subunit B	0.79
									ko00030	c114271_g1	c114271_g1	Probable 6-phosphogluconolactonase 2 OS=Oryza sativa subsp. japonica GN=Os07g0604000 PE=2 SV=1	aly-MIR169m-p3_2ss9TG19TG	fructose-1,6-bisphosphatase I	0.791
									ko00030	c126726_g1	c126726_g1	ATP-dependent 6-phosphofructokinase 5, chloroplastic OS=Arabidopsis thaliana GN=PFK5 PE=1 SV=1	ptc-miR530a_R-2	fructose-1,6-bisphosphatase I	0.791
									ko00910	c111914_g1	c111914_g1	Glutamate dehydrogenase A OS=Nicotiana plumbaginifolia GN=GDHA PE=2 SV=1	PC-3p-59714_85	glutamate dehydrogenase	0.795
									ko00380	c124769_g1	c124769_g1	Catalase isozyme 1 OS=Gossypium hirsutum GN=CAT1 PE=2 SV=2	PC-5p-36330_148	acetyl-CoA C-acetyltransferase	0.802
									ko03015	c98185_g2	c98185_g2	Eukaryotic peptide chain release factor subunit 1-1 OS=Arabidopsis thaliana GN=ERF1-1 PE=1 SV=2	gra-miR827b_L+1_2ss8TG21GT	cleavage and polyadenylation specificity factor subunit 6/7	0.828
									ko03015	c126611_g1	c126611_g1	Serine/threonine protein phosphatase 2A 59 kDa regulatory subunit B' gamma isoform OS=Arabidopsis thaliana GN=B'GAMMA PE=1 SV=2	PC-3p-71385_68	cleavage and polyadenylation specificity factor subunit 6/7	0.828
									ko03015	c115410_g1	c115410_g1	Protein phosphatase PP2A regulatory subunit A (Fragment) OS=Pisum sativum PE=2 SV=1	nta-MIR167a-p3_2ss20AG21AG_2	cleavage and polyadenylation specificity factor subunit 6/7	0.828
									ko03015	c107239_g2	c107239_g2	Serine/threonine protein phosphatase 2A 57 kDa regulatory subunit B' beta isoform OS=Arabidopsis thaliana GN=B'BETA PE=1 SV=1	gma-MIR530a-p5_3ss2GT18TC20TG	cleavage and polyadenylation specificity factor subunit 6/7	0.828
									ko03015	c115410_g1	c115410_g1	Protein phosphatase PP2A regulatory subunit A (Fragment) OS=Pisum sativum PE=2 SV=1	nta-MIR167a-p5_2ss20AG21AG	cleavage and polyadenylation specificity factor subunit 6/7	0.828
									ko03015	c126611_g1	c126611_g1	Serine/threonine protein phosphatase 2A 59 kDa regulatory subunit B' gamma isoform OS=Arabidopsis thaliana GN=B'GAMMA PE=1 SV=2	PC-5p-36330_148	cleavage and polyadenylation specificity factor subunit 6/7	0.828
									ko03015	c98185_g2	c98185_g2	Eukaryotic peptide chain release factor subunit 1-1 OS=Arabidopsis thaliana GN=ERF1-1 PE=1 SV=2	gra-miR827b_2ss7TG20GT	cleavage and polyadenylation specificity factor subunit 6/7	0.828
									ko00195	c119447_g2	c119447_g2	Photosystem I reaction center subunit IV, chloroplastic OS=Spinacia oleracea GN=PSAE-1 PE=1 SV=1	ptc-miR530a_R+1_1ss20TG	photosystem II oxygen-evolving enhancer protein 2	0.831
									ko00195	c126951_g2	c126951_g2	Putative oxygen-evolving enhancer protein 2-2 OS=Arabidopsis thaliana GN=PSBP2 PE=5 SV=3	PC-5p-132826_30	photosystem II oxygen-evolving enhancer protein 2	0.831
									ko00195	c119447_g2	c119447_g2	Photosystem I reaction center subunit IV, chloroplastic OS=Spinacia oleracea GN=PSAE-1 PE=1 SV=1	ptc-miR530a_R-2	photosystem II oxygen-evolving enhancer protein 2	0.831
									ko00195	c126951_g2	c126951_g2	Putative oxygen-evolving enhancer protein 2-2 OS=Arabidopsis thaliana GN=PSBP2 PE=5 SV=3	PC-5p-24283_224	photosystem II oxygen-evolving enhancer protein 2	0.831
									ko00195	c119447_g2	c119447_g2	Photosystem I reaction center subunit IV, chloroplastic OS=Spinacia oleracea GN=PSAE-1 PE=1 SV=1	ptc-MIR530a-p5_1ss19TG	photosystem II oxygen-evolving enhancer protein 2	0.831
									ko01210	c129475_g1	c129475_g1	Aspartate-semialdehyde dehydrogenase OS=Bacillus subtilis (strain 168) GN=asd PE=1 SV=1	vvi-MIR395i-p5_2ss13AG20TC	aspartate aminotransferase, cytoplasmic	0.862
									ko01210	c128633_g2	c128633_g2	Glutamate--glyoxylate aminotransferase 1 OS=Arabidopsis thaliana GN=GGAT1 PE=1 SV=1	PC-5p-72246_67	aspartate aminotransferase, cytoplasmic	0.862
									ko03410	c112942_g1	c112942_g1	-	PC-3p-642_2857	proliferating cell nuclear antigen	0.864
									ko00520	c109037_g1	c109037_g1	Bifunctional dTDP-4-dehydrorhamnose 3,5-epimerase/dTDP-4-dehydrorhamnose reductase OS=Arabidopsis thaliana GN=NRS/ER PE=1 SV=1	gra-MIR8757b-p3_2ss14TC18GC	UDP-glucuronate 4-epimerase	0.881
									ko00520	c119921_g1	c119921_g1	Bifunctional dTDP-4-dehydrorhamnose 3,5-epimerase/dTDP-4-dehydrorhamnose reductase OS=Arabidopsis thaliana GN=NRS/ER PE=1 SV=1	ptc-miR530a_R-2	UDP-glucuronate 4-epimerase	0.881
									ko00520	c109037_g1	c109037_g1	Bifunctional dTDP-4-dehydrorhamnose 3,5-epimerase/dTDP-4-dehydrorhamnose reductase OS=Arabidopsis thaliana GN=NRS/ER PE=1 SV=1	gra-MIR8757b-p5_2ss14TC18GC	UDP-glucuronate 4-epimerase	0.881
									ko00520	c112881_g1	c112881_g1	UDP-glucuronic acid decarboxylase 1 OS=Arabidopsis thaliana GN=UXS1 PE=1 SV=1	gma-miR164a_L+1	UDP-glucuronate 4-epimerase	0.881
									ko00280	c121713_g1	c121713_g1	3-hydroxyisobutyryl-CoA hydrolase-like protein 4, mitochondrial OS=Arabidopsis thaliana GN=At3g24360 PE=2 SV=1	mes-MIR319h-p5_1ss19TC	acetyl-CoA C-acetyltransferase	0.883
									ko00280	c121713_g1	c121713_g1	3-hydroxyisobutyryl-CoA hydrolase-like protein 4, mitochondrial OS=Arabidopsis thaliana GN=At3g24360 PE=2 SV=1	mtr-miR319a-5p_L-1_1ss20TC	acetyl-CoA C-acetyltransferase	0.883
									ko00350	c129873_g1	c129873_g1	4-hydroxyphenylpyruvate dioxygenase OS=Arabidopsis thaliana GN=HPD PE=1 SV=2	PC-5p-175759_19	aspartate aminotransferase, cytoplasmic	0.885
									ko00350	c129873_g1	c129873_g1	4-hydroxyphenylpyruvate dioxygenase OS=Arabidopsis thaliana GN=HPD PE=1 SV=2	PC-5p-175759_19	aspartate aminotransferase, cytoplasmic	0.885
									ko01230	c121576_g1	c121576_g1	Imidazole glycerol phosphate synthase hisHF, chloroplastic OS=Arabidopsis thaliana GN=HISN4 PE=2 SV=1	PC-3p-21061_257	glyceraldehyde 3-phosphate dehydrogenase	0.894
									ko01230	c129475_g1	c129475_g1	Aspartate-semialdehyde dehydrogenase OS=Bacillus subtilis (strain 168) GN=asd PE=1 SV=1	vvi-MIR395i-p5_2ss13AG20TC	glyceraldehyde 3-phosphate dehydrogenase	0.894
									ko01230	c126891_g1	c126891_g1	-	ath-MIR395d-p5_3ss1GT18AG19TC	glyceraldehyde 3-phosphate dehydrogenase	0.894
									ko01230	c122333_g2	c122333_g2	Phosphoglycerate kinase, cytosolic OS=Nicotiana tabacum PE=2 SV=1	mes-MIR319h-p5_1ss19TC	glyceraldehyde 3-phosphate dehydrogenase	0.894
									ko01230	c122333_g2	c122333_g2	Phosphoglycerate kinase, cytosolic OS=Nicotiana tabacum PE=2 SV=1	mtr-miR319a-5p_L-1R-1_1ss20TC	glyceraldehyde 3-phosphate dehydrogenase	0.894
									ko01230	c178461_g1	c178461_g1	Triosephosphate isomerase, cytosolic OS=Arabidopsis thaliana GN=CTIMC PE=1 SV=2	aly-MIR319c-p5_2ss1TC21TG	glyceraldehyde 3-phosphate dehydrogenase	0.894
									ko01230	c121576_g1	c121576_g1	Imidazole glycerol phosphate synthase hisHF, chloroplastic OS=Arabidopsis thaliana GN=HISN4 PE=2 SV=1	PC-3p-116695_36	glyceraldehyde 3-phosphate dehydrogenase	0.894
									ko01230	c122333_g2	c122333_g2	Phosphoglycerate kinase, cytosolic OS=Nicotiana tabacum PE=2 SV=1	mtr-miR319a-5p_L-1_1ss20TC	glyceraldehyde 3-phosphate dehydrogenase	0.894
									ko01230	c121576_g1	c121576_g1	Imidazole glycerol phosphate synthase hisHF, chloroplastic OS=Arabidopsis thaliana GN=HISN4 PE=2 SV=1	nta-MIR167a-p3_2ss20AG21AG_2	glyceraldehyde 3-phosphate dehydrogenase	0.894
									ko01230	c128633_g2	c128633_g2	Glutamate--glyoxylate aminotransferase 1 OS=Arabidopsis thaliana GN=GGAT1 PE=1 SV=1	PC-5p-72246_67	glyceraldehyde 3-phosphate dehydrogenase	0.894
									ko01230	c124909_g1	c124909_g1	2,3-bisphosphoglycerate-independent phosphoglycerate mutase OS=Ricinus communis PE=1 SV=2	PC-5p-132826_30	glyceraldehyde 3-phosphate dehydrogenase	0.894
									ko01230	c114770_g2	c114770_g2	Probable pyruvate kinase, cytosolic isozyme OS=Arabidopsis thaliana GN=At4g26390 PE=3 SV=1	PC-5p-87470_53	glyceraldehyde 3-phosphate dehydrogenase	0.894
									ko01230	c121576_g1	c121576_g1	Imidazole glycerol phosphate synthase hisHF, chloroplastic OS=Arabidopsis thaliana GN=HISN4 PE=2 SV=1	nta-MIR167a-p5_2ss20AG21AG	glyceraldehyde 3-phosphate dehydrogenase	0.894
									ko01230	c126726_g1	c126726_g1	ATP-dependent 6-phosphofructokinase 5, chloroplastic OS=Arabidopsis thaliana GN=PFK5 PE=1 SV=1	ptc-miR530a_R-2	glyceraldehyde 3-phosphate dehydrogenase	0.894
									ko01230	c178461_g1	c178461_g1	Triosephosphate isomerase, cytosolic OS=Arabidopsis thaliana GN=CTIMC PE=1 SV=2	gma-MIR319h-p3_2ss1TC21AG	glyceraldehyde 3-phosphate dehydrogenase	0.894
									ko01230	c121576_g1	c121576_g1	Imidazole glycerol phosphate synthase hisHF, chloroplastic OS=Arabidopsis thaliana GN=HISN4 PE=2 SV=1	PC-3p-105382_41	glyceraldehyde 3-phosphate dehydrogenase	0.894
									ko03040	c67096_g1	c67096_g1	-	ath-MIR858a-p5_1ss4GT	splicing factor 3A subunit 3	0.899
									ko03040	c130205_g2	c130205_g2	Pre-mRNA-processing protein 40A OS=Arabidopsis thaliana GN=PRP40A PE=1 SV=1	mtr-miR319a-5p_L-1R-1_1ss20TC	splicing factor 3A subunit 3	0.899
									ko03040	c127061_g3	c127061_g3	Serine/arginine-rich splicing factor SC35 OS=Arabidopsis thaliana GN=SC35 PE=1 SV=1	nta-MIR167a-p3_2ss20AG21AG_2	splicing factor 3A subunit 3	0.899
									ko03040	c121469_g1	c121469_g1	THO complex subunit 1 OS=Arabidopsis thaliana GN=THO1 PE=1 SV=1	ath-MIR395d-p5_2ss18AG19TC	splicing factor 3A subunit 3	0.899
									ko03040	c127061_g3	c127061_g3	Serine/arginine-rich splicing factor SC35 OS=Arabidopsis thaliana GN=SC35 PE=1 SV=1	nta-MIR167a-p5_2ss20AG21AG	splicing factor 3A subunit 3	0.899
									ko03040	c130379_g1	c130379_g1	Heat shock 70 kDa protein OS=Glycine max GN=HSP70 PE=3 SV=1	PC-5p-114610_37	splicing factor 3A subunit 3	0.899
									ko03013	c106524_g1	c106524_g1	Protein PIR OS=Arabidopsis thaliana GN=PIR PE=1 SV=2	stu-miR167d-3p	nuclear pore complex protein Nup98-Nup96	0.905
									ko03013	c127021_g1	c127021_g1	Eukaryotic translation initiation factor 2 subunit 3 OS=Drosophila melanogaster GN=eIF-2gamma PE=2 SV=1	PC-3p-52463_99	nuclear pore complex protein Nup98-Nup96	0.905
									ko03013	c121469_g1	c121469_g1	THO complex subunit 1 OS=Arabidopsis thaliana GN=THO1 PE=1 SV=1	ath-MIR395d-p5_2ss18AG19TC	nuclear pore complex protein Nup98-Nup96	0.905
									ko03013	c125801_g1	c125801_g1	Nuclear pore complex protein NUP107 OS=Arabidopsis thaliana GN=NUP107 PE=1 SV=1	PC-3p-18759_287	nuclear pore complex protein Nup98-Nup96	0.905
									ko03013	c105170_g1	c105170_g1	Translation initiation factor eIF-2B subunit beta OS=Dictyostelium discoideum GN=eif2b2 PE=3 SV=1	PC-3p-35719_150	nuclear pore complex protein Nup98-Nup96	0.905
									ko04075	c124298_g1	c124298_g1	Auxin-responsive protein SAUR36 OS=Arabidopsis thaliana GN=SAUR36 PE=2 SV=1	ptc-MIR319c-p5_1ss18TC	BR-signaling kinase	0.91
									ko04075	c118078_g1	c118078_g1	Transcription factor TGA3 OS=Arabidopsis thaliana GN=TGA3 PE=1 SV=1	aly-MIR169m-p3_2ss9TG19TG	BR-signaling kinase	0.91
									ko04075	c128717_g1	c128717_g1	Protein ETHYLENE INSENSITIVE 3 OS=Arabidopsis thaliana GN=EIN3 PE=1 SV=1	aly-MIR169m-p3_2ss9TG19TG	BR-signaling kinase	0.91
									ko04075	c124461_g1	c124461_g1	Protein phosphatase 2C 16 OS=Arabidopsis thaliana GN=HAB1 PE=1 SV=1	PC-3p-109946_39	BR-signaling kinase	0.91
									ko04075	c127895_g1	c127895_g1	Probable serine/threonine-protein kinase At4g35230 OS=Arabidopsis thaliana GN=At4g35230 PE=1 SV=1	ptc-MIR530a-p5_1ss19TG	BR-signaling kinase	0.91
									ko00500	c84732_g1	c84732_g1	Probable alpha,alpha-trehalose-phosphate synthase [UDP-forming] 10 OS=Arabidopsis thaliana GN=TPS10 PE=2 SV=1	gra-miR172a_L-1R+1_1ss8TC	trehalose 6-phosphate phosphatase	0.912
									ko00500	c130575_g1	c130575_g1	4-alpha-glucanotransferase DPE2 OS=Arabidopsis thaliana GN=DPE2 PE=1 SV=1	PC-5p-145170_26	trehalose 6-phosphate phosphatase	0.912
									ko00500	c84732_g1	c84732_g1	Probable alpha,alpha-trehalose-phosphate synthase [UDP-forming] 10 OS=Arabidopsis thaliana GN=TPS10 PE=2 SV=1	ptc-MIR172d-p5_1ss21AC	trehalose 6-phosphate phosphatase	0.912
									ko00500	c123135_g3	c123135_g3	Beta-fructofuranosidase, insoluble isoenzyme 1 OS=Daucus carota GN=INV1 PE=1 SV=1	PC-3p-187652_17	trehalose 6-phosphate phosphatase	0.912
									ko00500	c128089_g1	c128089_g1	Beta-glucosidase 47 OS=Arabidopsis thaliana GN=BGLU47 PE=3 SV=2	PC-3p-187652_17	trehalose 6-phosphate phosphatase	0.912
									ko00500	c130575_g1	c130575_g1	4-alpha-glucanotransferase DPE2 OS=Arabidopsis thaliana GN=DPE2 PE=1 SV=1	PC-5p-103438_42	trehalose 6-phosphate phosphatase	0.912
									ko00500	c130575_g1	c130575_g1	4-alpha-glucanotransferase DPE2 OS=Arabidopsis thaliana GN=DPE2 PE=1 SV=1	PC-5p-75309_64	trehalose 6-phosphate phosphatase	0.912
									ko00500	c130575_g1	c130575_g1	4-alpha-glucanotransferase DPE2 OS=Arabidopsis thaliana GN=DPE2 PE=1 SV=1	PC-5p-36330_148	trehalose 6-phosphate phosphatase	0.912
									ko00500	c130575_g1	c130575_g1	4-alpha-glucanotransferase DPE2 OS=Arabidopsis thaliana GN=DPE2 PE=1 SV=1	PC-5p-96059_47	trehalose 6-phosphate phosphatase	0.912
									ko00500	c128089_g1	c128089_g1	Beta-glucosidase 47 OS=Arabidopsis thaliana GN=BGLU47 PE=3 SV=2	PC-5p-50250_103	trehalose 6-phosphate phosphatase	0.912
									ko00500	c112881_g1	c112881_g1	UDP-glucuronic acid decarboxylase 1 OS=Arabidopsis thaliana GN=UXS1 PE=1 SV=1	gma-miR164a_L+1	trehalose 6-phosphate phosphatase	0.912
									ko00330	c34870_g1	c34870_g1	S-adenosylmethionine decarboxylase proenzyme OS=Nicotiana sylvestris GN=SAMDC1 PE=2 SV=1	mtr-miR319a-5p_L-1R-1_1ss20TC	polyamine oxidase	0.923
									ko03018	c127336_g1	c127336_g1	Chaperonin CPN60-2, mitochondrial OS=Cucurbita maxima GN=CPN60-2 PE=1 SV=1	gra-miR172a_L-1R+1_1ss8TC	DNA topoisomerase 2-associated protein PAT1	0.923
									ko03018	c127336_g1	c127336_g1	Chaperonin CPN60-2, mitochondrial OS=Cucurbita maxima GN=CPN60-2 PE=1 SV=1	ptc-MIR172d-p5_1ss21AC	DNA topoisomerase 2-associated protein PAT1	0.923
									ko03018	c126726_g1	c126726_g1	ATP-dependent 6-phosphofructokinase 5, chloroplastic OS=Arabidopsis thaliana GN=PFK5 PE=1 SV=1	ptc-miR530a_R-2	DNA topoisomerase 2-associated protein PAT1	0.923
									ko03018	c125476_g1	c125476_g1	mRNA-decapping enzyme-like protein OS=Arabidopsis thaliana GN=At1g08370 PE=1 SV=2	PC-5p-35168_153	DNA topoisomerase 2-associated protein PAT1	0.923
									ko00480	c128743_g2	c128743_g2	Glutathione S-transferase PARB OS=Nicotiana tabacum GN=PARB PE=2 SV=1	PC-5p-145170_26	leucyl aminopeptidase	0.927
									ko00480	c97063_g1	c97063_g1	Leucine aminopeptidase 2, chloroplastic OS=Arabidopsis thaliana GN=At4g30910 PE=2 SV=1	PC-3p-109946_39	leucyl aminopeptidase	0.927
									ko00940	c192813_g1	c192813_g1	4-coumarate--CoA ligase 2 OS=Nicotiana tabacum GN=4CL2 PE=2 SV=1	ath-MIR858a-p5_1ss4GT	cinnamoyl-CoA reductase	0.936
									ko00940	c126177_g1	c126177_g1	Cationic peroxidase 1 OS=Arachis hypogaea GN=PNC1 PE=1 SV=2	aly-miR172a-5p_R+1_2ss2TC11CT	cinnamoyl-CoA reductase	0.936
									ko00940	c128089_g1	c128089_g1	Beta-glucosidase 47 OS=Arabidopsis thaliana GN=BGLU47 PE=3 SV=2	PC-3p-187652_17	cinnamoyl-CoA reductase	0.936
									ko00940	c128089_g1	c128089_g1	Beta-glucosidase 47 OS=Arabidopsis thaliana GN=BGLU47 PE=3 SV=2	PC-5p-50250_103	cinnamoyl-CoA reductase	0.936
									ko00270	c129475_g1	c129475_g1	Aspartate-semialdehyde dehydrogenase OS=Bacillus subtilis (strain 168) GN=asd PE=1 SV=1	vvi-MIR395i-p5_2ss13AG20TC	malate dehydrogenase	0.958
									ko00270	c34870_g1	c34870_g1	S-adenosylmethionine decarboxylase proenzyme OS=Nicotiana sylvestris GN=SAMDC1 PE=2 SV=1	mtr-miR319a-5p_L-1R-1_1ss20TC	malate dehydrogenase	0.958
									ko03008	c130008_g1	c130008_g1	Midasin OS=Dictyostelium discoideum GN=mdn1 PE=3 SV=2	mtr-miR395a_L-1_1ss21CT	nucleolar GTP-binding protein	0.97
									ko03008	c130008_g1	c130008_g1	Midasin OS=Dictyostelium discoideum GN=mdn1 PE=3 SV=2	mtr-miR395h_1ss1AC	nucleolar GTP-binding protein	0.97
									ko03008	c130008_g1	c130008_g1	Midasin OS=Dictyostelium discoideum GN=mdn1 PE=3 SV=2	mtr-miR395a_L-1	nucleolar GTP-binding protein	0.97
									ko03008	c130008_g1	c130008_g1	Midasin OS=Dictyostelium discoideum GN=mdn1 PE=3 SV=2	mtr-miR395a_1ss1AC	nucleolar GTP-binding protein	0.97
									ko03010	c114094_g4	c114094_g4	60S ribosomal protein L17-2 OS=Arabidopsis thaliana GN=RPL17B PE=2 SV=2	vvi-MIR395m-p5	small subunit ribosomal protein S17e	0.996
									ko03010	c103331_g1	c103331_g1	40S ribosomal protein S30 OS=Arabidopsis thaliana GN=RPS30A PE=3 SV=3	mes-MIR477g-p5	small subunit ribosomal protein S17e	0.996
									ko03010	c185818_g1	c185818_g1	40S ribosomal protein S6 OS=Aplysia californica GN=RPS6 PE=2 SV=1	mes-MIR477g-p5	small subunit ribosomal protein S17e	0.996
									ko03010	c108539_g1	c108539_g1	60S ribosomal protein L34 OS=Pisum sativum GN=RPL34 PE=2 SV=1	PC-5p-140853_27	small subunit ribosomal protein S17e	0.996
									ko03010	c132792_g1	c132792_g1	50S ribosomal protein L9, chloroplastic OS=Triticum aestivum GN=RPL9 PE=2 SV=1	mtr-MIR169b-p5_2ss12CG20CT	small subunit ribosomal protein S17e	0.996
									ko03010	c117594_g1	c117594_g1	40S ribosomal protein S4 OS=Prunus armeniaca GN=RPS4 PE=2 SV=1	ptc-miR530a_R-2	small subunit ribosomal protein S17e	0.996
									ko03010	c111819_g2	c111819_g2	Ribosomal protein S3, mitochondrial OS=Petunia hybrida GN=YRPS3 PE=2 SV=1	PC-3p-36143_149	small subunit ribosomal protein S17e	0.996
									ko03010	c115619_g2	c115619_g2	40S ribosomal protein S15a-1 OS=Arabidopsis thaliana GN=RPS15AA PE=2 SV=2	gra-miR827b_2ss7TG20GT	small subunit ribosomal protein S17e	0.996
									ko03010	c123135_g1	c123135_g1	60S acidic ribosomal protein P0 OS=Oxybasis rubra PE=2 SV=1	stu-MIR8005a-p3_1ss5GA	small subunit ribosomal protein S17e	0.996
