# Supplementary material for: MicroRNA858-mediated regulation of anthocyanin biosynthesis in kiwifruit (Actinidia arguta) based on small RNA sequencing
Source: PLoS One. 2019 May 23;14(5):e0217480. doi: 10.1371/journal.pone.0217480 (PMC6532936; doi:10.1371/journal.pone.0217480)
Supplement: S7 Table — (XLSX) [file pone.0217480.s010.xlsx]

## Sheet: Sheet1
S7 Table. Annotation of target genes for 13 miRNAs
miRNA ID	Transcript ID	Gene ID	Gene Annoation	Score	Range	Strand	GO	KEGG
aly-MIR319c-p5_2ss1TC21TG	c125472_g1	c125472_g1	-	3	1216-1236	1	GO:0032040(small-subunit processome)
aly-MIR319c-p5_2ss1TC21TG	c178461_g1	c178461_g1	Triosephosphate isomerase, cytosolic OS=Arabidopsis thaliana GN=CTIMC PE=1 SV=2	4	337-357	1	GO:0046486(glycerolipid metabolic process);GO:0006000(fructose metabolic process);GO:0015976(carbon utilization);GO:0006020(inositol metabolic process);GO:0008152(metabolic process);GO:0006094(gluconeogenesis);GO:0006096(glycolytic process);GO:0006013(mannose metabolic process);GO:0004807(triose-phosphate isomerase activity)	ko00010( triosephosphate isomerase );ko00051( triosephosphate isomerase );ko00562( triosephosphate isomerase );ko00710( triosephosphate isomerase );ko01200( triosephosphate isomerase );ko01230( triosephosphate isomerase )
aly-MIR319c-p5_2ss1TC21TG	c95930_g1	c95930_g1	-	4	168-189	1
aly-MIR319c-p5_2ss1TC21TG	c108287_g1	c108287_g1	-	4	40-61	1
aly-MIR319c-p5_2ss1TC21TG	c54103_g1	c54103_g1	-	4	64-84	1
ath-miR858a_L-1R-2	c117568_g2	c117568_g2	-	4	76-93	1	GO:0005515(protein binding)
ath-miR858a_L-1R-2	c130390_g3	c130390_g3	Ankyrin repeat-containing protein At3g12360 OS=Arabidopsis thaliana GN=At3g12360 PE=2 SV=1	2	1196-1213	1	GO:0005515(protein binding);GO:0004222(metalloendopeptidase activity)
ath-miR858a_L-1R-2	c184120_g1	c184120_g1	DNA topoisomerase 2-alpha OS=Gallus gallus GN=TOP2A PE=2 SV=2	4	156-173	1	GO:0006265(DNA topological change);GO:0003918(DNA topoisomerase type II );GO:0005524(ATP binding);GO:0003677(DNA binding)
ath-miR858a_L-1R-2	c66545_g1	c66545_g1	Myb-related protein Myb4 OS=Oryza sativa subsp. japonica GN=MYB4 PE=2 SV=2	3	366-383	1	GO:0006338(chromatin remodeling);GO:0003676(nucleic acid binding);GO:0016818(hydrolase activity, acting on acid anhydrides, in phosphorus-containing anhydrides);GO:0005524(ATP binding);GO:0005634(nucleus)	ko04626(myb proto-oncogene protein,ko plant )
ath-miR858a_L-1R-2	c112206_g2	c112206_g2	Myb-related protein 305 OS=Antirrhinum majus GN=MYB305 PE=2 SV=1	3	601-618	1	GO:0006338(chromatin remodeling);GO:0003676(nucleic acid binding);GO:0016818(hydrolase activity, acting on acid anhydrides, in phosphorus-containing anhydrides);GO:0005524(ATP binding);GO:0005634(nucleus)	ko04626(myb proto-oncogene protein,ko plant )
ath-miR858a_L-1R-2	c112206_g1	c112206_g1	Myb-related protein 305 OS=Antirrhinum majus GN=MYB305 PE=2 SV=1	4	1228-1245	1	GO:0006338(chromatin remodeling);GO:0005524(ATP binding);GO:0003676(nucleic acid binding);GO:0016818(hydrolase activity, acting on acid anhydrides, in phosphorus-containing anhydrides);GO:0005634(nucleus)	ko04626(myb proto-oncogene protein,ko plant )
ath-miR858a_L-1R-2	c115839_g1	c115839_g1	Transcription repressor MYB4 OS=Arabidopsis thaliana GN=MYB4 PE=1 SV=1	4	280-297	1	GO:0006338(chromatin remodeling);GO:0005524(ATP binding);GO:0003676(nucleic acid binding);GO:0016818(hydrolase activity, acting on acid anhydrides, in phosphorus-containing anhydrides);GO:0005634(nucleus)	ko04626(myb proto-oncogene protein,ko plant )
ath-miR858a_L-1R-2	c92343_g1	c92343_g1	Transcription factor MYB51 OS=Arabidopsis thaliana GN=MYB51 PE=1 SV=2	3	993-1010	1	GO:0006338(chromatin remodeling);GO:0016818(hydrolase activity, acting on acid anhydrides, in phosphorus-containing anhydrides);GO:0003676(nucleic acid binding);GO:0005524(ATP binding);GO:0005634(nucleus)	ko04626(myb proto-oncogene protein,ko plant )
ath-miR858a_L-1R-2	c115839_g2	c115839_g2	Transcription repressor MYB4 OS=Arabidopsis thaliana GN=MYB4 PE=1 SV=1	4	330-347	1	GO:0006338(chromatin remodeling);GO:0016818(hydrolase activity, acting on acid anhydrides, in phosphorus-containing anhydrides);GO:0003676(nucleic acid binding);GO:0005524(ATP binding);GO:0005634(nucleus)	ko04626(myb proto-oncogene protein,ko plant )
ath-miR858a_L-1R-2	c122982_g1	c122982_g1	Transcription termination factor 3, mitochondrial OS=Rattus norvegicus GN=Mterf3 PE=2 SV=1	4	2380-2397	1	GO:0006355(regulation of transcription, DNA-templated);GO:0003690(double-stranded DNA binding);GO:0005739(mitochondrion)
ath-miR858a_L-1R-2	c130668_g3	c130668_g3	Probable aminopyrimidine aminohydrolase, mitochondrial OS=Arabidopsis thaliana GN=TNEA_C PE=2 SV=1	4	1854-1871	1	GO:0006446(regulation of translational initiation);GO:0006413(translational initiation);GO:0003723(RNA binding);GO:0003743(translation initiation factor activity);GO:0005737(cytoplasm);GO:0005840(ribosome)
ath-miR858a_L-1R-2	c129617_g1	c129617_g1	Metal transporter Nramp2 OS=Arabidopsis thaliana GN=NRAMP2 PE=2 SV=1	4	825-842	1	GO:0006810(transport);GO:0005215(transporter activity);GO:0016020(membrane)
ath-miR858a_L-1R-2	c130268_g1	c130268_g1	Folate-biopterin transporter 1, chloroplastic OS=Arabidopsis thaliana GN=At2g32040 PE=1 SV=2	2.5	569-586	1	GO:0006810(transport);GO:0006338(chromatin remodeling);GO:0055085(transmembrane transport);GO:0015884(folic acid transport);GO:0015885(5-formyltetrahydrofolate transport);GO:0015231(5-formyltetrahydrofolate transporter activity);GO:0003676(nucleic acid binding);GO:0016818(hydrolase activity, acting on acid anhydrides, in phosphorus-containing anhydrides);GO:0005524(ATP binding);GO:0005634(nucleus…
ath-miR858a_L-1R-2	c90416_g1	c90416_g1	-	4	551-568	1	GO:0008608(attachment of spindle microtubules to kinetochore);GO:0072686(mitotic spindle);GO:0042729(DASH complex)
ath-miR858a_L-1R-2	c121154_g1	c121154_g1	Ras-related protein RABF1 OS=Arabidopsis thaliana GN=RABF1 PE=1 SV=1	4	1074-1091	1	GO:0015031(protein transport);GO:0006184(obsolete GTP catabolic process);GO:0007264(small GTPase mediated signal transduction);GO:0003924(GTPase activity);GO:0005525(GTP binding)	ko04144( Ras-related protein Rab-5C );ko04145( Ras-related protein Rab-5C )
ath-miR858a_L-1R-2	c105731_g1	c105731_g1	Anthocyanin regulatory C1 protein OS=Zea mays GN=C1 PE=2 SV=1	3	313-330	1	GO:0015992(proton transport);GO:0006814(sodium ion transport);GO:0006120(mitochondrial electron transport, NADH to ubiquinone);GO:0006744(ubiquinone biosynthetic process);GO:0008137(NADH dehydrogenase );GO:0005743(mitochondrial inner membrane)	ko04626(myb proto-oncogene protein,ko plant )
ath-miR858a_L-1R-2	c92011_g1	c92011_g1	Transcription factor TT2 OS=Arabidopsis thaliana GN=TT2 PE=1 SV=1	2	29-46	1	GO:0019031(viral envelope)	ko04626(myb proto-oncogene protein,ko plant )
ath-miR858a_L-1R-2	c75197_g1	c75197_g1	Photosystem II CP47 reaction center protein OS=Hordeum vulgare GN=psbB PE=1 SV=2	4	38-54	1	GO:0019684(photosynthesis, light reaction);GO:0009767(photosynthetic electron transport chain);GO:0016168(chlorophyll binding);GO:0016020(membrane);GO:0009521(photosystem)
ath-miR858a_L-1R-2	c127199_g2	c127199_g2	-	4	378-394	1	GO:0042802(identical protein binding)
ath-miR858a_L-1R-2	c112720_g1	c112720_g1	UDP-galactose/UDP-glucose transporter 4 OS=Arabidopsis thaliana GN=UTR4 PE=2 SV=1	4	350-367	1	GO:0055085(transmembrane transport);GO:0016020(membrane);GO:0016021(integral component of membrane)
ath-miR858a_L-1R-2	c129137_g2	c129137_g2	ABC transporter B family member 28 OS=Arabidopsis thaliana GN=ABCB28 PE=2 SV=1	3	1540-1557	1	GO:0055085(transmembrane transport);GO:0051301(cell division);GO:0000090(mitotic anaphase);GO:0006200(obsolete ATP catabolic process);GO:0007059(chromosome segregation);GO:0006810(transport);GO:0031110(regulation of microtubule polymerization or depolymerization);GO:0007067(mitotic nuclear division);GO:0008017(microtubule binding);GO:0005524(ATP binding);GO:0003924(GTPase activity);GO:0016301(kin…	ko02010(ATP-binding cassette,ko subfamily B )
ath-miR858a_L-1R-2	c108868_g3	c108868_g3	-	0	738-755	1
ath-miR858a_L-1R-2	c108868_g1	c108868_g1	-	0	1641-1658	1
ath-miR858a_L-1R-2	c119552_g1	c119552_g1	-	2	332-349	1
ath-miR858a_L-1R-2	c115539_g2	c115539_g2	-	2	157-174	1
ath-miR858a_L-1R-2	c107727_g1	c107727_g1	Transcription factor TT2 OS=Arabidopsis thaliana GN=TT2 PE=1 SV=1	2	54-71	1		ko04626(myb proto-oncogene protein,ko plant )
ath-miR858a_L-1R-2	c106624_g2	c106624_g2	-	2.5	584-601	1
ath-miR858a_L-1R-2	c105787_g3	c105787_g3	Protein ODORANT1 OS=Petunia hybrida GN=ODO1 PE=2 SV=1	2.5	495-512	1		ko04626(myb proto-oncogene protein,ko plant )
ath-miR858a_L-1R-2	c119552_g2	c119552_g2	-	3	89-106	1
ath-miR858a_L-1R-2	c183516_g1	c183516_g1	-	3	61-78	1
ath-miR858a_L-1R-2	c115839_g3	c115839_g3	Transcription factor MYB3 OS=Arabidopsis thaliana GN=MYB3 PE=1 SV=1	3	415-432	1		ko04626(myb proto-oncogene protein,ko plant )
ath-miR858a_L-1R-2	c105787_g4	c105787_g4	Protein ODORANT1 OS=Petunia hybrida GN=ODO1 PE=2 SV=1	3.5	324-341	1		ko04626(myb proto-oncogene protein,ko plant )
ath-miR858a_L-1R-2	c56469_g1	c56469_g1	-	3.5	121-138	1
ath-miR858a_L-1R-2	c107068_g1	c107068_g1	Myb-related protein 308 OS=Antirrhinum majus GN=MYB308 PE=2 SV=1	3.5	957-974	1		ko04626(myb proto-oncogene protein,ko plant )
ath-miR858a_L-1R-2	c68316_g1	c68316_g1	F-box protein At5g07610 OS=Arabidopsis thaliana GN=At5g07610 PE=2 SV=1	3.5	152-169	1
ath-miR858a_L-1R-2	c35317_g1	c35317_g1	TPD1 protein homolog 1 OS=Arabidopsis thaliana GN=TDL1 PE=2 SV=1	3.5	14-30	1
ath-miR858a_L-1R-2	c33448_g1	c33448_g1	-	3.5	361-378	1
ath-miR858a_L-1R-2	c130631_g1	c130631_g1	Protein trichome birefringence-like 12 OS=Arabidopsis thaliana GN=TBL12 PE=2 SV=1	3.5	1228-1245	1
ath-miR858a_L-1R-2	c107438_g1	c107438_g1	Transcription factor MYB86 OS=Arabidopsis thaliana GN=MYB86 PE=2 SV=1	3.5	145-162	1		ko04626(myb proto-oncogene protein,ko plant )
ath-miR858a_L-1R-2	c121060_g4	c121060_g4	-	3.5	170-186	1
ath-miR858a_L-1R-2	c119864_g1	c119864_g1	-	4	1212-1229	1
ath-miR858a_L-1R-2	c58094_g1	c58094_g1	-	4	88-106	1
ath-miR858a_L-1R-2	c152043_g1	c152043_g1	Cysteine proteinase RD21a OS=Arabidopsis thaliana GN=RD21A PE=1 SV=1	4	99-116	1
ath-miR858a_L-1R-2	c115656_g3	c115656_g3	Transcription repressor MYB5 OS=Arabidopsis thaliana GN=MYB5 PE=1 SV=1	4	38-55	1		ko04626(myb proto-oncogene protein,ko plant )
ath-miR858a_L-1R-2	c18984_g1	c18984_g1	-	4	43-60	1
ath-miR858a_L-1R-2	c107578_g4	c107578_g4	-	4	40-57	1
ath-miR858a_L-1R-2	c17880_g1	c17880_g1	-	4	233-250	1
ath-miR858a_L-1R-2	c16880_g1	c16880_g1	-	4	17-34	1
ath-miR858a_L-1R-2	c37129_g1	c37129_g1	-	4	236-253	1
ath-miR858a_L-1R-2	c125822_g3	c125822_g3	-	4	115-132	1
ath-miR858a_L-1R-2	c125104_g5	c125104_g5	-	4	214-231	1
ath-miR858a_L-1R-2	c14565_g1	c14565_g1	Protein ODORANT1 OS=Petunia hybrida GN=ODO1 PE=2 SV=1	4	86-103	1		ko04626(myb proto-oncogene protein,ko plant )
ath-miR858a_L-1R-2	c176762_g1	c176762_g1	-	4	104-121	1
ath-miR858a_L-1R-2	c108521_g2	c108521_g2	-	4	319-336	1
ath-miR858a_L-1R-2	c36019_g1	c36019_g1	Myb-related protein Myb4 OS=Oryza sativa subsp. japonica GN=MYB4 PE=2 SV=2	4	290-307	1		ko04626(myb proto-oncogene protein,ko plant )
ath-miR858a_L-1R-2	c142769_g1	c142769_g1	-	4	196-212	1
ath-miR858a_L-1R-2	c125536_g1	c125536_g1	Myb-related protein A OS=Mus musculus GN=Mybl1 PE=2 SV=2	4	102-119	1		ko04626(myb proto-oncogene protein,ko plant )
ath-miR858a_L-1R-2	c130558_g2	c130558_g2	-	4	1151-1168	1
ath-miR858a_L-1R-2	c127342_g1	c127342_g1	-	4	1862-1879	1
ath-miR858a_L-1R-2	c161781_g1	c161781_g1	-	4	149-165	1
ath-miR858a_L-1R-2	c94015_g1	c94015_g1	Transcription factor MYB35 OS=Arabidopsis thaliana GN=MYB35 PE=2 SV=1	4	202-219	1		ko04626(myb proto-oncogene protein,ko plant )
ath-miR858a_L-1R-2	c94842_g1	c94842_g1	-	4	214-230	1
cme-MIR166i-p3_1ss18CT	c129591_g2	c129591_g2	DEAD-box ATP-dependent RNA helicase 16 OS=Arabidopsis thaliana GN=RH16 PE=2 SV=1	4	310-328	1	GO:0005524(ATP binding);GO:0003677(DNA binding);GO:0016787(hydrolase activity);GO:0003676(nucleic acid binding)
cme-MIR166i-p3_1ss18CT	c120059_g3	c120059_g3	Glucan endo-1,3-beta-glucosidase 11 OS=Arabidopsis thaliana GN=At1g32860 PE=1 SV=1	3	35-53	1	GO:0005975(carbohydrate metabolic process);GO:0004553(hydrolase activity, hydrolyzing O-glycosyl compounds)
cme-MIR166i-p3_1ss18CT	c118890_g1	c118890_g1	Glucan endo-1,3-beta-glucosidase 11 OS=Arabidopsis thaliana GN=At1g32860 PE=1 SV=1	3	1660-1678	1	GO:0005975(carbohydrate metabolic process);GO:0004553(hydrolase activity, hydrolyzing O-glycosyl compounds)
cme-MIR166i-p3_1ss18CT	c124473_g1	c124473_g1	Glucan endo-1,3-beta-glucosidase 11 OS=Arabidopsis thaliana GN=At1g32860 PE=1 SV=1	4	1317-1335	1	GO:0005975(carbohydrate metabolic process);GO:0004553(hydrolase activity, hydrolyzing O-glycosyl compounds)
cme-MIR166i-p3_1ss18CT	c102680_g1	c102680_g1	Callose synthase 5 OS=Arabidopsis thaliana GN=CALS5 PE=1 SV=1	3.5	357-375	1	GO:0006075();GO:0005982(starch metabolic process);GO:0005985(sucrose metabolic process);GO:0003843(1,3-beta-D-glucan synthase activity);GO:0000148(1,3-beta-D-glucan synthase complex);GO:0016020(membrane)
cme-MIR166i-p3_1ss18CT	c127811_g1	c127811_g1	Cryptochrome DASH, chloroplastic/mitochondrial OS=Oryza sativa subsp. japonica GN=CRYD PE=2 SV=1	3.5	2457-2475	1	GO:0006355(regulation of transcription, DNA-templated);GO:0003700(transcription factor activity, sequence-specific DNA binding);GO:0019031(viral envelope);GO:0005667(transcription factor complex);GO:0005622(intracellular)
cme-MIR166i-p3_1ss18CT	c128650_g1	c128650_g1	Homeobox-leucine zipper protein ATHB-14 OS=Arabidopsis thaliana GN=ATHB-14 PE=1 SV=1	2.5	1323-1341	1	GO:0006355(regulation of transcription, DNA-templated);GO:0043565(sequence-specific DNA binding);GO:0008289(lipid binding);GO:0003677(DNA binding);GO:0003700(transcription factor activity, sequence-specific DNA binding);GO:0005667(transcription factor complex)
cme-MIR166i-p3_1ss18CT	c78997_g1	c78997_g1	Nucleobase-ascorbate transporter 11 OS=Arabidopsis thaliana GN=NAT11 PE=2 SV=1	4	110-128	1	GO:0006810(transport)
cme-MIR166i-p3_1ss18CT	c130408_g3	c130408_g3	Homeobox-leucine zipper protein ATHB-15 OS=Arabidopsis thaliana GN=ATHB-15 PE=1 SV=1	1.5	1090-1108	1	GO:0007049(cell cycle);GO:0006355(regulation of transcription, DNA-templated);GO:0051301(cell division);GO:0008289(lipid binding);GO:0003700(transcription factor activity, sequence-specific DNA binding);GO:0003677(DNA binding);GO:0043565(sequence-specific DNA binding);GO:0005667(transcription factor complex);GO:0016021(integral component of membrane)
cme-MIR166i-p3_1ss18CT	c55608_g1	c55608_g1	Transmembrane protease serine 2 OS=Homo sapiens GN=TMPRSS2 PE=1 SV=3	4	1416-1434	1	GO:0007165(signal transduction);GO:0005044(scavenger receptor activity);GO:0016020(membrane)
cme-MIR166i-p3_1ss18CT	c130179_g2	c130179_g2	Phosphoenolpyruvate carboxykinase [ATP] OS=Cucumis sativus GN=PCK PE=2 SV=1	4	342-360	1	GO:0007165(signal transduction);GO:0007268(synaptic transmission);GO:0009405(pathogenesis);GO:0015976(carbon utilization);GO:0006099(tricarboxylic acid cycle);GO:0006094(gluconeogenesis);GO:0005524(ATP binding);GO:0030550(acetylcholine receptor inhibitor activity);GO:0004612(phosphoenolpyruvate carboxykinase );GO:0005576(extracellular region)	ko00010( phosphoenolpyruvate carboxykinase );ko00020( phosphoenolpyruvate carboxykinase );ko00620( phosphoenolpyruvate carboxykinase );ko00710( phosphoenolpyruvate carboxykinase );ko01200( phosphoenolpyruvate carboxykinase )
cme-MIR166i-p3_1ss18CT	c127963_g1	c127963_g1	Probable ubiquitin-conjugating enzyme E2 25 OS=Arabidopsis thaliana GN=UBC25 PE=2 SV=1	4	3021-3039	1	GO:0015031(protein transport);GO:0006464(cellular protein modification process)	ko04120( ubiquitin-conjugating enzyme E2 O)
cme-MIR166i-p3_1ss18CT	c114052_g1	c114052_g1	Zinc finger BED domain-containing protein RICESLEEPER 3 OS=Oryza sativa subsp. japonica GN=Os05g0583200 PE=2 SV=1	3.5	1825-1843	1	GO:0046983(protein dimerization activity)
cme-MIR166i-p3_1ss18CT	c127527_g1	c127527_g1	Protein SRG1 OS=Arabidopsis thaliana GN=SRG1 PE=2 SV=1	4	1004-1022	1	GO:0055114(oxidation-reduction process);GO:0008152(metabolic process);GO:0016491(oxidoreductase activity)
cme-MIR166i-p3_1ss18CT	c61064_g1	c61064_g1	-	1	377-395	1
cme-MIR166i-p3_1ss18CT	c101160_g1	c101160_g1	-	1	1384-1402	1
cme-MIR166i-p3_1ss18CT	c72572_g1	c72572_g1	Beta-galactosidase OS=Malus domestica PE=1 SV=1	3.5	369-387	1		ko00052( beta-galactosidase);ko00511( beta-galactosidase);ko00531( beta-galactosidase);ko00604( beta-galactosidase);ko00600( beta-galactosidase)
cme-MIR166i-p3_1ss18CT	c113621_g4	c113621_g4	-	3.5	11-29	1
cme-MIR166i-p3_1ss18CT	c107438_g1	c107438_g1	Transcription factor MYB86 OS=Arabidopsis thaliana GN=MYB86 PE=2 SV=1	3.5	730-748	1		ko04626(myb proto-oncogene protein,ko plant )
cme-MIR166i-p3_1ss18CT	c111609_g2	c111609_g2	-	4	38-56	1
cme-MIR166i-p3_1ss18CT	c103166_g1	c103166_g1	-	4	21-39	1
cme-MIR166i-p3_1ss18CT	c107568_g1	c107568_g1	-	4	680-698	1
cme-MIR166i-p3_1ss18CT	c19438_g1	c19438_g1	-	4	564-582	1
gma-miR390a-3p_R+1_1ss20CT	c57412_g1	c57412_g1	Aluminum-activated malate transporter 10 OS=Arabidopsis thaliana GN=ALMT10 PE=3 SV=2	4	438-458	1	GO:0006810(transport);GO:0015743(malate transport);GO:0005886(plasma membrane)
gma-miR390a-3p_R+1_1ss20CT	c85573_g1	c85573_g1	-	2.5	293-313	1
gma-miR390a-3p_R+1_1ss20CT	c129640_g2	c129640_g2	Retrovirus-related Pol polyprotein from transposon TNT 1-94 OS=Nicotiana tabacum PE=2 SV=1	3.5	1030-1050	1		ko04120(cell division cycle 20,ko cofactor of APC complex )
gma-miR394a-5p_L+1	c128361_g1	c128361_g1	F-box only protein 6 OS=Arabidopsis thaliana GN=FBX6 PE=2 SV=1	1	1208-1228	1	GO:0005515(protein binding)
gma-miR394a-5p_L+1	c130845_g1	c130845_g1	PI-PLC X domain-containing protein At5g67130 OS=Arabidopsis thaliana GN=At5g67130 PE=1 SV=1	3	102-121	1	GO:0009395(phospholipid catabolic process);GO:0035556(intracellular signal transduction);GO:0006629(lipid metabolic process);GO:0004629(phospholipase C activity);GO:0046658(anchored component of plasma membrane)
gma-miR394a-5p_L+1	c94227_g1	c94227_g1	-	4	265-285	1
gma-miR394a-5p_L+1	c86312_g1	c86312_g1	-	4	297-318	1
gma-miR6300_R+6_1ss4GT	c155048_g1	c155048_g1	-	2	269-292	1
mes-MIR319h-p5_1ss19TC	c122479_g1	c122479_g1	ATPase 4, plasma membrane-type OS=Arabidopsis thaliana GN=AHA4 PE=2 SV=2	4	545-564	1	GO:0000166(nucleotide binding);GO:0046872(metal ion binding)	ko00190( H+-transporting ATPase)
mes-MIR319h-p5_1ss19TC	c122333_g2	c122333_g2	Phosphoglycerate kinase, cytosolic OS=Nicotiana tabacum PE=2 SV=1	3	462-481	1	GO:0006096(glycolytic process);GO:0015976(carbon utilization);GO:0016310(phosphorylation);GO:0006094(gluconeogenesis);GO:0004618(phosphoglycerate kinase activity)	ko00010( phosphoglycerate kinase);ko00710( phosphoglycerate kinase);ko01200( phosphoglycerate kinase);ko01230( phosphoglycerate kinase)
mes-MIR319h-p5_1ss19TC	c126931_g1	c126931_g1	Cyclic nucleotide-gated ion channel 2 OS=Arabidopsis thaliana GN=CNGC2 PE=1 SV=1	4	956-975	1	GO:0006355(regulation of transcription, DNA-templated);GO:0018298(protein-chromophore linkage);GO:0055085(transmembrane transport);GO:0009584(detection of visible light);GO:0006811(ion transport);GO:0005216(ion channel activity);GO:0005515(protein binding);GO:0016020(membrane)	ko04626(cyclic nucleotide gated channel,ko other eukaryote )
mes-MIR319h-p5_1ss19TC	c124688_g1	c124688_g1	Pentatricopeptide repeat-containing protein At5g39350 OS=Arabidopsis thaliana GN=PCMP-E16 PE=2 SV=1	3.5	2006-2025	1	GO:0007155(cell adhesion);GO:0006417(regulation of translation);GO:0045182(translation regulator activity);GO:0005515(protein binding)
mes-MIR319h-p5_1ss19TC	c121713_g1	c121713_g1	3-hydroxyisobutyryl-CoA hydrolase-like protein 4, mitochondrial OS=Arabidopsis thaliana GN=At3g24360 PE=2 SV=1	3	870-889	1	GO:0008152(metabolic process);GO:0003824(catalytic activity);GO:0016836(hydro-lyase activity)	ko00280( 3-hydroxyisobutyryl-CoA hydrolase);ko00640( 3-hydroxyisobutyryl-CoA hydrolase);ko00410( 3-hydroxyisobutyryl-CoA hydrolase);ko01200( 3-hydroxyisobutyryl-CoA hydrolase)
mes-MIR319h-p5_1ss19TC	c111544_g1	c111544_g1	Retrovirus-related Pol polyprotein from transposon TNT 1-94 OS=Nicotiana tabacum PE=2 SV=1	4	1935-1954	1	GO:0015074(DNA integration)
mes-MIR319h-p5_1ss19TC	c125472_g1	c125472_g1	-	0	1340-1359	1	GO:0032040(small-subunit processome)
mes-MIR319h-p5_1ss19TC	c117347_g1	c117347_g1	Omega-6 fatty acid desaturase, endoplasmic reticulum isozyme 2 OS=Glycine max GN=FAD2-2 PE=2 SV=1	4	980-999	1	GO:0055114(oxidation-reduction process);GO:0006629(lipid metabolic process);GO:0016717(oxidoreductase activity, acting on paired donors, with oxidation of a pair of donors resulting in the reduction of molecular oxygen to two molecules of water)	ko01040( omega-6 fatty acid desaturase );ko01212( omega-6 fatty acid desaturase )
mes-MIR319h-p5_1ss19TC	c56941_g1	c56941_g1	-	2	37-56	1
mes-MIR319h-p5_1ss19TC	c72984_g1	c72984_g1	-	3	47-65	1
mes-MIR319h-p5_1ss19TC	c61689_g1	c61689_g1	-	3	46-65	1
mes-MIR319h-p5_1ss19TC	c157443_g1	c157443_g1	-	4	58-78	1
mes-MIR319h-p5_1ss19TC	c127543_g3	c127543_g3	-	4	84-104	1
mes-MIR319h-p5_1ss19TC	c164092_g1	c164092_g1	-	4	189-208	1
mes-MIR319h-p5_1ss19TC	c107136_g1	c107136_g1	-	4	635-654	1
mes-MIR477g-p5	c128323_g2	c128323_g2	Peroxisomal acyl-coenzyme A oxidase 1 OS=Arabidopsis thaliana GN=ACX1 PE=1 SV=1	3.5	1720-1740	1	GO:0006635(fatty acid beta-oxidation);GO:0055114(oxidation-reduction process);GO:0008152(metabolic process);GO:0006118(obsolete electron transport);GO:0006637(acyl-CoA metabolic process);GO:0016627(oxidoreductase activity, acting on the CH-CH group of donors);GO:0050660(flavin adenine dinucleotide binding);GO:0003995(acyl-CoA dehydrogenase activity);GO:0003997(acyl-CoA oxidase activity);GO:000577…	ko04146( acyl-CoA oxidase);ko00071( acyl-CoA oxidase);ko00592( acyl-CoA oxidase);ko01040( acyl-CoA oxidase);ko01212( acyl-CoA oxidase)
mes-MIR477g-p5	c126990_g3	c126990_g3	-	4	231-252	1	GO:0007059(chromosome segregation);GO:0006260(DNA replication);GO:0005509(calcium ion binding);GO:0005737(cytoplasm)
mes-MIR477g-p5	c80987_g1	c80987_g1	UPF0483 protein AGAP003155 OS=Anopheles gambiae GN=AGAP003155 PE=3 SV=3	4	620-640	1	GO:0016787(hydrolase activity)
mes-MIR477g-p5	c103331_g1	c103331_g1	40S ribosomal protein S30 OS=Arabidopsis thaliana GN=RPS30A PE=3 SV=3	3.5	394-414	1	GO:0042254(ribosome biogenesis);GO:0006412(translation);GO:0003735(structural constituent of ribosome);GO:0005840(ribosome);GO:0005622(intracellular)	ko03010( small subunit ribosomal protein S30e )
mes-MIR477g-p5	c185818_g1	c185818_g1	40S ribosomal protein S6 OS=Aplysia californica GN=RPS6 PE=2 SV=1	4	212-232	1	GO:0042710(biofilm formation)	ko03010( small subunit ribosomal protein S6e )
mes-MIR477g-p5	c66663_g1	c66663_g1	-	0	522-542	1
mes-MIR477g-p5	c112231_g1	c112231_g1	Protein SENSITIVITY TO RED LIGHT REDUCED 1 OS=Arabidopsis thaliana GN=SRR1 PE=2 SV=2	3.5	657-677	1
mes-MIR477g-p5	c24919_g1	c24919_g1	-	4	357-377	1
mes-MIR477g-p5	c82058_g1	c82058_g1	-	4	906-926	1
mes-MIR477g-p5	c144028_g1	c144028_g1	-	4	230-250	1
mes-MIR477g-p5	c189726_g1	c189726_g1	-	4	292-312	1
mes-MIR477g-p5	c167214_g1	c167214_g1	-	4	161-180	1
miRNA ID	Transcript ID	Gene ID	Gene Annoation	Score	Range	Strand	GO	KEGG
mtr-miR166g-5p_1ss21GA	c92093_g1	c92093_g1	-	3	291-311	1	GO:0007031(peroxisome organization);GO:0005779(integral component of peroxisomal membrane)
mtr-miR166g-5p_1ss21GA	c112726_g1	c112726_g1	Protein kinase APK1A, chloroplastic OS=Arabidopsis thaliana GN=APK1A PE=2 SV=1	3.5	958-978	1	GO:0008013(beta-catenin binding);GO:0016342(catenin complex)
mtr-miR166g-5p_1ss21GA	c109143_g1	c109143_g1	-	4	294-314	1
mtr-miR166g-5p_1ss21GA	c150406_g1	c150406_g1	-	4	27-47	1
mtr-miR166g-5p_1ss21GA	c153533_g1	c153533_g1	-	4	32-51	1
mtr-miR166g-5p_1ss21GA	c100080_g1	c100080_g1	-	4	27-46	1
mtr-miR171b_1ss12CT	c139732_g1	c139732_g1	-	0.5	116-136	1
mtr-miR171b_1ss12CT	c125595_g1	c125595_g1	Scarecrow-like protein 6 OS=Arabidopsis thaliana GN=SCL6 PE=1 SV=1	1.5	1094-1114	1
mtr-miR171b_1ss12CT	c127975_g1	c127975_g1	Scarecrow-like protein 6 OS=Arabidopsis thaliana GN=SCL6 PE=1 SV=1	1.5	1516-1536	1
mtr-miR171b_1ss12CT	c35208_g1	c35208_g1	-	2.5	796-816	1
mtr-miR171b_1ss12CT	c69152_g1	c69152_g1	-	3.5	541-561	1
mtr-miR171b_1ss12CT	c79351_g1	c79351_g1	-	4	462-482	1
mtr-miR171g_1ss1CT	c120319_g1	c120319_g1	Glycerophosphodiester phosphodiesterase GDPD2 OS=Arabidopsis thaliana GN=GDPD2 PE=2 SV=1	3.5	2263-2284	1	GO:0006629(lipid metabolic process);GO:0005975(carbohydrate metabolic process);GO:0016868(intramolecular transferase activity, phosphotransferases);GO:0008081(phosphoric diester hydrolase activity)	ko00564( glycerophosphodiester phosphodiesterase)
mtr-miR171g_1ss1CT	c7136_g1	c7136_g1	-	0.5	196-216	1
mtr-miR171g_1ss1CT	c191744_g1	c191744_g1	-	4	22-41	1
mtr-MIR2586a-p5_2ss15CG23AG	c128365_g2	c128365_g2	Brefeldin A-inhibited guanine nucleotide-exchange protein 1 OS=Arabidopsis thaliana GN=BIG1 PE=2 SV=1	2.5	29-51	1	GO:0005515(protein binding)	ko04144( brefeldin A-inhibited guanine nucleotide-exchange protein )
mtr-MIR2586a-p5_2ss15CG23AG	c117128_g1	c117128_g1	Agamous-like MADS-box protein AGL31 OS=Arabidopsis thaliana GN=AGL31 PE=2 SV=2	2.5	571-593	1	GO:0006355(regulation of transcription, DNA-templated);GO:0003700(transcription factor activity, sequence-specific DNA binding);GO:0046983(protein dimerization activity);GO:0003677(DNA binding);GO:0005634(nucleus);GO:0005667(transcription factor complex)
mtr-MIR2586a-p5_2ss15CG23AG	c103296_g2	c103296_g2	-	2	7-30	1	GO:0042207(styrene catabolic process);GO:0006559(L-phenylalanine catabolic process);GO:0006570(tyrosine metabolic process);GO:0055114(oxidation-reduction process);GO:0004411(homogentisate 1,2-dioxygenase activity)
mtr-MIR2586a-p5_2ss15CG23AG	c100722_g1	c100722_g1	-	0.5	6-29	1
mtr-MIR2586a-p5_2ss15CG23AG	c100722_g2	c100722_g2	-	0.5	6-29	1
mtr-MIR2586a-p5_2ss15CG23AG	c158555_g1	c158555_g1	-	1.5	9-31	1
mtr-MIR2586a-p5_2ss15CG23AG	c126256_g1	c126256_g1	-	2.5	410-433	1
mtr-MIR2586a-p5_2ss15CG23AG	c97566_g2	c97566_g2	-	2.5	3-26	1
mtr-MIR2586a-p5_2ss15CG23AG	c125416_g1	c125416_g1	-	3	3553-3576	1
mtr-MIR2586a-p5_2ss15CG23AG	c136432_g1	c136432_g1	-	3.5	32-55	1
mtr-MIR2586a-p5_2ss15CG23AG	c95109_g1	c95109_g1	-	3.5	925-948	1
mtr-MIR2586a-p5_2ss15CG23AG	c107551_g7	c107551_g7	-	4	131-154	1
mtr-MIR2586a-p5_2ss15CG23AG	c117639_g5	c117639_g5	-	4	2-24	1
mtr-MIR2586a-p5_2ss15CG23AG	c48343_g1	c48343_g1	-	4	1-25	1
mtr-MIR2586a-p5_2ss15CG23AG	c55367_g1	c55367_g1	-	4	79-102	1
mtr-MIR2586a-p5_2ss15CG23AG	c78520_g1	c78520_g1	-	4	2-24	1
mtr-MIR2586a-p5_2ss15CG23AG	c110729_g1	c110729_g1	-	4	5-27	1
mtr-MIR2586a-p5_2ss15CG23AG	c128742_g2	c128742_g2	-	4	260-283	1
mtr-MIR2586a-p5_2ss15CG23AG	c100722_g1	c100722_g1	-	4	31-53	1
mtr-MIR2586a-p5_2ss15CG23AG	c100722_g2	c100722_g2	-	4	31-53	1
ptc-MIR156f-p3_1ss11TC	c36672_g1	c36672_g1	-	3	163-184	1
ptc-MIR156f-p3_1ss11TC	c37546_g1	c37546_g1	Probable F-box protein At1g60180 OS=Arabidopsis thaliana GN=At2g36090 PE=2 SV=1	3.5	478-500	1
ptc-MIR156f-p3_1ss11TC	c45004_g1	c45004_g1	-	4	20-40	1
ptc-MIR156f-p3_1ss11TC	c109362_g3	c109362_g3	-	4	713-734	1
ptc-MIR156f-p3_1ss11TC	c112766_g2	c112766_g2	-	4	1030-1051	1
