# Supplementary material for: MicroRNA858-mediated regulation of anthocyanin biosynthesis in kiwifruit (Actinidia arguta) based on small RNA sequencing
Source: PLoS One. 2019 May 23;14(5):e0217480. doi: 10.1371/journal.pone.0217480 (PMC6532936; doi:10.1371/journal.pone.0217480)
Supplement: S8 Table — (XLSX) [file pone.0217480.s011.xlsx]

## Sheet: Sheet1
S8 Table. Primer sequences of genes used for qRT-PCR
Gene name	Forward primer	Reverse primer
AaMYBC1	AGCTCTTGGGCAACAAATGG	GTGGTCATGGACCCTTTTGGA
AaPAL	AACCGGATTAAGGAGTGCCG	GGTGACTGCACCTTCTCTCC
AaC4H	GACACCCAAAAGCTCCCGTA	CTCTGCGGGGATGTCGTATC
Aa4CL	AGTCGAAATCAGCCCAGACG	GTCGCTGTGCATGTAGAGGT
AaCHS	ACAAAGCTCCTTGGTCTCCG	CCCCCTTGTTGTTCTCTGCT
AaCHI	GCCGTTAAGTGGAAGGGGAA	AATTTCTCAAAGGGGCCGGT
AaF3H	GCGTACAACGTGTTCAGCAG	ACACGCCTCCACGATCTTAC
AaLDOX	ATCTCGTGGGCCATGTTCTG	AATGTGTTGGGCAAAGGTGC
AaF3'H	GGTGTTGAACCTCACACCGA	GACAGCGACCCAGTTATCGT
AaF3GT	TGATCGGTCGGCCATTCTTT	GTTCGAGTGCACGCATTGTT
AaActin	TGCATGAGCGATCAAGTTTCAAG	TGTCCCATGTCTGGTTGATGACT
5S rRNA	GATGCGATCATACCAGCACTAA	GATGCAACACGAGGACTTCCC
Aa-miR858	CGCGTTCATTGTCTGTTCGACCTTA	Uni-Primer
