# Supplementary material for: MicroRNA858-mediated regulation of anthocyanin biosynthesis in kiwifruit (Actinidia arguta) based on small RNA sequencing
Source: PLoS One. 2019 May 23;14(5):e0217480. doi: 10.1371/journal.pone.0217480 (PMC6532936; doi:10.1371/journal.pone.0217480)
Supplement: S9 Table — (XLSX) [file pone.0217480.s012.xlsx]

## Sheet: Sheet1
S9 Table. Data used for cluster analysis
	AaPAL	AaC4H	Aa4CL	AaCHS	AaCHI	AaF3H	AaLDOX	AaF3'H	AaF3GT	AaMYBC1
S1	1.00471	1.00929	1.00491	1.02734	1.002	1.01184	1.00941	1.00512	1.00317	1.00817
S2	1.06747	0.43915	0.287827	2.81432	3.59762	2.84619	31.7945	0.457754	8.77163	2.52312
S3	2.77747	0.230507	0.0981927	2.98982	3.95511	10.0597	193.371	0.889048	11.2325	3.32188
