# Supplementary material for: MicroRNA858-mediated regulation of anthocyanin biosynthesis in kiwifruit (Actinidia arguta) based on small RNA sequencing
Source: PLoS One. 2019 May 23;14(5):e0217480. doi: 10.1371/journal.pone.0217480 (PMC6532936; doi:10.1371/journal.pone.0217480)
Supplement: S10 Table — (XLSX) [file pone.0217480.s013.xlsx]

## Sheet: Sheet1
S10 Table. Gene expression and content of anthocyanin components from S1 to S3 in 'HB'
	HB
	AaPAL	AaC4H	Aa4CL	AaCHS	AaCHI	AaF3H	AaLDOX	AaF3'H	AaF3GT	AaMYBC1
S1	1.00471	1.00929	1.00491	1.02734	1.002	1.01184	1.00941	1.00512	1.00317	1.00817
S2	1.06747	0.43915	0.287827	2.81432	3.59762	2.84619	31.7945	0.457754	8.77163	2.52312
S3	2.77747	0.230507	0.0981927	2.98982	3.95511	10.0597	193.371	0.889048	11.2325	3.32188
HB	Cyanidin	Cyanidin-3-O-galactoside	Delphinidin	Delphinidin-3-O-galactoside
S1	1.6521	0.0037	7.97635	0.00346667
S2	0.866485	0.0744333	0.164233	0.00385434
S3	1.19652	0.1232	0.161233	0.00318095

## Sheet: Sheet2
	HB'
	Cyanidin	Cyanidin-3-O-galactoside	Delphinidin	Delphinidin-3-O-galactoside
AaPAL	-0.123	0.826	-0.527	-0.801
AaC4H	0.769	-0.988	0.966	0.174
Aa4CL	0.807	-0.976	0.98	0.112
AaCHS	-0.872	0.944	-0.997	0.006
AaCHI	-0.856	0.953	-0.994	-0.24
AaF3H	-0.281	0.906	-0.657	-0.694
AaLDOX	-0.239	0.887	-0.624	-0.725
AaF3'H	0.916	-0.303	0.664	-0.803
AaF3GT	-0.787	0.983	-0.973	-0.145
AaMYBC1	-0.712	0.997*	-0.941	-0.257

## Sheet: Sheet3
	Changes of four anthocyanin components from S1 to S3 in 'HB'
Gene expression from S1 to S3	Cyanidin	Cyanidin-3-O-galactoside	Delphinidin	Delphinidin-3-O-galactoside
AaPAL	-0.123	0.826	-0.527	-0.801
AaC4H	0.769	-0.988	0.966	0.174
Aa4CL	0.807	-0.976	0.98	0.112
AaCHS	-0.872	0.944	-0.997	0.006
AaCHI	-0.856	0.953	-0.994	-0.24
AaF3H	-0.281	0.906	-0.657	-0.694
AaLDOX	-0.239	0.887	-0.624	-0.725
AaF3'H	0.916	-0.303	0.664	-0.803
AaF3GT	-0.787	0.983	-0.973	-0.145
AaMYBC1	-0.712	0.997*	-0.941	-0.257
